# Supplementary material for: Zebrafish Models for Human Acute Organophosphorus Poisoning
Source: Sci Rep. 2015 Oct 22;5:15591. doi: 10.1038/srep15591 (PMC4614985; doi:10.1038/srep15591)
Supplement: Supplementary Dataset 1 [file srep15591-s4.xls]

## Sheet: Grade 1 DEGs
Supplementary Data 1. Differentially expressed genes (DEGs) for grade 1 larvae
Row.names	logFC	logCPM	LR	PValue	FDR	GeneID	gene	product
rna1414	-2.38598	4.31956	42.1634	8.39562e-11	2.7963e-07	324610	wu:fc34e06	wu:fc34e06
rna1452	-2.43582	0.310577	22.3969	2.21736e-06	0.00185306	103909080	LOC103909080	cell wall protein DAN4-like
rna17615	2.50739	4.30073	32.0164	1.52873e-08	3.27324e-05	368243	hspb1	heat shock protein%2C alpha-crystallin-related%2C 1
rna18439	0.808523	4.93494	15.983	6.39145e-05	0.0290288	114429	znf703	zinc finger protein 703
rna1931	-2.53434	4.55653	30.4546	3.4177e-08	6.40307e-05	798921	si:ch211-217k17.9	si:ch211-217k17.9
rna20648	-3.13293	-2.22189	22.8249	1.77454e-06	0.0016623	791610	fabp1a	fatty acid binding protein 1a%2C liver
rna20881	-2.05421	5.70866	77.2384	1.51519e-18	1.51397e-14	327268	sec23b	Sec23 homolog B (S. cerevisiae)
rna21679	-0.883644	4.17281	16.6066	4.59915e-05	0.0222362	431763	gadd45ab	growth arrest and DNA-damage-inducible%2C alpha%2C b
rna2213	1.67606	6.79557	17.065	3.61217e-05	0.0189852	100004231	wu:fa03e10	wu:fa03e10
rna2245	4.89971	-3.53156	15.1909	9.71681e-05	0.039361	100006104	LOC100006104	B-cell receptor CD22-like
rna22453	-3.78967	-1.6011	22.5472	2.05039e-06	0.00180772	360152	opn1mw3	opsin 1 (cone pigments)%2C medium-wave-sensitive%2C 3
rna23049	-1.35954	5.98519	21.8195	2.99534e-06	0.00218996	378855	slmo2	slowmo homolog 2 (Drosophila)
rna23485	1.28552	4.5155	20.2549	6.77794e-06	0.00414644	561287	f13a1b	coagulation factor XIII%2C A1 polypeptide b
rna23969	-2.36602	-1.19473	22.7273	1.86698e-06	0.0016959	556678	kdm6ba	lysine (K)-specific demethylase 6B%2C a%2C transcript variant X2
rna23976	-1.45191	7.22244	20.3315	6.51212e-06	0.00406682	399650	sb:cb930	sb:cb930
rna24007	-3.24407	0.680196	18.6885	1.53906e-05	0.00904604	100004954	ponzr3	plac8 onzin related protein 3
rna24008	-3.04735	0.196231	14.6633	0.000128526	0.0481588	557748	ponzr4	plac8 onzin related protein 4
rna24444	1.90714	2.73067	22.3004	2.33155e-06	0.00185306	100534893	LOC100534893	uncharacterized LOC100534893
rna25106	2.13148	3.7384	53.3092	2.84971e-13	1.06779e-09	393311	plekhf1	pleckstrin homology domain containing%2C family F (with FYVE domain) member 1
rna25326	1.77375	3.47737	18.2516	1.93565e-05	0.0109477	557301	LOC557301	cocaine- and amphetamine-regulated transcript protein-like
rna26041	-1.28334	5.02919	23.7095	1.12027e-06	0.00119933	406541	slc25a25a	solute carrier family 25 (mitochondrial carrier%3B phosphate carrier)%2C member 25a
rna27352	-2.03274	6.50176	29.4914	5.61651e-08	9.51675e-05	140814	cebpb	CCAAT/enhancer binding protein (C/EBP)%2C beta
rna27453	1.10601	2.94653	22.3351	2.28983e-06	0.00185306	562092	vgll4l	vestigial like 4 like
rna27582	-2.04157	2.60606	36.6634	1.40394e-09	3.40005e-06	100005297	LOC100005297	epigen-like
rna27866	-1.11627	3.92744	20.4913	5.99028e-06	0.00382052	445057	dusp2	dual specificity phosphatase 2
rna28231	-1.38359	1.49335	23.7305	1.1081e-06	0.00119933	436920	egr3	early growth response 3
rna2855	-1.7407	0.963272	22.286	2.34909e-06	0.00185306	100037359	rgs13	regulator of G-protein signaling 13
rna3024	-1.46596	2.76657	14.8023	0.00011939	0.0463008	567406	si:ch73-252g14.4	si:ch73-252g14.4
rna30539	-1.22851	4.85989	25.3007	4.90532e-07	0.000588168	326672	ets2	v-ets avian erythroblastosis virus E26 oncogene homolog 2
rna31261	-1.01846	4.01318	14.8945	0.000113693	0.0454406	321541	slc20a1b	solute carrier family 20 (phosphate transporter)%2C member 1b%2C transcript variant X1
rna3187	-1.35501	1.91711	20.9958	4.60286e-06	0.00299947	550423	f3b	coagulation factor IIIb
rna32128	-2.92084	3.65546	63.5485	1.56464e-15	9.38034e-12	447903	dhrs13a.2	dehydrogenase/reductase (SDR family) member 13a%2C tandem duplicate 2
rna32163	2.73093	-0.173668	14.666	0.000128342	0.0481588	323481	bhlha9	basic helix-loop-helix family%2C member a9
rna32704	2.46123	-1.90112	23.2427	1.42791e-06	0.00147597	100150352	igfbp6a	insulin-like growth factor binding protein 6a
rna32869	1.27704	2.46893	15.3766	8.8071e-05	0.0366669	799859	LOC799859	dysbindin-like
rna34626	-1.94654	6.1885	22.0315	2.68213e-06	0.00200999	563180	g6pca.2	glucose-6-phosphatase a%2C catalytic subunit%2C tandem duplicate 2
rna3544	-1.70306	4.43185	36.5677	1.47454e-09	3.40005e-06	560270	csrnp1a	cysteine-serine-rich nuclear protein 1a
rna35577	1.86185	2.92083	36.7448	1.34652e-09	3.40005e-06	557029	zgc:158404	zgc:158404
rna36118	-1.74682	0.122168	17.1179	3.51298e-05	0.0188045	103911952	LOC103911952	uncharacterized LOC103911952
rna37112	-1.60902	4.1382	23.053	1.57598e-06	0.00157472	559113	zgc:193505	zgc:193505
rna38847	-1.30199	6.76008	15.8178	6.97439e-05	0.0307447	406340	dusp1	dual specificity phosphatase 1
rna39271	-4.00826	-2.65927	16.0532	6.15867e-05	0.0284019	564241	fosl1a	FOS-like antigen 1a
rna39760	-1.89078	0.807287	27.6709	1.43807e-07	0.000187425	572044	ccrn4la	CCR4 carbon catabolite repression 4-like a (S. cerevisiae)%2C transcript variant X1
rna42631	1.85239	5.86378	16.8499	4.04555e-05	0.0198802	794635	si:dkey-8k3.2	si:dkey-8k3.2
rna42978	-3.00552	3.45638	84.2014	4.46864e-20	6.6976e-16	100538016	LOC100538016	maternal B9.15 protein-like
rna44810	-1.057	5.829	16.8669	4.00943e-05	0.0198802	323099	nfkbiab	nuclear factor of kappa light polypeptide gene enhancer in B-cells inhibitor%2C alpha b
rna47612	-1.73303	2.89119	28.7623	8.1828e-08	0.000122644	492346	fosb	FBJ murine osteosarcoma viral oncogene homolog B%2C transcript variant X3
rna47614	-2.78203	-2.09904	22.1287	2.54965e-06	0.0019597	492346	fosb	FBJ murine osteosarcoma viral oncogene homolog B
rna48146	1.45497	2.99193	17.0006	3.73675e-05	0.0189852	100334928	tgfbr2	transforming growth factor%2C beta receptor II (70/80kDa)
rna48204	-1.03326	2.79505	18.3403	1.84758e-05	0.0106506	321264	sp8a	sp8 transcription factor a
rna49049	3.8062	-3.48815	14.8639	0.000115553	0.0455767	58051	hoxa1a	homeobox A1a%2C transcript variant X2
rna49360	-1.37381	2.55634	29.4578	5.71462e-08	9.51675e-05	555531	si:ch211-152p11.4	si:ch211-152p11.4
rna50369	-0.933399	4.95466	15.4873	8.30616e-05	0.0355693	560026	dsg2.1	desmoglein 2%2C tandem duplicate 1
rna51182	-1.21786	2.9764	21.2818	3.96483e-06	0.00270113	393836	stx11b.1	syntaxin 11b%2C tandem duplicate 1
rna51543	-1.66107	3.3277	18.1998	1.98899e-05	0.0110411	559020	ptgs2b	prostaglandin-endoperoxide synthase 2b
rna5231	2.08104	-1.07465	21.5013	3.53595e-06	0.00246497	402937	mgp	matrix Gla protein
rna52363	-3.6262	-0.563587	15.6949	7.44229e-05	0.0323319	100330435	LOC100330435	apolipoprotein B-100
rna52508	-2.56145	0.910391	61.5163	4.39089e-15	2.19369e-11	562155	klf4	Kruppel-like factor 4
rna53539	1.95957	6.50521	20.19	7.0119e-06	0.00420377	796767	hspb11	heat shock protein%2C alpha-crystallin-related%2C b11
rna53851	-2.97448	3.50311	124.624	6.15116e-29	1.84387e-24	100334848	si:dkey-17e16.17	si:dkey-17e16.17
rna53858	-1.41688	6.50168	15.8463	6.86993e-05	0.0307362	81581	cldnb	claudin b
rna54772	1.55956	4.17465	31.5702	1.92359e-08	3.84409e-05	560869	elf3	E74-like factor 3 (ets domain transcription factor%2C epithelial-specific )
rna54786	-2.05034	6.36073	29.2651	6.31234e-08	9.95888e-05	30079	btg2	B-cell translocation gene 2
rna55833	-2.09593	5.99154	21.5618	3.42601e-06	0.0024452	117508	klf2a	Kruppel-like factor 2a
rna56371	-2.55833	2.86376	37.0526	1.14985e-09	3.40005e-06	436935	rgs2	regulator of G-protein signaling 2
rna56464	-1.35404	1.78202	22.9253	1.6842e-06	0.00162857	796449	si:dkeyp-98a7.1	si:dkeyp-98a7.1
rna57320	-1.05042	9.78462	15.3881	8.75369e-05	0.0366669	797351	krt5	keratin 5
rna57758	-1.83507	4.44282	60.5815	7.05937e-15	3.02302e-11	566587	LOC566587	ERBB receptor feedback inhibitor 1-like
rna58342	-1.22631	4.26722	17.0207	3.69752e-05	0.0189852	431720	nr4a1	nuclear receptor subfamily 4%2C group A%2C member 1
rna58869	-0.92965	4.67856	16.102	6.00197e-05	0.0283703	403033	zgc:85866	zgc:85866
rna5925	-1.58287	6.47339	21.2369	4.0587e-06	0.00270364	431765	nfil3-6	nuclear factor%2C interleukin 3 regulated%2C member 6
rna59459	-1.25267	5.24506	28.1889	1.10033e-07	0.000149924	322795	csrnp1b	cysteine-serine-rich nuclear protein 1b%2C transcript variant X1
rna59493	1.32008	2.98775	15.2483	9.42634e-05	0.0387074	795319	klhl40b	kelch-like family member 40b
rna60062	-0.920653	7.62811	14.7852	0.000120478	0.0463008	140817	cebpd	CCAAT/enhancer binding protein (C/EBP)%2C delta
rna6079	-2.12973	3.12302	68.0054	1.63045e-16	1.22186e-12	393819	arl5c	ADP-ribosylation factor-like 5C
rna61188	2.7693	-0.427791	16.0847	6.05719e-05	0.0283703	405886	pth1a	parathyroid hormone 1a
rna6150	-1.26387	4.67042	25.0999	5.4436e-07	0.000627605	393762	si:ch73-141c7.1	si:ch73-141c7.1
rna63724	-2.89522	2.90883	28.6224	8.79592e-08	0.000125555	327274	elovl7b	ELOVL fatty acid elongase 7b
rna6979	1.79934	6.68649	17.4084	3.0149e-05	0.0164318	100137108	hspb9	heat shock protein%2C alpha-crystallin-related%2C 9
rna77	-1.91711	4.52373	26.7004	2.37569e-07	0.000296724	565145	adamts1	ADAM metallopeptidase with thrombospondin type 1 motif%2C 1
