# Supplementary material for: Zebrafish Models for Human Acute Organophosphorus Poisoning
Source: Sci Rep. 2015 Oct 22;5:15591. doi: 10.1038/srep15591 (PMC4614985; doi:10.1038/srep15591)
Supplement: Supplementary Dataset 2 [file srep15591-s5.xls]

## Sheet: Grade 1 Pathways down
Supplementary Data 2. Significantly down-regulated KEGG pathways for grade 1 larvae
Pathway	p.geomean	stat.mean	p.val	q.val	set.size	EL4523	EL4522	EL4520	EL4521
dre04110 Cell cycle	0.0020349	-2.23255	7.19701e-06	0.000888762	111	0.0381205	0.00412366	0.0313481	0.00820903
dre03030 DNA replication	0.00135569	-2.35375	1.28806e-05	0.000888762	38	0.0188903	0.00845181	0.0147525	0.0380851
dre00071 Fatty acid degradation	0.0315438	-1.63657	0.000702893	0.0323331	40	0.0769241	0.00408568	0.156336	0.0957232
dre04744 Phototransduction	0.0326621	-1.53502	0.00142352	0.0491115	36	0.0473577	0.00636731	0.489015	0.0377103
