# Supplementary material for: Zebrafish Models for Human Acute Organophosphorus Poisoning
Source: Sci Rep. 2015 Oct 22;5:15591. doi: 10.1038/srep15591 (PMC4614985; doi:10.1038/srep15591)
Supplement: Supplementary Dataset 3 [file srep15591-s6.xls]

## Sheet: Grade 2 DEGs
Supplementary Data 3. Differentially expressed genes (DEGs) for grade 2 larvae.
Row.names	logFC	logCPM	LR	PValue	FDR	GeneID	gene	product
gene11405	3.93404	-4.18201	7.76949	0.00531361	0.0380054	100334557	LOC100334557
gene13153	-1.9088	-0.186255	11.5795	0.000666825	0.00749204	571561	LOC571561
gene21106	1.96268	-1.52497	19.4249	1.04636e-05	0.00025153	100333082	LOC100333082
gene25897	2.69298	-1.59908	18.15	2.0417e-05	0.000433748	101882893	LOC101882893
gene27152	2.27584	-3.04264	8.31253	0.00393724	0.0303011	100149015	LOC100149015
gene28126	1.80644	-2.93997	9.3475	0.0022329	0.0194404	101884268	LOC101884268
gene29914	-5.72598	-3.49686	8.10599	0.00441192	0.0330979	103909153	LOC103909153
gene31240	1.28929	2.52027	22.0243	2.69221e-06	8.05406e-05	100334707	LOC100334707
gene33018	1.44406	1.4437	34.1964	4.98208e-09	3.62483e-07	100331588	LOC100331588
gene37068	3.74448	-2.9633	10.1641	0.00143205	0.0136885	101886619	LOC101886619
gene37256	-0.985053	0.860886	7.81194	0.00519022	0.0373726	100332635	si:ch73-334d15.1
gene39064	3.64079	-4.21909	8.30066	0.00396307	0.0304452	100536755	LOC100536755
gene39364	1.41392	-0.196953	9.54262	0.00200755	0.0178517	103909954	LOC103909954
gene6389	3.5053	-2.45526	16.1002	6.00779e-05	0.00105562	103910569	LOC103910569
rna10	0.773519	3.81246	12.0833	0.000508742	0.00606847	393364	ildr1a	immunoglobulin-like domain containing receptor 1a
rna1004	0.606606	5.09768	7.87438	0.005014	0.0364625	556409	g3bp2	GTPase activating protein (SH3 domain) binding protein 2
rna10105	-4.16209	-3.50288	7.19185	0.00732353	0.0484614	100332883	LOC100332883	P2X purinoceptor 7-like
rna1020	0.98406	4.65632	15.0659	0.000103824	0.00164061	394091	sh3gl2	SH3-domain GRB2-like 2
rna1039	0.634027	3.61682	8.861	0.00291327	0.0240111	492489	sgut1	SGT1%2C suppressor of G2 allele of SKP1 (S. cerevisiae)
rna10521	-1.40803	-0.565173	7.20593	0.00726629	0.0481571	103910491	LOC103910491	protein NLRC3-like
rna10718	4.60317	-4.03839	10.9825	0.000919785	0.0096505	103910519	LOC103910519	uncharacterized LOC103910519
rna1073	0.628726	3.63011	7.55651	0.00597937	0.0415575	266990	pwp2h	PWP2 periodic tryptophan protein homolog (yeast)
rna1077	-0.629467	3.97648	7.69037	0.00555162	0.0392674	550524	cbsa	cystathionine-beta-synthase a
rna1087	1.37827	6.17571	29.8369	4.69969e-08	2.4586e-06	393285	zgc:56306	zgc:56306
rna10976	-1.34308	-0.884813	8.40819	0.00373535	0.0291288	100331097	LOC100331097	protein NLRC3-like
rna1107	0.646659	6.13808	10.2415	0.00137317	0.0132567	334370	tm9sf2	transmembrane 9 superfamily member 2
rna1119	2.87229	4.40633	35.5399	2.49876e-09	2.00812e-07	406356	tmem41ab	transmembrane protein 41ab
rna1172	1.35946	1.29616	17.2975	3.19603e-05	0.000630706	751660	dpcd	deleted in primary ciliary dyskinesia homolog (mouse)
rna1175	1.0168	0.629803	14.1697	0.000167042	0.00241896	553658	wbp1lb	WW domain binding protein 1-like b
rna1176	-0.835111	1.25722	8.6285	0.00330944	0.0264756	664699	as3mt	arsenite methyltransferase
rna11972	7.01653	-2.596	15.2398	9.46886e-05	0.00151686	103910600	LOC103910600	uncharacterized LOC103910600
rna1215	1.46748	5.88186	44.8518	2.12529e-11	2.84409e-09	405840	chmp2bb	charged multivesicular body protein 2Bb
rna12156	1.6102	-0.75913	12.4784	0.000411686	0.00508266	100536192	LOC100536192	uncharacterized LOC100536192
rna1219	0.62503	4.26838	10.131	0.00145793	0.0138651	100536880	znf654	zinc finger protein 654
rna1228	0.855897	1.51834	9.89361	0.00165854	0.0153304	494134	arl6	ADP-ribosylation factor-like 6%2C transcript variant X1
rna12339	2.70572	-3.65953	7.87265	0.0050188	0.0364712	796097	LOC796097	gastrula zinc finger protein XlCGF8.2DB-like
rna1236	-2.06528	-2.4742	7.88078	0.00499631	0.0363694	558333	lmo7b	LIM domain 7b
rna1271	0.875069	3.54109	13.9025	0.000192545	0.00271372	563778	usp38	ubiquitin specific peptidase 38
rna1279	0.937366	3.21311	10.8878	0.000968003	0.0100617	30628	smad1	SMAD family member 1%2C transcript variant X1
rna1304	0.718791	4.32007	10.7644	0.00103471	0.0106003	567248	tmem184c	transmembrane protein 184C
rna1308	0.609024	2.9505	9.37285	0.00220223	0.019218	692277	arhgap10	Rho GTPase activating protein 10
rna13101	2.32763	0.764712	23.7735	1.08364e-06	3.64981e-05	101884463	LOC101884463	uncharacterized LOC101884463
rna1320	2.39302	1.97006	35.8887	2.08919e-09	1.73478e-07	564279	tnip2	TNFAIP3 interacting protein 2
rna1321	-2.48578	0.710818	29.0813	6.94024e-08	3.44438e-06	100270757	scpp1	secretory calcium-binding phosphoprotein 1
rna1322	-1.16303	2.71592	8.46851	0.00361346	0.028333	567331	sparcl1	SPARC-like 1
rna1333	0.850443	4.26948	10.6432	0.00110475	0.0111576	678549	fbxo8	F-box protein 8
rna1365	0.78792	2.7295	11.1025	0.00086212	0.0091609	393340	tmem134	transmembrane protein 134
rna1371	0.596626	4.55459	8.31613	0.00392945	0.0302722	334795	aip	aryl hydrocarbon receptor interacting protein
rna1374	0.854489	2.29374	10.7325	0.00105268	0.0107345	654828	lgi2b	leucine-rich repeat LGI family%2C member 2b
rna1380	1.53736	0.286072	17.2776	3.2298e-05	0.000636113	100149185	cntf	ciliary neurotrophic factor
rna1396	0.952262	3.78554	16.9008	3.93848e-05	0.000748635	556048	si:ch211-113e8.3	si:ch211-113e8.3
rna1404	0.666815	3.69513	9.04288	0.00263719	0.0221746	101886283	maml3	mastermind-like 3 (Drosophila)
rna1414	-2.40007	4.31956	42.6172	6.65727e-11	8.01439e-09	324610	wu:fc34e06	wu:fc34e06
rna1416	2.44443	1.19257	42.3582	7.59966e-11	9.03998e-09	445108	htra3a	HtrA serine peptidase 3a
rna14301	-0.659981	10.3838	7.16578	0.00743073	0.0490841	101885394	LOC101885394	uncharacterized LOC101885394
rna1452	-1.35005	0.310577	7.62196	0.00576618	0.0404132	103909080	LOC103909080	cell wall protein DAN4-like
rna1471	1.72469	3.78934	54.3867	1.64673e-13	3.79711e-11	387290	smox	spermine oxidase
rna1489	-1.02424	0.719099	7.82157	0.00516264	0.0372276	100001558	si:dkey-22i16.2	si:dkey-22i16.2
rna1490	-3.7208	0.401305	27.2425	1.7947e-07	7.80812e-06	555617	si:dkey-22i16.3	si:dkey-22i16.3
rna1492	-5.13231	-3.69236	10.5006	0.00119337	0.0118569	100150358	scpp7	secretory calcium-binding phosphoprotein 7
rna1512	0.819769	1.10927	7.61814	0.00577842	0.0404547	101883524	LOC101883524	zinc finger protein 853-like
rna1515	0.839473	0.82383	7.52733	0.006077	0.0420217	799968	LOC799968	transcription factor Sp4-like
rna1543	0.899546	2.43576	10.7757	0.00102839	0.0105463	403307	rtn4rl2a	reticulon 4 receptor-like 2 a
rna1553	-1.68599	2.42361	23.763	1.08959e-06	3.66571e-05	100009631	slc43a1b	solute carrier family 43 (amino acid system L transporter)%2C member 1b
rna157	0.911814	2.17069	12.5418	0.00039794	0.00494551	550323	stk16	serine/threonine kinase 16
rna15787	2.66666	-3.89807	7.9264	0.00487188	0.0357589	103910873	LOC103910873	uncharacterized LOC103910873
rna15812	2.87003	-3.59003	7.26951	0.00701348	0.0468441	103910869	LOC103910869	uncharacterized LOC103910869
rna1586	0.794406	3.31039	11.2939	0.000777638	0.00844277	571915	si:dkey-9i23.16	si:dkey-9i23.16
rna1587	1.01705	4.41539	25.033	5.63567e-07	2.09337e-05	777738	vps37c	vacuolar protein sorting 37 homolog C (S. cerevisiae)
rna1588	2.36695	-2.24423	21.1478	4.25194e-06	0.000118564	101883068	cd5	CD5 molecule
rna1593	0.938326	3.5127	12.2304	0.000470174	0.00568304	323922	dnaja1	DnaJ (Hsp40) homolog%2C subfamily A%2C member 1
rna1594	1.05219	1.20641	10.3114	0.00132214	0.0128677	570074	LOC570074	WD40 repeat-containing protein SMU1-like
rna160	-1.29574	2.17024	22.1262	2.55307e-06	7.69153e-05	140622	atic	5-aminoimidazole-4-carboxamide ribonucleotide formyltransferase/IMP cyclohydrolase
rna16183	1.0405	2.32843	10.9978	0.000912196	0.00958765	103910899	LOC103910899	uncharacterized LOC103910899
rna162	3.19637	-0.140003	21.1301	4.29137e-06	0.00011922	334613	fn1b	fibronectin 1b%2C transcript variant X2
rna1626	1.78297	-2.76925	9.50251	0.00205191	0.01816	103909146	LOC103909146	uncharacterized LOC103909146%2C transcript variant X1
rna1627	-1.16407	0.982343	12.2707	0.000460135	0.00558648	100151507	si:ch211-243a20.3	si:ch211-243a20.3
rna164	-4.48548	0.250143	70.4549	4.70916e-17	2.2768e-14	100005630	cpo	carboxypeptidase O
rna1645	1.27941	2.1955	19.3364	1.09595e-05	0.000260938	406689	mcoln1a	mucolipin 1a
rna1656	1.66753	-1.36933	11.4057	0.000732186	0.00806915	560986	pnpla6	patatin-like phospholipase domain containing 6%2C transcript variant X2
rna1673	1.06808	3.79019	17.7954	2.45971e-05	0.000502606	562925	atp11a	ATPase%2C class VI%2C type 11A%2C transcript variant X4
rna16869	0.769591	3.35752	9.76073	0.0017828	0.0162682	101886231	LOC101886231	uncharacterized LOC101886231
rna1698	-1.08926	0.385563	9.73324	0.00180965	0.0164531	324689	arl11	ADP-ribosylation factor-like 11
rna17	-1.07563	1.87793	9.94072	0.00161663	0.0150217	114423	f7	coagulation factor VII
rna1700	0.611455	4.40773	8.63624	0.00329541	0.0263914	368640	kpna3	karyopherin alpha 3 (importin alpha 4)
rna17144	0.823729	0.787676	8.52305	0.00350676	0.0276847	101885996	LOC101885996	gastrula zinc finger protein XlCGF26.1-like
rna17147	1.1964	0.0960215	10.0998	0.00148289	0.0140446	100150280	LOC100150280	protein NLRC3-like
rna1719	1.11386	0.660938	12.7591	0.000354274	0.00449227	564697	pdxkb	pyridoxal (pyridoxine%2C vitamin B6) kinase b
rna17220	1.34417	1.62742	26.6683	2.41549e-07	1.0141e-05	571254	LOC571254	gastrula zinc finger protein XlCGF57.1-like
rna17221	1.01398	1.70391	12.9874	0.0003136	0.00406243	100538121	LOC100538121	zinc finger protein 665-like
rna17235	0.735904	1.4423	8.33649	0.00388566	0.0300197	798256	LOC798256	gastrula zinc finger protein XlCGF8.2DB-like
rna17264	0.893227	1.45666	7.73838	0.00540592	0.0385186	103910265	LOC103910265	gastrula zinc finger protein XlCGF52.1-like
rna17265	0.824637	0.979699	7.13987	0.00753888	0.0496344	100535458	LOC100535458	gastrula zinc finger protein XlCGF8.2DB-like
rna17269	0.919641	2.63209	14.3913	0.000148488	0.0021948	442869	trim24	tripartite motif containing 24
rna17270	0.984416	3.00089	18.7499	1.49033e-05	0.000338696	767727	zgc:154045	zgc:154045
rna17271	0.875765	4.65523	17.7152	2.56574e-05	0.000522137	767727	zgc:154045	zgc:154045
rna17282	0.850798	1.08374	7.88888	0.00497396	0.0362508	100004160	LOC100004160	potassium voltage-gated channel subfamily A member 1-like
rna17283	0.959782	0.594758	8.89629	0.00285751	0.0236814	101883360	phf21b	PHD finger protein 21B
rna17286	1.60368	0.865918	29.0128	7.19e-08	3.55656e-06	100003412	zgc:172139	zgc:172139%2C transcript variant X1
rna17292	1.08838	3.70724	12.804	0.000345872	0.00439689	101886030	LOC101886030	copine-8
rna17316	2.48784	-2.68405	8.3519	0.00385284	0.0298354	101886924	LOC101886924	uncharacterized LOC101886924%2C transcript variant X2
rna17350	-1.30158	1.59511	7.65839	0.00565091	0.03981	798572	ms4a17a.14	membrane-spanning 4-domains%2C subfamily A%2C member 17A.14
rna17355	1.64847	-1.13112	10.1126	0.00147259	0.0139647	100002785	ms4a17a.8	membrane-spanning 4-domains%2C subfamily A%2C member 17A.8
rna17370	1.59702	-0.760746	7.48407	0.00622471	0.0427767	100124612	ms4a17a.4	membrane-spanning 4-domains%2C subfamily A%2C member 17A.4
rna174	0.948417	5.32677	14.8913	0.000113886	0.00176153	334868	cnppd1	cyclin Pas1/PHO80 domain containing 1
rna17427	0.687554	1.45294	7.40115	0.00651823	0.044246	100333012	LOC100333012	zinc finger protein 271-like
rna17429	0.997631	0.827068	8.14398	0.00432044	0.032581	555438	LOC555438	NACHT%2C LRR and PYD domains-containing protein 12-like
rna17455	-1.46015	3.86342	14.0901	0.000174256	0.00250167	326845	slco1d1	solute carrier organic anion transporter family%2C member 1D1
rna17457	1.34029	0.237723	13.4145	0.000249689	0.0033639	503914	im:7143923	im:7143923
rna17470	2.76664	-0.790932	41.5122	1.17135e-10	1.35569e-08	565624	LOC565624	patched domain-containing protein 3
rna17472	2.25288	1.19219	10.4858	0.00120296	0.0119364	100000781	si:dkey-61p9.11	si:dkey-61p9.11
rna17473	-3.99056	-1.38427	7.2524	0.00708063	0.0471874	103911025	LOC103911025	uncharacterized LOC103911025
rna17474	-4.53251	-0.656038	7.65143	0.00567274	0.0399076	100334861	LOC100334861	NACHT%2C LRR and PYD domains-containing%2C transcript variant X2
rna17490	0.716887	3.33474	9.38767	0.00218449	0.0191022	402889	arfgap3	ADP-ribosylation factor GTPase activating protein 3
rna17503	0.826368	3.75527	16.9055	3.92877e-05	0.000747263	100536916	LOC100536916	protein Hook homolog 3-like
rna17507	0.896897	0.226863	8.41763	0.00371599	0.0289929	101884411	LOC101884411	uncharacterized LOC101884411
rna17511	1.04861	0.889893	14.9891	0.000108134	0.00169404	103911028	LOC103911028	protein Hook homolog 3-like
rna17514	0.962349	2.9837	13.7693	0.00020669	0.00288389	436658	zgc:92052	zgc:92052
rna1752	2.38096	4.10561	75.4917	3.66948e-18	2.39123e-15	325423	fstl1a	follistatin-like 1a
rna1753	1.40067	1.87407	16.4354	5.03354e-05	0.000913903	100000656	lrrc58a	leucine rich repeat containing 58a
rna17534	1.60833	2.49275	44.682	2.31784e-11	3.07431e-09	337105	mbd2	methyl-CpG binding domain protein 2
rna17567	-1.5746	-1.12967	8.02735	0.00460763	0.0342131	436698	haus4	HAUS augmin-like complex%2C subunit 4
rna17570	0.748131	3.74351	10.7276	0.00105552	0.0107583	445388	rcl1	RNA terminal phosphate cyclase-like 1
rna17576	-1.51085	-1.23124	8.58096	0.00339696	0.027041	100148818	zmp:0000001078	zmp:0000001078
rna17591	1.18422	1.65363	19.0963	1.24285e-05	0.000291514	101884896	LOC101884896	uncharacterized LOC101884896
rna17595	0.940011	1.35676	11.8596	0.000573645	0.00666496	569940	fastkd5	FAST kinase domains 5
rna17596	2.79144	7.30591	68.1797	1.49257e-16	6.3916e-14	378848	hspa5	heat shock protein 5
rna17615	2.79074	4.30073	38.8076	4.677e-10	4.56671e-08	368243	hspb1	heat shock protein%2C alpha-crystallin-related%2C 1
rna17631	2.62417	2.31149	84.375	4.09281e-20	3.83394e-17	562279	LOC562279	unconventional myosin-XIX-like
rna17632	2.15143	0.033171	33.2333	8.17405e-09	5.60698e-07	101882969	LOC101882969	unconventional myosin-XIX-like
rna17648	-1.40356	2.98616	27.0164	2.01735e-07	8.62652e-06	570477	prdx4	peroxiredoxin 4
rna17649	-0.978896	4.63079	14.8933	0.000113767	0.00176059	565700	sat1a.1	spermidine/spermine N1-acetyltransferase 1a%2C duplicate 1
rna17650	2.13852	6.61308	40.6959	1.77862e-10	1.89737e-08	431716	sat1a.2	spermidine/spermine N1-acetyltransferase 1a%2C duplicate 2
rna17651	-0.959319	5.27424	9.4648	0.00209453	0.0184826	767759	zgc:153704	zgc:153704
rna17661	1.05316	1.52062	8.21946	0.00414436	0.0315516	101887101	LOC101887101	cystatin-B-like%2C transcript variant X2
rna17667	1.07856	0.677342	11.463	0.000709939	0.00786152	557590	zbtb43	zinc finger and BTB domain containing 43
rna17668	1.25055	1.53698	22.5764	2.01947e-06	6.27963e-05	554361	lmx1ba	LIM homeobox transcription factor 1%2C beta a
rna17673	0.691469	3.20059	9.42391	0.00214174	0.0188217	100537196	mapkap1	mitogen-activated protein kinase associated protein 1
rna17699	1.3113	5.12381	32.2839	1.33214e-08	8.5708e-07	445233	me2	malic enzyme 2%2C NAD(+)-dependent%2C mitochondrial
rna17703	1.26523	2.37092	24.4553	7.60558e-07	2.69805e-05	798124	LOC798124	uncharacterized LOC798124
rna1771	3.68459	2.84121	34.8245	3.60803e-09	2.77319e-07	795785	cxcl18b	chemokine (C-X-C motif) ligand 18b
rna17720	0.946151	2.22123	8.33469	0.0038895	0.0300324	563080	opn4xb	opsin 4xb
rna1775	1.05772	1.20952	8.63407	0.00329933	0.0264158	557882	si:dkeyp-80c12.7	si:dkeyp-80c12.7
rna17751	3.96779	-3.02718	21.6783	3.22422e-06	9.36522e-05	550238	lmbrd2a	LMBR1 domain containing 2a%2C transcript variant X1
rna17756	2.26817	-2.61221	7.27094	0.00700791	0.0468173	101886648	LOC101886648	protein FAM111A-like
rna17765	1.32372	3.81808	22.0671	2.63287e-06	7.9002e-05	541493	lifra	leukemia inhibitory factor receptor alpha a
rna17766	2.21565	-1.15367	30.8058	2.85188e-08	1.62834e-06	100144562	osmr	oncostatin M receptor
rna17767	1.20471	4.20727	24.7509	6.5239e-07	2.37908e-05	561703	rictora	RPTOR independent companion of MTOR%2C complex 2 a
rna17789	-1.80335	1.1502	31.3084	2.20127e-08	1.32235e-06	567780	kcnv2b	potassium channel%2C subfamily V%2C member 2b
rna17792	0.71639	2.05639	7.92365	0.00487927	0.0357869	321875	rchy1	ring finger and CHY zinc finger domain containing 1
rna17810	-1.21675	1.08247	7.81571	0.00517939	0.0373118	100384898	ugt2b3	UDP glucuronosyltransferase 2 family%2C polypeptide B3
rna17818	0.919072	4.43263	16.6337	4.53389e-05	0.000840494	565333	ddr2b	discoidin domain receptor family%2C member 2b
rna17819	1.27332	3.06539	15.9425	6.52972e-05	0.00112751	568780	zgc:158343	zgc:158343
rna17826	-1.30662	-1.04692	7.6222	0.0057654	0.0404132	564970	slc2a11b	solute carrier family 2 (facilitated glucose transporter)%2C member 11b
rna17854	-1.42491	2.81629	21.0975	4.36501e-06	0.000120484	100329562	fep15	fep15 selenoprotein
rna17867	1.26438	0.552581	15.4804	8.33631e-05	0.00137377	101884919	LOC101884919	uncharacterized LOC101884919
rna17879	-1.69419	0.0865863	13.6228	0.00022346	0.00308665	30231	nipsnap1	nipsnap homolog 1 (C. elegans)
rna17902	1.38056	-1.37306	10.6116	0.00112381	0.0113121	793143	si:dkey-98f17.3	si:dkey-98f17.3
rna17913	0.86042	4.2704	10.696	0.00107367	0.0109137	554488	ypel1	yippee-like 1 (Drosophila)%2C transcript variant X1
rna17926	1.18607	2.56212	13.7798	0.000205529	0.00287224	445275	sdf2l1	stromal cell-derived factor 2-like 1
rna17929	1.14634	4.52965	26.4396	2.71915e-07	1.12626e-05	321943	ube2l3b	ubiquitin-conjugating enzyme E2L 3b%2C transcript variant X1
rna17948	1.27821	4.53065	15.1172	0.000101041	0.00160254	570082	mxd1	MAX dimerization protein 1
rna17953	1.96999	-2.9588	9.19651	0.00242477	0.0208087	570147	add2	adducin 2 (beta)%2C transcript variant X4
rna17955	2.61086	3.58128	86.9221	1.12882e-20	1.16681e-17	406339	hk2	hexokinase 2
rna17983	-0.869899	2.0771	8.85247	0.00292693	0.0240971	406627	pebp1	phosphatidylethanolamine binding protein 1
rna17996	2.78269	4.86059	59.2771	1.36964e-14	3.87324e-12	791580	hspb8	heat shock protein b8
rna18	-3.10573	-1.15566	34.794	3.66503e-09	2.80096e-07	282671	f7i	coagulation factor VIIi
rna18000	1.06145	1.88065	16.2045	5.68591e-05	0.00101196	447802	coq5	coenzyme Q5 homolog%2C methyltransferase (S. cerevisiae)
rna18006	-1.86782	0.316638	18.46	1.73504e-05	0.000381581	793335	susd2	sushi domain containing 2
rna18011	1.20704	-0.80391	7.62003	0.00577235	0.0404375	572143	LOC572143	5-hydroxytryptamine receptor 7-like
rna18024	1.28688	-1.08859	11.5905	0.000662912	0.00745926	393414	ascc2	activating signal cointegrator 1 complex subunit 2%2C transcript variant X1
rna18026	0.751325	2.26126	7.60166	0.00583145	0.0407278	101882431	rnf215	ring finger protein 215
rna18081	0.838271	3.98075	17.8959	2.33326e-05	0.000481361	406787	kctd10	potassium channel tetramerization domain containing 10
rna18124	-0.740808	2.52723	8.42084	0.00370944	0.0289644	405800	dao.2	D-amino-acid oxidase%2C tandem duplicate 2
rna18137	3.63626	-4.1524	7.62036	0.00577129	0.0404375	101884477	LOC101884477	leucine-rich alpha-2-glycoprotein-like
rna18138	0.562479	4.78083	7.25293	0.00707856	0.0471841	445238	si:ch211-191d15.2	si:ch211-191d15.2
rna18145	-2.36001	-0.121629	13.5576	0.000231355	0.0031725	795147	LOC795147	uncharacterized LOC795147
rna18156	1.27267	4.84626	19.468	1.02298e-05	0.000246899	436924	limk2	LIM domain kinase 2
rna18157	1.37052	5.50303	25.8685	3.65489e-07	1.4569e-05	386643	pik3ip1	phosphoinositide-3-kinase interacting protein 1
rna18196	0.704416	5.28471	10.6708	0.00108839	0.0110258	394161	cds2	CDP-diacylglycerol synthase (phosphatidate cytidylyltransferase) 2
rna18203	1.8797	0.667176	22.0599	2.64274e-06	7.92189e-05	562819	si:dkey-13n15.11	si:dkey-13n15.11
rna18220	1.34929	2.13139	23.3014	1.38499e-06	4.55225e-05	797259	si:ch73-92i20.1	si:ch73-92i20.1
rna18224	0.796249	3.5772	12.1766	0.000483923	0.00582155	100885784	amer1	APC membrane recruitment protein 1
rna18231	0.806269	3.3948	14.0522	0.000177806	0.00253806	561321	las1l	LAS1-like (S. cerevisiae)
rna18234	2.02765	1.24331	28.8484	7.82706e-08	3.82747e-06	286739	msna	moesin a
rna18252	4.05714	-3.88623	9.62832	0.001916	0.017201	103911069	LOC103911069	uncharacterized protein K02A2.6-like
rna18284	0.616136	3.79941	7.34051	0.00674176	0.0453628	541537	zgc:110800	zgc:110800
rna18320	1.44965	0.417369	20.2847	6.67306e-06	0.00017126	553445	iqcd	IQ motif containing D
rna18324	1.54967	2.84786	43.2138	4.90732e-11	6.18075e-09	503772	agtr2	angiotensin II receptor%2C type 2
rna1834	1.53516	-1.1526	10.0234	0.0015456	0.0144875	432387	pkd2	polycystic kidney disease 2
rna18341	2.03454	4.25138	36.3595	1.6408e-09	1.39729e-07	334561	acsl4b	acyl-CoA synthetase long-chain family member 4b
rna18399	0.80226	5.988	14.438	0.000144853	0.0021517	326974	gabarapa	GABA(A) receptor-associated protein a
rna18412	-5.60872	-3.45533	21.3814	3.764e-06	0.000107354	565476	si:ch211-114c12.5	si:ch211-114c12.5
rna18418	1.91776	-0.0956242	18.9807	1.3205e-05	0.000305662	565335	LOC565335	novel protein similar to vertebrate solute carrier family 25 mitochondrial carrier%3B ornithine transporter member 15 (SLC25A15)%2C transcript variant X1
rna18428	0.689904	2.98698	9.39429	0.00217663	0.0190615	541372	phf23a	PHD finger protein 23a
rna18430	2.35545	-2.54877	7.40335	0.00651024	0.0442118	100004856	si:ch211-137i24.12	si:ch211-137i24.12
rna18439	0.820309	4.93494	16.4513	4.99168e-05	0.000908504	114429	znf703	zinc finger protein 703
rna18447	0.882399	2.72049	13.2028	0.000279524	0.00369445	561117	atp6v0a2b	ATPase%2C H+ transporting%2C lysosomal V0 subunit a2b
rna1849	-2.22384	3.14422	24.7123	6.65586e-07	2.41838e-05	555481	zgc:154142	zgc:154142
rna18505	1.31651	-0.739971	11.952	0.000545902	0.00640288	100321242	si:dkey-229d2.7	si:dkey-229d2.7
rna18506	1.46422	0.108708	18.2011	1.98768e-05	0.000424898	567416	si:dkey-96l17.6	si:dkey-96l17.6
rna18513	0.753325	2.38707	8.66368	0.00324614	0.0261015	445497	zgc:101016	zgc:101016
rna18514	1.03717	1.61016	15.8765	6.76142e-05	0.00115685	437017	abhd17b	abhydrolase domain containing 17B
rna18537	-1.13688	0.819967	7.98413	0.00471892	0.0348565	84041	bco2l	beta-carotene 15%2C 15-dioxygenase 2%2C like
rna18553	0.808176	3.13573	11.459	0.000711498	0.00787297	415208	zgc:86811	zgc:86811
rna18581	1.26396	2.71918	24.5991	7.05853e-07	2.5423e-05	751697	tmem150a	transmembrane protein 150A
rna18582	1.00553	1.83437	17.5778	2.75794e-05	0.000555965	393276	rnf181	ring finger protein 181
rna18600	0.989375	1.57491	9.38855	0.00218345	0.0190987	393342	zgc:64051	zgc:64051
rna18601	0.851571	2.92442	13.9847	0.000184304	0.00261585	767766	lman2lb	lectin%2C mannose-binding 2-like b
rna18603	1.41499	-0.264389	10.8721	0.000976219	0.0101292	100334188	LOC100334188	T-box transcription factor TBX3-like
rna18605	-1.7726	0.825115	19.2545	1.14403e-05	0.000270027	100334257	htra4	HtrA serine peptidase 4
rna18615	1.37766	8.00525	28.9449	7.44677e-08	3.65941e-06	550353	histh1l	histone H1 like
rna1862	-1.37941	6.44822	30.0218	4.27222e-08	2.27064e-06	103909258	LOC103909258	uncharacterized LOC103909258
rna18621	1.62568	4.73748	30.0641	4.17989e-08	2.23385e-06	541345	zgc:110340	zgc:110340
rna18627	0.951108	4.12842	19.1976	1.17858e-05	0.00027731	559483	vps37b	vacuolar protein sorting 37 homolog B (S. cerevisiae)
rna18628	1.04453	0.816297	12.0554	0.000516438	0.00614071	570148	abcb9	ATP-binding cassette%2C sub-family B (MDR/TAP)%2C member 9
rna18636	1.38759	0.192571	21.2628	4.00428e-06	0.000112918	100003539	tacr1a	tachykinin receptor 1a
rna18659	0.834494	1.80841	7.23048	0.00716762	0.0477063	100003996	LOC100003996	beta-1%2C3-galactosyltransferase 2-like
rna1866	1.27734	4.41004	25.5633	4.28112e-07	1.64527e-05	58026	psen2	presenilin 2
rna18660	-1.12707	4.06092	12.3971	0.000429991	0.00526959	30037	tnc	tenascin C
rna18674	1.04418	3.51699	9.43502	0.00212881	0.018741	556540	fam129bb	family with sequence similarity 129%2C member Bb
rna18680	0.849541	2.56476	11.0241	0.000899347	0.0094692	556237	man1b1	mannosidase%2C alpha%2C class 1B%2C member 1
rna18681	-1.65492	1.15453	18.2998	1.88732e-05	0.000407595	100004431	si:dkey-61l1.4	si:dkey-61l1.4
rna187	0.617633	4.18689	7.45937	0.00631072	0.0432071	100331355	LOC100331355	E3 ubiquitin-protein ligase HECW2
rna18718	1.79586	-2.78286	10.0272	0.00154247	0.0144627	791588	zgc:153740	zgc:153740
rna18722	0.72178	2.48029	10.7925	0.0010191	0.0104726	325248	ddx31	DEAD (Asp-Glu-Ala-Asp) box polypeptide 31
rna18739	0.742822	2.72953	10.0947	0.00148693	0.0140695	558545	ubash3ba	ubiquitin associated and SH3 domain containing Ba
rna1874	0.785022	3.69069	13.3454	0.000259055	0.00346981	326718	esf1	ESF1%2C nucleolar pre-rRNA processing protein%2C homolog (S. cerevisiae)
rna18756	1.80711	2.53906	29.8004	4.78898e-08	2.4966e-06	569618	adamts8a	ADAM metallopeptidase with thrombospondin type 1 motif%2C 8a
rna18757	0.903196	2.16302	8.03216	0.00459539	0.0341391	569571	adamts15a	ADAM metallopeptidase with thrombospondin type 1 motif%2C 15a
rna18765	0.8357	4.76293	11.6809	0.000631463	0.00718033	566223	atf5a	activating transcription factor 5a
rna18777	-1.53038	0.200745	7.46063	0.00630628	0.0431887	394048	h2afx	H2A histone family%2C member X
rna18782	0.996367	3.18254	16.2068	5.67898e-05	0.00101149	566539	dpagt1	dolichyl-phosphate (UDP-N-acetylglucosamine) N-acetylglucosaminephosphotransferase 1 (GlcNAc-1-P transferase)
rna18784	-1.39799	0.567327	8.93609	0.00279591	0.0232483	566599	si:ch211-117m20.4	si:ch211-117m20.4
rna18805	0.673501	4.10491	10.0796	0.00149917	0.0141675	334133	ube2g1a	ubiquitin-conjugating enzyme E2G 1a (UBC7 homolog%2C yeast)
rna18809	1.10096	4.99322	23.2176	1.4467e-06	4.72916e-05	566682	zzef1	zinc finger%2C ZZ-type with EF hand domain 1
rna18818	1.43193	0.361886	7.53414	0.00605406	0.0419437	103911077	LOC103911077	uncharacterized LOC103911077
rna18858	1.70657	1.16383	17.0003	3.73743e-05	0.000718162	562849	coro1cb	coronin%2C actin binding protein%2C 1Cb%2C transcript variant X1
rna18860	1.93658	1.11492	15.1779	9.78428e-05	0.00155841	103911084	LOC103911084	uncharacterized LOC103911084
rna18870	1.02332	5.31631	23.9899	9.68425e-07	3.3136e-05	393980	ppp6c	protein phosphatase 6%2C catalytic subunit
rna18874	0.937119	1.20039	12.1825	0.000482395	0.00580734	556104	arpc5lb	actin related protein 2/3 complex%2C subunit 5-like%2C b%2C transcript variant X1
rna18882	2.92486	-1.7159	17.5434	2.80831e-05	0.000565358	555717	m17	IL-6 subfamily cytokine M17
rna18896	1.59103	3.05088	10.5347	0.00117153	0.0117099	555589	hspb15	heat shock protein%2C alpha-crystallin-related%2C b15
rna18917	0.88213	4.79866	16.9063	3.92701e-05	0.000747263	326935	ier5l	immediate early response 5-like
rna18928	1.09082	1.16506	10.4916	0.00119917	0.0119027	550346	cyr61l1	cysteine-rich%2C angiogenic inducer 61 like 1
rna18941	0.993998	3.56896	19.5322	9.89163e-06	0.00024009	100001198	prkaa1	protein kinase%2C AMP-activated%2C alpha 1 catalytic subunit
rna18942	2.39157	5.49699	62.8589	2.22059e-15	7.56413e-13	100003209	si:dkey-226m8.7	si:dkey-226m8.7
rna18960	1.26415	2.40428	9.11258	0.00253858	0.0215144	544666	ptges	prostaglandin E synthase
rna18993	-0.674791	4.15852	7.5967	0.00584753	0.040802	558958	lamc3	laminin%2C gamma 3
rna19046	1.35644	-0.996918	8.48784	0.00357527	0.028153	100005337	LOC100005337	cholesterol 25-hydroxylase-like protein
rna1906	-1.57384	6.09441	22.824	1.7753e-06	5.62542e-05	791455	prdx2	peroxiredoxin 2
rna1907	2.05083	4.9405	48.4553	3.37898e-12	5.59605e-10	407086	junba	jun B proto-oncogene a
rna19088	1.52156	2.93316	32.867	9.86854e-09	6.6626e-07	553301	exoc3l2a	exocyst complex component 3-like 2a
rna19094	1.53993	4.59028	30.8231	2.82658e-08	1.62007e-06	30078	nccrp1	nonspecific cytotoxic cell receptor protein 1
rna19116	-0.658492	7.34944	7.9226	0.00488211	0.035799	336231	h3f3c	H3 histone%2C family 3C
rna19118	0.994236	4.75684	16.1725	5.78264e-05	0.0010235	797834	si:dkeyp-110c7.1	si:dkeyp-110c7.1
rna19122	0.63043	3.41731	7.74419	0.00538857	0.0384407	568625	LOC568625	complement C1q-like protein 4
rna19123	1.4049	5.82483	24.7267	6.60616e-07	2.40323e-05	259183	tagln2	transgelin 2
rna19124	2.89774	4.21967	100.784	1.02589e-23	1.922e-20	368326	il13ra2	interleukin 13 receptor%2C alpha 2
rna19143	1.48653	3.48155	49.2832	2.21547e-12	3.90652e-10	100148319	LOC100148319	spidroin-1-like
rna19154	2.16675	1.78098	22.4575	2.14849e-06	6.62718e-05	564748	LOC564748	leucine-rich repeat neuronal protein 4-like
rna1917	0.526663	4.11035	7.37699	0.00660636	0.044632	445284	rad23aa	RAD23 homolog Aa (S. cerevisiae)
rna1918	0.661995	4.55053	7.21774	0.00721864	0.047926	393996	rnf11a	ring finger protein 11a
rna19185	-1.43287	2.15513	22.3284	2.29781e-06	7.05006e-05	30262	ins	preproinsulin
rna1919	0.87173	4.81438	11.6451	0.00064373	0.00729545	325704	asna1	arsA arsenite transporter%2C ATP-binding%2C homolog 1 (bacterial)
rna19194	-1.79007	0.715793	15.3358	8.99939e-05	0.00145583	567239	scn4bb	sodium channel%2C voltage-gated%2C type IV%2C beta b
rna19195	0.757846	3.60032	10.8563	0.000984621	0.0101846	336830	mpzl2b	myelin protein zero-like 2b
rna19199	0.970421	3.49855	22.0481	2.65906e-06	7.96285e-05	323719	si:dkey-111e8.1	si:dkey-111e8.1
rna1920	1.35182	-1.28985	8.24491	0.00408665	0.0312035	567214	best2	bestrophin 2
rna19223	2.30222	4.33532	48.8694	2.73579e-12	4.68617e-10	368367	hsd20b2	hydroxysteroid (20-beta) dehydrogenase 2
rna19224	1.66233	2.44125	29.708	5.02258e-08	2.59581e-06	793341	slc12a9	solute carrier family 12%2C member 9%2C transcript variant X1
rna19229	0.879196	2.85205	11.2226	0.00080806	0.00870683	100038799	mink1	misshapen-like kinase 1
rna19235	2.65417	2.54709	50.8041	1.0206e-12	1.94763e-10	565337	gltpd2	glycolipid transfer protein domain containing 2
rna19257	-4.16245	-1.7868	17.8515	2.38832e-05	0.000490695	100332352	si:dkey-58f10.12	si:dkey-58f10.12
rna19287	0.712353	2.37249	10.2884	0.00133867	0.0130074	393683	paqr3a	progestin and adipoQ receptor family member IIIa
rna19288	1.43878	1.38623	21.1762	4.18934e-06	0.000117036	557239	antxr2a	anthrax toxin receptor 2a
rna19289	1.30788	2.65196	14.0649	0.000176608	0.00252576	557239	antxr2a	anthrax toxin receptor 2a%2C transcript variant X1
rna1929	-1.29601	3.07982	12.8343	0.000340328	0.00433929	100535301	LOC100535301	mucin-2-like
rna1930	-1.14709	0.876381	7.83094	0.00513594	0.0370976	103909295	LOC103909295	cell wall protein DAN4-like
rna19301	-3.37787	0.528617	22.113	2.57068e-06	7.73682e-05	103911096	LOC103911096	uncharacterized LOC103911096
rna19305	0.970286	2.38305	10.4626	0.00121818	0.0120475	100002086	tmem175	transmembrane protein 175
rna1931	-2.37567	4.55653	27.1016	1.93041e-07	8.31406e-06	798921	si:ch211-217k17.9	si:ch211-217k17.9
rna19317	0.887765	4.13678	18.9156	1.36629e-05	0.000314561	562372	snx18a	sorting nexin 18a
rna19333	0.986201	3.83919	15.8233	6.95408e-05	0.00118306	568910	parp8	poly (ADP-ribose) polymerase family%2C member 8
rna19362	1.5035	7.45861	35.6633	2.3454e-09	1.90015e-07	327197	vcp	valosin containing protein
rna19363	-2.42345	-0.855701	19.7085	9.01995e-06	0.000221989	445326	akr1a1a	aldo-keto reductase family 1%2C member A1a (aldehyde reductase)
rna19370	0.777549	3.81975	13.9637	0.00018637	0.00263894	407084	riok2	RIO kinase 2 (yeast)
rna1939	1.1101	3.38776	24.333	8.10383e-07	2.83454e-05	554386	LOC554386	novel protein similar to claudin domain containing 1 (CLDND1%2C zgc:100913)
rna19408	2.48331	0.399147	38.1217	6.64665e-10	6.30507e-08	100334010	cenpv	centromere protein V
rna19409	1.18198	7.67921	15.9972	6.34353e-05	0.00110106	336542	si:ch211-202a12.4	si:ch211-202a12.4%2C transcript variant X2
rna19416	3.58491	-3.26686	16.0203	6.2667e-05	0.00109215	336542	si:ch211-202a12.4	si:ch211-202a12.4%2C transcript variant X1
rna19423	0.643411	2.85795	8.7763	0.0030517	0.0248311	569087	eral1	Era-like 12S mitochondrial rRNA chaperone 1
rna1945	1.64972	-0.449267	9.78515	0.00175927	0.0160879	559201	tacr3l	tachykinin receptor 3-like
rna19469	3.64887	-4.28793	7.35643	0.00668233	0.045064	103908722	LOC103908722	uncharacterized LOC103908722
rna196	1.44235	-2.28234	7.66702	0.00562392	0.0396889	100007677	erbb4a	v-erb-b2 avian erythroblastic leukemia viral oncogene homolog 4a
rna19639	0.675238	2.17786	8.38155	0.00379048	0.029459	30432	smn1	survival of motor neuron 1%2C telomeric
rna19654	3.66775	-4.28583	7.5589	0.00597145	0.0415217	368323	si:ch211-204c21.1	si:ch211-204c21.1%2C transcript variant X5
rna19658	4.24524	-3.48694	9.29147	0.00230224	0.0199111	368323	si:ch211-204c21.1	si:ch211-204c21.1%2C transcript variant X7
rna1968	6.43368	-2.85354	19.1614	1.20119e-05	0.000282186	558721	LOC558721	uncharacterized LOC558721%2C transcript variant X6
rna19690	-3.90621	4.76481	99.206	2.27551e-23	3.59003e-20	436841	gc	group-specific component (vitamin D binding protein)
rna19716	1.52151	0.333036	11.7209	0.000618037	0.0070657	558477	f2r	coagulation factor II (thrombin) receptor
rna1976	0.689555	5.11971	10.965	0.000928514	0.0097281	100009659	patl1	protein associated with topoisomerase II homolog 1 (yeast)
rna19773	0.773267	3.06724	13.622	0.00022355	0.00308665	415194	lysmd3	LysM%2C putative peptidoglycan-binding%2C domain containing 3
rna19777	1.61393	6.75433	27.0053	2.02894e-07	8.66375e-06	566685	arrdc3a	arrestin domain containing 3a
rna19787	1.76568	-2.76082	7.6009	0.00583391	0.0407354	798741	kiaa0825	KIAA0825 ortholog%2C transcript variant X2
rna19796	0.86543	3.46135	8.73287	0.00312524	0.0253195	334362	nol6	nucleolar protein 6 (RNA-associated)
rna19810	0.869827	3.24068	10.7656	0.00103406	0.0105973	569769	pomt1	protein-O-mannosyltransferase 1
rna1985	1.0016	3.3298	15.4017	8.69115e-05	0.00141477	406682	znf330	zinc finger protein 330
rna19856	3.61951	-2.35027	20.195	6.99353e-06	0.000178872	436769	homer1b	homer homolog 1b (Drosophila)%2C transcript variant X2
rna19857	0.54644	3.06747	7.43953	0.00638065	0.0435885	553626	papd4	PAP associated domain containing 4
rna1986	1.16219	1.16886	11.7069	0.000622701	0.00710547	559804	rnf150	ring finger protein 150
rna1987	0.713698	4.01868	8.30359	0.00395668	0.0304039	563578	tbc1d9	TBC1 domain family%2C member 9 (with GRAM domain)
rna19895	0.987386	5.01517	13.5764	0.000229049	0.00314953	192340	scarb2	scavenger receptor class B%2C member 2
rna1991	3.15325	-3.8128	10.4735	0.00121096	0.0119999	553267	elmod2	ELMO/CED-12 domain containing 2%2C transcript variant X1
rna19921	-2.59552	3.97716	19.8474	8.38759e-06	0.000208653	550406	grk1b	G protein-coupled receptor kinase 1 b
rna19954	0.683639	3.79145	10.8322	0.000997482	0.0102892	436594	slc30a5	solute carrier family 30 (zinc transporter)%2C member 5
rna19955	0.728418	4.60144	8.37228	0.00380988	0.0295868	557176	pik3r1	phosphoinositide-3-kinase%2C regulatory subunit 1 (alpha)
rna19982	-0.788902	2.1903	7.13699	0.00755096	0.0496829	445297	gna14	guanine nucleotide binding protein (G protein)%2C alpha 14
rna200	-1.19731	10.4207	16.1893	5.73168e-05	0.00101785	58143	mylz3	myosin%2C light polypeptide 3%2C skeletal muscle
rna20043	2.05124	-3.43339	7.30566	0.00687376	0.0460648	103911131	LOC103911131	uncharacterized LOC103911131
rna2006	1.92839	5.0527	52.3024	4.75796e-13	9.76881e-11	558395	xpo1a	exportin 1 (CRM1 homolog%2C yeast) a
rna20073	0.84037	2.49467	12.9704	0.000316451	0.00409406	569699	wu:fi75a02	wu:fi75a02
rna20082	-2.98007	1.05015	35.0419	3.22694e-09	2.5256e-07	569807	mia	melanoma inhibitory activity
rna20086	-1.64695	1.83547	26.5294	2.5956e-07	1.08063e-05	678605	crfb12	cytokine receptor family member B12
rna20089	1.09986	2.69626	20.7047	5.35841e-06	0.000143524	445256	ufc1	ubiquitin-fold modifier conjugating enzyme 1
rna2010	0.807917	3.40192	12.991	0.000312997	0.00405686	100149794	LOC100149794	RAC-gamma serine/threonine-protein kinase
rna2011	1.1688	2.68793	13.5364	0.000233984	0.00319832	571368	crfb17	cytokine receptor family member B17
rna2012	0.548342	3.63672	7.22806	0.00717728	0.0477572	436587	ltv1	LTV1 ribosome biogenesis factor
rna2013	-1.28793	2.29896	16.2858	5.447e-05	0.000975968	445107	capn9	calpain 9
rna20141	-1.33153	0.250256	9.34263	0.00223884	0.0194808	436974	tmem136b	transmembrane protein 136b
rna20147	1.25291	2.49483	27.9787	1.2266e-07	5.62622e-06	554093	derl2	derlin 2
rna20165	0.739886	3.38959	10.5199	0.00118093	0.0117763	568626	dtx2	deltex 2%2C E3 ubiquitin ligase
rna20186	0.791458	2.14802	10.5093	0.00118776	0.011813	555972	wbscr16	Williams-Beuren syndrome chromosome region 16 homolog (human)
rna20187	1.20909	2.95042	7.96068	0.00478044	0.0351739	378966	ncf1	neutrophil cytosolic factor 1
rna20194	1.56544	0.951796	26.2699	2.9688e-07	1.21908e-05	555612	orai2	ORAI calcium release-activated calcium modulator 2%2C transcript variant X1
rna20234	1.03085	2.50605	9.66584	0.00187725	0.0169241	557232	aspa	aspartoacylase
rna20243	1.11145	2.03945	18.0152	2.19152e-05	0.000457472	560100	adora2b	adenosine A2b receptor%2C transcript variant X1
rna20258	1.29915	1.34894	21.6171	3.32877e-06	9.6316e-05	561355	tecta	tectorin alpha%2C transcript variant X1
rna2026	2.09363	-1.40766	22.5833	2.01222e-06	6.26357e-05	555479	triobpa	TRIO and F-actin binding protein a%2C transcript variant X2
rna2031	1.81269	-1.08574	14.2888	0.000156796	0.00229722	103910110	LOC103910110	uncharacterized LOC103910110
rna20327	1.01817	-0.0920111	7.84741	0.00508935	0.0368944	793011	rxrab	retinoid x receptor%2C alpha b%2C transcript variant X1
rna20335	1.63022	-1.51789	11.7682	0.000602499	0.00694101	557928	si:ch211-236k19.7	si:ch211-236k19.7%2C transcript variant X1
rna20345	1.25675	3.11784	20.8616	4.93692e-06	0.000133806	246226	ptgs1	prostaglandin-endoperoxide synthase 1
rna20347	-1.1265	1.15713	11.9802	0.000537676	0.00633793	550268	zgc:110283	zgc:110283
rna20350	-1.82008	4.23176	48.852	2.76029e-12	4.69311e-10	353358	anxa1b	annexin A1b
rna20365	1.07894	-0.74205	9.61352	0.0019315	0.0173193	794225	si:ch211-233f10.4	si:ch211-233f10.4
rna2039	1.28634	3.84863	18.0848	2.11278e-05	0.0004455	100149562	pkd1	polycystic kidney disease 1 (autosomal dominant)
rna20393	1.47089	1.94339	17.4142	3.00572e-05	0.000597873	415178	tmem8c	transmembrane protein 8C
rna20396	0.793461	1.72283	10.3577	0.00128938	0.0126061	373140	slc2a8	solute carrier family 2 (facilitated glucose transporter)%2C member 8
rna2040	1.46645	-0.900857	10.0973	0.00148484	0.0140586	101886201	LOC101886201	polycystin-1-like
rna20401	0.574427	4.18825	7.89033	0.00496997	0.0362305	30298	jak2b	Janus kinase 2b
rna20402	1.47765	1.14543	11.6794	0.000631963	0.0071811	574425	zgc:114041	zgc:114041
rna20404	0.93239	6.01236	15.0205	0.000106351	0.00167435	321621	gldc	glycine dehydrogenase (decarboxylating)
rna2041	1.94376	2.87198	15.986	6.38111e-05	0.00110695	335530	wu:fj19g03	wu:fj19g03
rna20417	0.914374	3.68394	18.5623	1.64437e-05	0.000366045	562138	hip1rb	huntingtin interacting protein 1 related b
rna20423	0.619062	3.0495	7.96582	0.00476689	0.0351259	503731	htatip	HIV-1 tat interactive protein%2C homolog (human)
rna20426	0.887559	5.24601	16.7208	4.33032e-05	0.0008094	493606	stip1	stress-induced phosphoprotein 1
rna2043	1.29447	-0.363254	13.4051	0.000250946	0.00337629	559407	tekt4	tektin 4
rna20431	0.681057	3.49652	7.82236	0.00516039	0.0372203	100321354	si:dkey-273o13.3	si:dkey-273o13.3
rna20450	1.11485	3.32029	11.2793	0.000783748	0.00850602	798052	mlxip	MLX interacting protein%2C transcript variant X1
rna20478	0.897861	2.61672	14.2627	0.000158985	0.00232475	445389	gtf3aa	general transcription factor IIIAa
rna20482	1.70176	-2.93372	7.7486	0.00537542	0.0383651	101055497	rnf167	ring finger protein 167%2C transcript variant X2
rna20491	4.23553	-4.05805	9.73465	0.00180827	0.0164499	100149404	tnfsf13	tumor necrosis factor (ligand) superfamily%2C member 13
rna20533	-1.04709	3.29898	10.2697	0.00135231	0.0130975	791612	mat2ab	methionine adenosyltransferase II%2C alpha b
rna20543	1.51306	4.45902	41.0137	1.51168e-10	1.6783e-08	573999	isca1	iron-sulfur cluster assembly 1
rna20544	0.748384	3.43832	10.2575	0.0013613	0.0131591	562358	zcchc6	zinc finger%2C CCHC domain containing 6
rna20554	-1.31773	2.64003	10.5315	0.00117357	0.0117243	368239	aldh2.2	aldehyde dehydrogenase 2 family (mitochondrial)%2C tandem duplicate 2
rna20555	0.944368	3.36309	16.094	6.02738e-05	0.00105845	448942	vps33a	vacuolar protein sorting 33A
rna2056	1.64865	4.38405	30.1	4.10331e-08	2.21016e-06	406667	pi4k2a	phosphatidylinositol 4-kinase type 2 alpha
rna20569	1.18865	2.5859	10.1323	0.00145691	0.0138599	100004977	mthfd2	methylenetetrahydrofolate dehydrogenase (NADP+ dependent) 2%2C methenyltetrahydrofolate cyclohydrolase
rna2058	1.74132	1.87447	8.1714	0.00425561	0.0322137	678565	zgc:136791	zgc:136791
rna20589	4.16367	-4.29147	10.3656	0.00128384	0.0125602	767705	ugt2a5	UDP glucuronosyltransferase 2 family%2C polypeptide A5%2C transcript variant X1
rna20592	0.995453	0.731737	9.68072	0.00186212	0.016818	492769	ythdc1	YTH domain containing 1
rna20594	1.86321	0.898871	20.4267	6.19609e-06	0.000161648	100006320	ugt2a1	UDP glucuronosyltransferase 2 family%2C polypeptide A1
rna20596	-2.10661	-0.249562	27.8958	1.28028e-07	5.84133e-06	100384900	ugt2a3	UDP glucuronosyltransferase 2 family%2C polypeptide A3
rna20597	-2.52183	-2.38864	15.8374	6.9025e-05	0.00117629	791613	ugt2a4	UDP glucuronosyltransferase 2 family%2C polypeptide A4
rna20598	1.36222	1.57466	27.1968	1.83765e-07	7.9603e-06	100319235	dnajc25	DnaJ (Hsp40) homolog%2C subfamily C %2C member 25
rna20610	1.3289	0.676346	14.8523	0.000116266	0.00179365	101448000	pappaa	pregnancy-associated plasma protein A%2C pappalysin 1a
rna20611	1.42242	1.33141	20.8637	4.93152e-06	0.00013378	101448000	pappaa	pregnancy-associated plasma protein A%2C pappalysin 1a
rna20625	1.01583	0.837888	10.4841	0.00120406	0.0119394	101883074	eng	endoglin
rna20627	-3.0314	-3.65032	12.2279	0.000470812	0.00568557	445486	ak1	adenylate kinase 1%2C transcript variant X4
rna20635	0.916948	1.78995	9.90905	0.00164468	0.015221	101883295	LOC101883295	nuclear pore complex protein Nup214-like
rna20637	0.910737	4.87721	15.8837	6.73564e-05	0.00115442	100529857	nup214	nucleoporin 214
rna20647	-2.01422	-0.947605	23.9947	9.66029e-07	3.30945e-05	641568	thnsl2	threonine synthase-like 2 (S. cerevisiae)
rna20648	-4.77054	-2.22189	39.5951	3.12469e-10	3.16438e-08	791610	fabp1a	fatty acid binding protein 1a%2C liver
rna2069	0.888716	3.24559	11.4983	0.0006966	0.00774529	550228	golga7ba	golgin A7 family%2C member Ba%2C transcript variant X1
rna20705	-0.999581	0.97698	7.47813	0.00624529	0.0428886	100537138	LOC100537138	GTPase IMAP family member 6-like
rna20707	0.748354	4.55722	9.48274	0.00207413	0.0183297	570828	mgat3	mannosyl (beta-1%2C4-)-glycoprotein beta-1%2C4-N-acetylglucosaminyltransferase
rna20709	-1.87545	-0.481776	32.3122	1.31285e-08	8.48145e-07	100005420	tmprss6	transmembrane protease%2C serine 6
rna20721	-0.716781	7.58297	7.75312	0.00536198	0.038305	393758	pde6h	phosphodiesterase 6H%2C cGMP-specific%2C cone%2C gamma
rna20722	-1.09602	0.939163	14.281	0.000157445	0.00230447	100535353	LOC100535353	protein CutA homolog
rna20727	-1.23074	0.431884	9.67314	0.00186981	0.0168671	492354	fam83fb	family with sequence similarity 83%2C member Fb
rna20736	1.30107	6.2225	36.6403	1.42068e-09	1.23081e-07	352924	txnrd1	thioredoxin reductase 1
rna2074	0.87042	3.0883	12.3001	0.000452942	0.00551254	561802	r3hcc1l	R3H domain and coiled-coil containing 1-like
rna20743	-1.29718	-0.188448	15.2314	9.51099e-05	0.00152135	780838	zgc:158417	zgc:158417
rna20757	1.12749	4.20641	22.0222	2.69511e-06	8.05469e-05	570573	tpra1	transmembrane protein%2C adipocyte asscociated 1
rna20759	1.15169	2.42229	18.4716	1.72458e-05	0.000380149	641489	zgc:123305	zgc:123305
rna20761	1.7239	2.91706	31.473	2.0223e-08	1.22714e-06	406493	myl9b	myosin%2C light chain 9b%2C regulatory
rna20764	0.880658	2.8036	11.0873	0.000869203	0.00921982	569107	LOC569107	disks large-associated protein 4%2C transcript variant X1
rna20799	-4.45384	0.19359	71.9926	2.16006e-17	1.09746e-14	100002791	col28a1l	collagen%2C type XXVIII%2C alpha 1 like
rna2082	0.760633	2.79751	11.7999	0.000592328	0.00684224	562169	vps54	vacuolar protein sorting 54 homolog (S. cerevisiae)
rna20823	0.742201	2.91573	11.343	0.000757316	0.0082791	393217	unc50	unc-50 homolog (C. elegans)
rna20838	0.695023	4.86967	8.61942	0.00332597	0.0265865	100332617	nbeal1	neurobeachin-like 1
rna20855	1.61741	3.86374	36.0252	1.94783e-09	1.62641e-07	447816	rtn4a	reticulon 4a%2C transcript variant 2
rna20866	-2.84336	-3.45369	10.8226	0.00100269	0.0103323	100535478	si:ch211-194e18.2	si:ch211-194e18.2%2C transcript variant X1
rna2087	1.27254	2.7385	10.9109	0.000956019	0.00997481	723995	lgalsla	lectin%2C galactoside-binding-like a
rna20872	1.33189	4.04034	32.3232	1.30547e-08	8.45202e-07	566491	bcl11ab	B-cell CLL/lymphoma 11Ab
rna20875	0.930285	3.12183	18.4092	1.78192e-05	0.000388753	794828	wu:fc32g12	wu:fc32g12
rna20881	-1.46586	5.70866	40.8646	1.63147e-10	1.79704e-08	327268	sec23b	Sec23 homolog B (S. cerevisiae)
rna20886	2.06357	1.88183	47.1652	6.52491e-12	9.87831e-10	405768	LOC405768	protein kinase Npk%2C transcript variant X1
rna20887	2.26885	-3.25503	8.92682	0.00281013	0.0233601	405768	LOC405768	protein kinase Npk
rna20902	2.27507	-1.97433	17.2945	3.20118e-05	0.000631306	30299	ihhb	Indian hedgehog homolog b%2C transcript variant X2
rna20903	0.692796	1.09184	7.31057	0.006855	0.0460194	406593	nhej1	nonhomologous end-joining factor 1
rna20919	0.762096	4.60488	9.91003	0.00164381	0.0152177	368620	abcc4	ATP-binding cassette%2C sub-family C (CFTR/MRP)%2C member 4
rna2094	1.07982	3.29241	17.519	2.84451e-05	0.000571112	566914	si:ch73-131e21.5	si:ch73-131e21.5
rna20944	1.16732	0.809019	14.2706	0.000158319	0.00231614	571961	slc25a38b	solute carrier family 25%2C member 38b%2C transcript variant X1
rna20945	1.79207	-0.41963	20.531	5.86743e-06	0.000154678	571961	slc25a38b	solute carrier family 25%2C member 38b
rna20955	2.40902	-1.62616	15.914	6.62863e-05	0.00113999	101886783	LOC101886783	immunoglobulin superfamily member 1-like
rna20968	0.934877	0.244215	7.84307	0.0051016	0.0369564	555601	ccdc151	coiled-coil domain containing 151
rna20984	3.64336	-4.15084	8.31367	0.00393479	0.03029	103911170	LOC103911170	uncharacterized LOC103911170%2C transcript variant X2
rna21006	-2.03049	2.46954	32.4715	1.20951e-08	7.89895e-07	403070	rgn	regucalcin
rna21012	-0.742622	2.64302	8.44753	0.0036554	0.028602	562414	si:ch211-155d24.7	si:ch211-155d24.7
rna2102	1.05373	3.09138	15.3791	8.79578e-05	0.00142906	100001297	LOC100001297	coiled-coil and C2 domain-containing protein 1A-like
rna2103	1.0026	2.00889	12.237	0.00046852	0.00566533	101884452	LOC101884452	coiled-coil and C2 domain-containing protein 1A-like
rna21036	0.678482	3.26128	9.38884	0.0021831	0.0190987	324323	ercc3	excision repair cross-complementation group 3
rna21037	0.76945	3.49864	11.0169	0.000902864	0.0095029	321652	wdr12	WD repeat domain 12
rna21055	2.61265	-3.47066	8.09255	0.00444475	0.0332674	100537706	LOC100537706	serine/threonine-protein kinase pim-1-like
rna21059	4.70001	-3.8051	11.7443	0.000610283	0.00701182	100537673	LOC100537673	serine/threonine-protein kinase pim-1-like
rna21084	1.46609	4.94712	40.928	1.57939e-10	1.74701e-08	103911179	LOC103911179	LIM domain and actin-binding protein 1-like
rna21138	-1.19987	1.87872	9.35246	0.00222686	0.0193991	566040	notum2	notum pectinacetylesterase 2
rna21142	1.33026	2.72712	17.1437	3.46558e-05	0.000677212	566555	abcc6a	ATP-binding cassette%2C sub-family C (CFTR/MRP)%2C member 6a
rna21144	0.545944	4.86245	8.14178	0.00432569	0.0326115	321786	pttg1ipa	pituitary tumor-transforming 1 interacting protein a
rna21156	0.855136	4.04484	18.4237	1.76846e-05	0.000386945	556400	senp2	SUMO1/sentrin/SMT3 specific peptidase 2
rna21196	1.77548	-0.973076	16.365	5.22418e-05	0.000941487	561631	ermn	ermin%2C ERM-like protein
rna21205	-1.31709	5.24689	13.37	0.000255677	0.00342915	793301	slc15a1b	solute carrier family 15 (oligopeptide transporter)%2C member 1b
rna21233	1.96919	3.64021	65.986	4.5414e-16	1.76796e-13	449819	tmbim1	transmembrane BAX inhibitor motif containing 1
rna21234	0.716237	2.84867	10.9644	0.000928803	0.0097281	497562	pnkd	paroxysmal nonkinesigenic dyskinesia
rna21279	1.14005	2.55451	16.77	4.21958e-05	0.000792023	393469	gmppab	GDP-mannose pyrophosphorylase Ab
rna21298	3.82741	-4.28922	7.52782	0.00607534	0.0420217	100033676	mir153b	microRNA 153b
rna21334	-1.95974	1.51787	20.9472	4.72122e-06	0.000128658	450007	fhl2b	four and a half LIM domains 2b
rna21335	2.03984	-0.145081	29.3099	6.16801e-08	3.10222e-06	553692	dph3	diphthamide biosynthesis 3
rna21338	-1.79071	1.20724	8.15018	0.00430569	0.0325025	100334274	si:ch73-23l24.1	si:ch73-23l24.1
rna21359	1.11609	7.73022	14.9157	0.000112424	0.00174252	415223	trim63	tripartite motif containing 63
rna21360	0.796797	4.47533	13.1839	0.000282364	0.00372214	561050	ackr3b	atypical chemokine receptor 3b
rna21377	-1.87805	1.03186	18.8819	1.39064e-05	0.000319677	569128	ccdc80l1	coiled-coil domain containing 80 like 1
rna21378	1.07797	2.23154	15.6627	7.57033e-05	0.00126776	569085	slc19a2	solute carrier family 19 (thiamine transporter)%2C member 2
rna21381	1.01505	5.15588	14.1418	0.000169537	0.00244447	573095	psmb3	proteasome (prosome%2C macropain) subunit%2C beta type%2C 3
rna21429	0.752232	3.18627	10.3132	0.00132085	0.0128593	321700	nol11	nucleolar protein 11
rna21433	0.570902	4.53958	7.53033	0.00606688	0.0419905	446119	srp68	signal recognition particle 68
rna21466	-2.67589	2.53818	49.6544	1.8336e-12	3.31109e-10	794176	igfbp2a	insulin-like growth factor binding protein 2a
rna21471	-2.51192	-1.74045	12.014	0.000528022	0.00624625	100334961	LOC100334961	gap junction gamma-1 protein-like
rna21474	-3.48169	-2.71232	12.4184	0.000425131	0.00522069	100034658	si:dkey-91f15.1	si:dkey-91f15.1
rna21477	2.57794	0.711212	51.6927	6.49044e-13	1.29705e-10	796577	obsl1a	obscurin-like 1a%2C transcript variant X1
rna21479	3.12771	2.8123	73.437	1.03898e-17	6.22888e-15	564304	si:dkey-91f15.6	si:dkey-91f15.6
rna21484	1.82391	4.25611	30.6847	3.03552e-08	1.72335e-06	322013	cacng1	calcium channel%2C voltage-dependent%2C gamma subunit 1
rna21486	1.31354	5.22691	29.881	4.59396e-08	2.42019e-06	321898	psmd12	proteasome (prosome%2C macropain) 26S subunit%2C non-ATPase%2C 12
rna21496	0.881304	1.47524	10.4848	0.00120363	0.0119391	767781	rheb	ras homolog enriched in brain
rna21498	0.984331	0.0771881	11.2636	0.00079041	0.00855664	323929	mtmr14	myotubularin related protein 14%2C transcript variant X1
rna21511	0.730514	4.09084	13.4268	0.000248057	0.0033503	326091	si:dkey-156n14.3	si:dkey-156n14.3
rna21514	-0.822991	5.59466	9.60061	0.00194513	0.0174259	100526683	aldh1l1	aldehyde dehydrogenase 1 family%2C member L1
rna21518	0.749583	4.42379	15.395	8.72178e-05	0.00141781	798361	gga1	golgi-associated%2C gamma adaptin ear containing%2C ARF binding protein 1
rna2153	-3.03803	-3.23632	15.3715	8.83083e-05	0.00143398	103909386	LOC103909386	EGF-like module-containing mucin-like hormone receptor-like 3
rna21542	3.36429	-0.70274	41.2559	1.33545e-10	1.51634e-08	100321644	si:ch211-174j14.2	si:ch211-174j14.2
rna2156	1.28417	3.60437	16.2451	5.56527e-05	0.000995374	327244	dnajb1b	DnaJ (Hsp40) homolog%2C subfamily B%2C member 1b
rna21574	0.723656	3.33988	10.8574	0.000984029	0.0101844	100535835	LOC100535835	SEC14-like protein 1
rna21589	-0.959578	1.65866	8.22596	0.00412953	0.0314499	568689	card14	caspase recruitment domain family%2C member 14
rna21593	1.07524	2.07676	15.9189	6.61137e-05	0.00113886	100150463	dgke	diacylglycerol kinase%2C epsilon 64kDa
rna21606	0.654953	3.66131	9.5223	0.0020299	0.0180025	393107	utp6	UTP6%2C small subunit (SSU) processome component%2C homolog (yeast)
rna2165	-1.22222	4.26464	18.4828	1.71441e-05	0.000378712	563679	zgc:136908	zgc:136908
rna21651	1.10363	3.76457	20.4644	6.07519e-06	0.000159187	492643	gga3	ggolgi-associated%2C gamma adaptin ear containing%2C ARF binding protein 3
rna21661	1.12008	-0.0743785	11.7244	0.000616859	0.00705777	553666	wdr16	WD repeat domain 16
rna21665	1.13457	0.998002	11.946	0.000547659	0.00641776	323588	pik3r5	phosphoinositide-3-kinase%2C regulatory subunit 5
rna21672	1.88122	7.93341	58.2054	2.3613e-14	6.43475e-12	336473	glulb	glutamate-ammonia ligase (glutamine synthase) b
rna21679	-1.28281	4.17281	34.3477	4.60946e-09	3.39828e-07	431763	gadd45ab	growth arrest and DNA-damage-inducible%2C alpha%2C b
rna2169	3.16194	-0.533552	29.6701	5.12191e-08	2.64259e-06	100320176	si:ch73-343l4.8	si:ch73-343l4.8
rna21694	2.12144	-3.47756	7.71323	0.00548175	0.0389017	100331720	LOC100331720	uncharacterized LOC100331720%2C transcript variant X4
rna21705	0.762442	2.75814	10.0499	0.00152356	0.0143315	100332594	tgfbr3	transforming growth factor%2C beta receptor III
rna21715	1.63054	2.81037	35.3813	2.7108e-09	2.16114e-07	563923	lrrc8db	leucine rich repeat containing 8 family%2C member Db%2C transcript variant X1
rna21724	-3.76635	-1.62573	38.5266	5.40129e-10	5.21643e-08	103911233	LOC103911233	kynurenine--oxoglutarate transaminase 3-like%2C transcript variant X1
rna21733	-4.61437	-2.31942	43.9745	3.32675e-11	4.3547e-09	567074	LOC567074	kynurenine--oxoglutarate transaminase 3-like%2C transcript variant X1
rna21765	1.88977	-0.52159	13.4578	0.000243992	0.00330497	448859	atg4b	autophagy related 4B%2C cysteine peptidase%2C transcript variant X2
rna2179	1.48172	7.75137	8.0421	0.00457024	0.0339944	321046	c3a.1	complement component c3a%2C duplicate 1
rna21794	-2.33223	-1.45116	20.1539	7.14547e-06	0.000182405	100001751	sned1	sushi%2C nidogen and EGF-like domains 1%2C transcript variant X1
rna21801	1.48834	2.76896	34.591	4.06784e-09	3.04844e-07	100038802	slco2a1	solute carrier organic anion transporter family%2C member 2A1
rna21838	0.529997	4.82693	7.19737	0.00730104	0.0483339	572969	tomm70a	translocase of outer mitochondrial membrane 70 homolog A (yeast)
rna21851	4.13823	-4.18197	7.6385	0.00571354	0.0401005	553306	evi5b	ecotropic viral integration site 5b%2C transcript variant X5
rna21946	0.771643	2.48726	7.66689	0.00562433	0.0396889	393981	ttc4	tetratricopeptide repeat domain 4%2C transcript variant 1
rna21947	0.784963	0.626726	7.13693	0.00755121	0.0496829	325494	pars2	prolyl-tRNA synthetase 2%2C mitochondrial (putative)
rna21948	1.04034	-1.06237	8.06638	0.00450941	0.033648	553797	wdr78	WD repeat domain 78
rna21978	1.53541	6.1671	32.9666	9.37562e-09	6.35845e-07	30280	jak1	Janus kinase 1
rna21983	-0.894178	5.36751	10.5153	0.00118392	0.0117865	394000	pgm1	phosphoglucomutase 1
rna22027	0.750363	2.63121	8.03351	0.00459197	0.0341222	561182	zc3h3	zinc finger CCCH-type containing 3
rna22028	0.924701	2.74965	10.461	0.0012192	0.0120537	561108	LOC561108	ubiquitin carboxyl-terminal hydrolase CYLD-like
rna22045	0.551297	5.38489	8.10167	0.00442245	0.0331585	799876	gpbp1l1	GC-rich promoter binding protein 1-like 1
rna22072	1.62191	-1.53602	13.448	0.000245263	0.0033192	792834	fam183a	family with sequence similarity 183%2C member A
rna22109	0.924077	1.12513	11.4806	0.000703274	0.0078079	445400	slc35d1a	solute carrier family 35 (UDP-GlcA/UDP-GalNAc transporter)%2C member D1a
rna22112	-2.56595	-3.64619	7.265	0.00703111	0.0469409	100134972	il23r	interleukin 23 receptor
rna22113	5.01887	1.07491	101.3	7.90662e-24	1.58006e-20	100134971	il12rb2	interleukin 12 receptor%2C beta 2a%2C transcript variant X1
rna22126	1.42005	-0.857795	10.2935	0.00133502	0.0129784	553539	nos1apa	nitric oxide synthase 1 (neuronal) adaptor protein a%2C transcript variant X3
rna22129	0.863308	4.60272	11.5539	0.000676062	0.00757357	569876	rgs4	regulator of G-protein signaling 4
rna2213	1.63566	6.79557	16.2918	5.42988e-05	0.000974064	100004231	wu:fa03e10	wu:fa03e10
rna22132	0.727516	3.71435	8.62193	0.0033214	0.0265571	569828	rgs16	regulator of G-protein signaling 16
rna22166	1.13527	2.19061	18.3775	1.81188e-05	0.000394142	553643	zgc:110647	zgc:110647
rna222	-4.43604	-3.57734	12.4345	0.000421476	0.00518594	100007561	LOC100007561	interferon-induced protein 44-like
rna22201	3.18237	-3.73358	10.7825	0.00102465	0.0105152	553191	tubgcp5	tubulin%2C gamma complex associated protein 5%2C transcript variant X1
rna22224	0.87136	1.09188	7.83284	0.00513055	0.0370765	567172	atp10a	ATPase%2C class V%2C type 10A
rna22227	0.969234	6.03599	14.3628	0.000150751	0.00222059	792398	ube3a	ubiquitin protein ligase E3A
rna22229	-1.9893	-2.05586	12.4502	0.000417953	0.0051452	567242	cnga3a	cyclic nucleotide gated channel alpha 3a%2C transcript variant X2
rna22236	1.22663	4.59911	18.3704	1.81858e-05	0.000395027	564511	vdrb	vitamin D (1%2C25- dihydroxyvitamin D3) receptor b%2C transcript variant X1
rna22248	2.26214	2.62442	53.3929	2.73083e-13	5.97513e-11	541408	zgc:101788	zgc:101788
rna22249	2.9695	1.71347	30.3846	3.54332e-08	1.95247e-06	335152	si:dkeyp-41g9.6	si:dkeyp-41g9.6
rna22258	0.781697	2.42241	8.08717	0.00445796	0.0333413	337131	c1galt1b	core 1 synthase%2C glycoprotein-N-acetylgalactosamine 3-beta-galactosyltransferase%2C 1b%2C transcript variant X1
rna22260	1.01829	1.01766	10.6264	0.00111487	0.0112334	553455	os9	osteosarcoma amplified 9%2C endoplasmic reticulum lectin%2C transcript variant X1
rna22264	-2.2468	-3.13755	10.1586	0.00143633	0.0137207	569561	arhgef25b	Rho guanine nucleotide exchange factor (GEF) 25b%2C transcript variant X1
rna22267	4.24789	0.936624	36.668	1.40058e-09	1.21996e-07	794066	si:dkey-195m11.11	si:dkey-195m11.11
rna22268	-1.93775	10.9784	34.959	3.36725e-09	2.60818e-07	794486	krt4	keratin 4
rna22269	-2.20758	6.80296	37.9728	7.17392e-10	6.76244e-08	100009654	zgc:158846	zgc:158846
rna22270	0.795914	6.74652	10.3944	0.001264	0.0124202	393540	zgc:77517	zgc:77517
rna22271	-1.55619	0.142727	18.3089	1.8783e-05	0.000406788	324372	si:dkey-195m11.8	si:dkey-195m11.8
rna22277	-1.09633	1.27793	10.3688	0.00128166	0.0125593	569131	mettl7a	methyltransferase like 7A
rna22278	-2.34335	-2.61748	16.2208	5.63721e-05	0.00100644	103911260	LOC103911260	uncharacterized LOC103911260
rna22280	-1.2671	-0.30469	10.5552	0.00115863	0.0116041	569046	si:ch211-173n18.4	si:ch211-173n18.4
rna22281	0.672555	4.61011	11.4967	0.000697208	0.00774916	325609	atf1	activating transcription factor 1
rna22301	1.1112	1.22251	9.05625	0.00261798	0.0220564	797491	itgb7	integrin%2C beta 7
rna22320	2.04141	-0.672218	20.5596	5.78038e-06	0.000152798	386663	pfkfb4l	6-phosphofructo-2-kinase/fructose-2%2C6-biphosphatase 4%2C like
rna22361	1.05982	2.01637	16.2182	5.64482e-05	0.0010072	791202	vhl	von Hippel-Lindau tumor suppressor
rna22374	0.686531	2.88094	7.43118	0.00641034	0.0437415	393731	uqcc2	ubiquinol-cytochrome c reductase complex assembly factor 2
rna22377	-2.93261	-0.20608	36.2288	1.75462e-09	1.46917e-07	558960	slc6a11a	solute carrier family 6 (neurotransmitter transporter)%2C member 11a
rna22378	-0.71014	3.14073	7.79827	0.00522962	0.0375751	558042	ppil1	peptidylprolyl isomerase (cyclophilin)-like 1
rna22385	-1.00049	3.26513	15.2787	9.27576e-05	0.00149409	393668	eno1b	enolase 1b%2C (alpha)
rna22389	3.48464	-0.69826	37.6059	8.65844e-10	8.04896e-08	101882926	LOC101882926	RING finger protein 223-like
rna22394	-2.04072	0.702998	20.9703	4.6647e-06	0.000127262	559448	slc26a6l	solute carrier family 26%2C member 6%2C like
rna22395	0.913784	3.53402	9.59307	0.00195313	0.0174663	799930	si:ch211-157b11.10	si:ch211-157b11.10
rna22398	1.34816	6.57106	30.0638	4.18064e-08	2.23385e-06	322508	h1fx	H1 histone family%2C member X
rna22402	1.13877	2.26004	17.2295	3.31252e-05	0.000651122	641497	eefsec	eukaryotic elongation factor%2C selenocysteine-tRNA-specific
rna22418	0.906287	1.38228	12.3593	0.000438805	0.00536444	541411	eif4enif1	eukaryotic translation initiation factor 4E nuclear import factor 1%2C transcript variant X1
rna22431	0.624756	2.51672	7.63364	0.00572896	0.0401899	431747	trub2	TruB pseudouridine (psi) synthase family member 2
rna22432	1.16598	4.08018	18.4487	1.74544e-05	0.000383357	436652	entpd8	ectonucleoside triphosphate diphosphohydrolase 8
rna22438	1.06434	3.14315	8.25352	0.00406731	0.0310786	368925	sfrs3a	splicing factor%2C arginine/serine-rich 3a%2C transcript variant X1
rna22451	-2.3773	7.23947	13.4341	0.000247088	0.00334087	30503	opn1mw1	opsin 1 (cone pigments)%2C medium-wave-sensitive%2C 1
rna22452	-2.01401	5.29646	12.2396	0.000467861	0.00566421	360151	opn1mw2	opsin 1 (cone pigments)%2C medium-wave-sensitive%2C 2
rna22453	-3.8506	-1.6011	23.1343	1.51073e-06	4.90106e-05	360152	opn1mw3	opsin 1 (cone pigments)%2C medium-wave-sensitive%2C 3
rna22479	2.09547	4.09799	29.2123	6.48647e-08	3.24605e-06	100310784	twf2	twinfilin actin-binding protein 2
rna22495	1.05587	3.97202	28.5293	9.2292e-08	4.35676e-06	402960	tex264a	testis expressed 264a
rna22499	1.91359	3.68163	26.5624	2.55163e-07	1.06381e-05	447895	gpx1b	glutathione peroxidase 1b
rna22500	1.32234	5.6244	22.981	1.63607e-06	5.26212e-05	449927	usp4	ubiquitin specific peptidase 4 (proto-oncogene)
rna22503	1.18006	3.97961	28.4998	9.37085e-08	4.40974e-06	266796	sec61al2	Sec61 alpha like 2
rna22504	0.807454	5.92827	7.81746	0.00517438	0.0372961	322041	ip6k2	inositol hexaphosphate kinase 2
rna22536	0.772664	4.31977	14.6135	0.000131968	0.00198788	337424	arl8ba	ADP-ribosylation factor-like 8Ba
rna22550	0.792168	1.11243	8.70358	0.00317586	0.0256533	450076	arl6ip5a	ADP-ribosylation factor-like 6 interacting protein 5a
rna22578	0.640585	2.56775	8.06174	0.00452097	0.0337116	567541	gxylt2	glucoside xylosyltransferase 2
rna22579	0.652103	3.62733	10.0381	0.00153331	0.0143993	100005419	ppp4r2b	protein phosphatase 4%2C regulatory subunit 2b
rna22600	1.64715	3.03743	25.9636	3.47924e-07	1.3943e-05	30689	epha2a	eph receptor A2 a
rna22601	1.00791	4.4996	15.8581	6.82731e-05	0.00116613	569348	h6pd	hexose-6-phosphate dehydrogenase (glucose 1-dehydrogenase)
rna22602	1.72016	1.16648	14.9158	0.000112415	0.00174252	569308	rbp7b	retinol binding protein 7b%2C cellular
rna22627	-1.49724	0.0497769	10.8966	0.000963403	0.0100239	555864	si:dkey-7k24.6	si:dkey-7k24.6
rna22637	1.74079	-1.8065	8.9374	0.0027939	0.0232381	100331898	igfn1.2	immunoglobulin-like and fibronectin type III domain containing 1%2C tandem duplicate 2
rna22649	1.12281	4.00752	18.7933	1.45681e-05	0.000332338	100332904	LOC100332904	uncharacterized LOC100332904
rna22650	1.93677	-2.51306	9.71713	0.00182559	0.0165529	100033605	mir29b-1	microRNA 29b-1
rna2266	2.59098	-2.13716	11.9099	0.000558364	0.00652051	103909447	LOC103909447	uncharacterized LOC103909447
rna22667	0.645891	2.38543	7.53843	0.00603967	0.0418951	796761	si:dkey-92f12.2	si:dkey-92f12.2
rna22669	0.936197	4.27776	15.8415	6.88768e-05	0.00117443	100321338	slc2a1b	solute carrier family 2 (facilitated glucose transporter)%2C member 1b
rna22673	-1.47826	0.150386	12.3652	0.00043741	0.00534957	100534706	LOC100534706	CTTNBP2 N-terminal-like protein
rna22679	1.14436	2.15344	22.4973	2.10437e-06	6.51615e-05	566858	mov10a	Mov10 RISC complex RNA helicase a%2C transcript variant X1
rna2268	1.13373	0.283336	11.2018	0.000817194	0.00879577	100006494	mycbpap	mycbp associated protein
rna22681	0.867429	5.03527	15.5302	8.11958e-05	0.00134351	394125	rhoae	ras homolog gene family%2C member Ae
rna22712	1.75931	0.449645	31.5014	1.99301e-08	1.21428e-06	101883319	LOC101883319	uncharacterized protein DDB_G0284459-like%2C transcript variant X2
rna22713	1.871	-0.626285	22.2561	2.38604e-06	7.29093e-05	101883319	LOC101883319	uncharacterized protein DDB_G0284459-like%2C transcript variant X1
rna22716	0.624796	4.53285	8.35238	0.00385182	0.0298352	569680	LOC569680	serine/threonine-protein phosphatase 4 regulatory subunit 1-like
rna22717	1.05383	2.89779	21.701	3.18622e-06	9.27281e-05	100001531	rab22a	RAB22A%2C member RAS oncogene family
rna22736	1.34594	5.89152	24.2726	8.36188e-07	2.91122e-05	393164	zgc:56112	zgc:56112
rna22737	-0.612668	8.22104	7.12133	0.00761724	0.0499931	387530	ahcy	adenosylhomocysteinase
rna22747	0.812295	2.16823	8.97909	0.00273087	0.0228188	101886784	LOC101886784	uncharacterized LOC101886784
rna22769	1.20919	2.90591	31.0726	2.48561e-08	1.4725e-06	795522	rbl1	retinoblastoma-like 1 (p107)
rna2278	-5.1908	-1.64266	11.5417	0.000680535	0.00760333	565848	zgc:171470	zgc:171470
rna22789	1.14642	2.40825	21.1895	4.16044e-06	0.000116663	323361	tomm34	translocase of outer mitochondrial membrane 34
rna22792	1.18386	1.55568	11.196	0.000819752	0.0088138	571083	esyt1b	extended synaptotagmin-like protein 1b%2C transcript variant X1
rna22794	0.759688	4.5943	12.3146	0.000449417	0.00547631	386850	eif6	eukaryotic translation initiation factor 6
rna22803	0.925115	6.24925	12.5723	0.000391505	0.00488583	568593	sdc4	syndecan 4
rna22804	1.05742	4.69456	18.2271	1.96065e-05	0.000420104	393328	oser1	oxidative stress responsive serine-rich 1
rna22836	-1.76221	-0.00582654	12.7879	0.000348874	0.00443021	100001302	uba7	ubiquitin-like modifier activating enzyme 7
rna22850	0.77854	4.36273	7.59907	0.00583983	0.0407578	259260	mst1	macrophage stimulating 1 (hepatocyte growth factor-like)
rna22879	0.735758	2.47582	9.48295	0.0020739	0.0183297	336339	sys1	Sys1 golgi trafficking protein
rna22917	-0.802282	8.41189	10.7559	0.0010395	0.0106384	321053	mybphb	myosin binding protein Hb
rna22930	0.667797	2.89029	11.0115	0.000905465	0.00952693	100331919	dnttip1	deoxynucleotidyltransferase%2C terminal%2C interacting protein 1
rna22931	0.646959	3.10811	8.2315	0.00411695	0.031378	553360	pcif1	PDX1 C-terminal inhibiting factor 1
rna22935	0.742019	4.45279	13.8082	0.00020245	0.00283185	321818	ctsa	cathepsin A
rna22936	1.34125	-0.185156	17.2505	3.27604e-05	0.000644373	447849	ncoa5	nuclear receptor coactivator 5%2C transcript variant X1
rna22949	1.42047	7.61417	9.24412	0.00236253	0.020327	100004700	cyp24a1	cytochrome P450%2C family 24%2C subfamily A%2C polypeptide 1
rna22950	1.42044	2.47606	33.2706	8.01876e-09	5.52575e-07	447819	eya2	EYA transcriptional coactivator and phosphatase 2
rna22963	1.38528	2.52927	15.5246	8.14401e-05	0.00134629	100536767	znfx1	zinc finger%2C NFX1-type containing 1
rna22964	0.619576	4.46361	7.83006	0.00513844	0.0371067	378844	ddx27	DEAD (Asp-Glu-Ala-Asp) box polypeptide 27
rna22987	1.12525	2.95356	10.062	0.00151358	0.0142541	768167	zgc:153102	zgc:153102
rna22994	1.49884	5.0739	31.7289	1.77262e-08	1.09785e-06	561924	ddit3	DNA-damage-inducible transcript 3%2C transcript variant X1
rna22996	1.0703	4.41721	17.9327	2.28851e-05	0.000475731	338183	mars	methionyl-tRNA synthetase
rna230	0.866209	3.31246	7.38152	0.00658974	0.0445398	101882918	LOC101882918	protein FAM83G-like%2C transcript variant X1
rna2300	4.0122	-3.71114	7.74356	0.00539046	0.038445	101883449	LOC101883449	CMRF35-like molecule 3
rna23004	-0.730104	3.62558	7.24514	0.00710931	0.047368	100144628	shmt2	serine hydroxymethyltransferase 2 (mitochondrial)
rna23015	0.865124	3.38787	9.95371	0.00160525	0.0149304	100330669	r3hdm2	R3H domain containing 2
rna23018	1.10602	4.61904	14.2395	0.000160958	0.00234673	393546	zgc:65895	zgc:65895
rna23021	-1.67956	-1.94857	9.69665	0.00184604	0.016698	101885321	LOC101885321	uncharacterized LOC101885321
rna23041	-1.87326	1.48363	25.5582	4.2924e-07	1.64749e-05	101885674	LOC101885674	uncharacterized LOC101885674
rna23042	-1.88767	3.59012	31.6892	1.80925e-08	1.11593e-06	100330805	LOC100330805	uncharacterized protein DDB_G0271670-like
rna23062	0.923909	0.61555	10.7972	0.00101651	0.0104531	101886393	LOC101886393	mitogen-activated protein kinase kinase kinase 11-like
rna23067	1.21674	2.83112	22.5113	2.08911e-06	6.47604e-05	415099	rela	v-rel avian reticuloendotheliosis viral oncogene homolog A%2C transcript variant X1
rna23077	-2.11955	1.93392	31.9612	1.57285e-08	9.86356e-07	101886142	LOC101886142	cell wall protein DAN4-like
rna23078	-1.81191	2.4186	30.9603	2.63365e-08	1.53892e-06	103911298	LOC103911298	integumentary mucin C.1-like
rna23079	-1.66255	0.352796	26.8354	2.21543e-07	9.36667e-06	101885459	LOC101885459	uncharacterized LOC101885459
rna23096	1.68525	0.868621	21.9313	2.82585e-06	8.37782e-05	100004555	ripk3l	receptor-interacting serine-threonine kinase 3 like
rna23101	1.17613	0.160692	16.0237	6.25557e-05	0.00109097	100330290	LOC100330290	solute carrier family 12 member 6-like
rna23102	1.1822	1.45939	9.46016	0.00209982	0.0185239	100333117	LOC100333117	ubiquitin carboxyl-terminal hydrolase CYLD-like
rna23104	-0.961494	2.36283	8.62583	0.0033143	0.0265073	327566	lpcat4	lysophosphatidylcholine acyltransferase 4
rna23119	3.10004	1.05016	14.8258	0.000117909	0.00181254	101882290	LOC101882290	putative nuclease HARBI1
rna23136	3.04364	-4.0041	8.94832	0.00277724	0.0231123	793213	LOC793213	uncharacterized LOC793213
rna23149	1.02287	0.939748	8.88857	0.00286961	0.0237492	101886855	LOC101886855	uncharacterized LOC101886855
rna23156	2.9789	-0.975767	39.9285	2.63429e-10	2.69506e-08	554469	si:dkey-187j14.1	si:dkey-187j14.1
rna23163	2.23751	0.484446	19.9655	7.88509e-06	0.000197794	101886404	LOC101886404	uncharacterized LOC101886404%2C transcript variant X6
rna23182	-3.47641	-2.87143	11.3347	0.000760719	0.00831025	101885707	LOC101885707	serine/threonine-protein kinase Nek4-like
rna23215	2.41782	-3.78934	7.40438	0.00650651	0.0442035	103911319	LOC103911319	uncharacterized LOC103911319
rna23223	-6.21466	-3.09724	20.0881	7.39546e-06	0.000187235	100170780	zgc:195077	zgc:195077
rna23246	1.34372	4.87936	31.8435	1.67109e-08	1.04577e-06	393968	zgc:55733	zgc:55733
rna23248	1.92233	1.85015	25.0612	5.55405e-07	2.06818e-05	100148594	LOC100148594	uncharacterized LOC100148594
rna23256	3.39395	2.14631	21.2502	4.03067e-06	0.000113556	100149559	cbln11	cerebellin 11
rna23258	2.72381	4.73721	63.3459	1.73419e-15	5.97518e-13	562834	slc12a10.2	solute carrier family 12 (sodium/potassium/chloride transporters)%2C member 10%2C tandem duplicate 2
rna23261	1.42038	-0.509034	7.89093	0.00496832	0.0362304	562763	slc12a10.3	slc12a10.3 solute carrier family 12 (sodium/potassium/chloride transporters)%2C member 10%2C tandem duplicate 3
rna23278	-2.97596	-4.03318	7.85203	0.00507636	0.0368269	561319	si:dkey-83f18.6	si:dkey-83f18.6
rna2328	1.01764	0.519286	12.4245	0.000423727	0.00520986	553197	trim35-1	tripartite motif containing 35-1
rna23306	-4.10446	-4.25683	7.77005	0.00531195	0.0380026	799569	si:dkey-28d5.14	si:dkey-28d5.14
rna23314	1.92864	0.474794	21.3917	3.74386e-06	0.000106984	100329657	LOC100329657	leukotriene B4 receptor 1-like
rna23336	1.18621	0.440063	7.47243	0.00626508	0.0430048	100005501	si:dkeyp-67a8.2	si:dkeyp-67a8.2
rna23384	-2.86368	-3.55339	7.12106	0.00761838	0.0499931	100000574	LOC100000574	histone H2A-like
rna23385	-2.70374	-2.68086	11.3465	0.000755891	0.00826654	564421	LOC564421	histone H2B 1/2-like
rna23395	-2.36339	-2.69224	8.01263	0.00464522	0.0344496	103911340	LOC103911340	histone H2B 1/2-like
rna23464	0.921646	3.8839	15.8688	6.78887e-05	0.00116088	557798	mfap3l	microfibrillar-associated protein 3-like
rna23485	2.14577	4.5155	53.8381	2.17709e-13	4.94398e-11	561287	f13a1b	coagulation factor XIII%2C A1 polypeptide b
rna23486	1.04401	0.616734	9.00955	0.00268573	0.0224944	101885702	LOC101885702	putative leucine-rich repeat-containing protein DDB_G0290503
rna23491	-2.22934	1.43258	18.3158	1.87148e-05	0.000405636	503710	zgc:113413	zgc:113413
rna23525	0.996682	5.5061	9.28578	0.0023094	0.0199566	735249	vimp	VCP-interacting membrane protein
rna23539	-2.79771	-3.69556	9.83167	0.00171532	0.0157581	103910366	LOC103910366	A disintegrin and metalloproteinase with thrombospondin motifs 17-like
rna23557	0.684442	3.90767	7.48541	0.00622011	0.0427568	100003660	LOC100003660	cell migration-inducing and hyaluronan-binding protein-like
rna23562	0.67696	1.58467	7.29668	0.00690823	0.0462751	101887011	LOC101887011	cell migration-inducing and hyaluronan-binding protein-like
rna23572	1.11102	0.371568	12.0382	0.000521221	0.00618532	641580	fam154b	family with sequence similarity 154%2C member B
rna23577	1.42102	2.1242	26.115	3.21667e-07	1.2995e-05	571626	sh3gl3a	SH3-domain GRB2-like 3a
rna23589	0.787632	3.09551	9.53236	0.0020188	0.0179305	569482	sdhaf2	succinate dehydrogenase complex assembly factor 2
rna23595	1.04167	3.22309	19.6064	9.51503e-06	0.000232455	405859	arih1l	ariadne homolog%2C ubiquitin-conjugating enzyme E2 binding protein%2C 1 like
rna23597	0.859756	1.29557	13.0212	0.000307982	0.00400913	569271	ankdd1a	ankyrin repeat and death domain containing 1A
rna23598	1.32558	3.68962	40.5766	1.89054e-10	1.99545e-08	406704	spg21	spastic paraplegia 21 (autosomal recessive%2C Mast syndrome)
rna23599	1.03308	4.55779	24.1574	8.87735e-07	3.07639e-05	447842	clpxa	caseinolytic mitochondrial matrix peptidase chaperone subunit a
rna23601	1.1378	5.58893	29.4764	5.66032e-08	2.86611e-06	447842	clpxa	caseinolytic mitochondrial matrix peptidase chaperone subunit a
rna23603	2.56235	-3.55456	8.7381	0.00311628	0.0252606	100334622	ubap1l	ubiquitin associated protein 1-like%2C transcript variant X1
rna23611	-2.41288	2.05366	37.5533	8.89493e-10	8.22946e-08	569661	LOC569661	uncharacterized LOC569661
rna23613	-1.40843	2.43253	16.232	5.60387e-05	0.00100168	393678	rlbp1a	retinaldehyde binding protein 1a
rna23614	1.24679	2.57676	24.4128	7.7751e-07	2.73231e-05	321324	slc39a1	solute carrier family 39 (zinc transporter)%2C member 1
rna23622	-1.61733	4.82609	16.0428	6.19268e-05	0.00108366	100038797	rhcga	Rh family%2C C glycoprotein a
rna23652	-1.836	1.7503	18.8589	1.4075e-05	0.000322563	555478	LOC555478	aminopeptidase N-like
rna23653	0.911422	3.41982	12.487	0.000409788	0.00506549	245702	igf1rb	insulin-like growth factor 1b receptor
rna23673	0.867591	0.806153	9.06164	0.00261028	0.0220186	795154	immp1l	IMP1 inner mitochondrial membrane peptidase-like (S. cerevisiae)
rna23679	-0.974249	0.251122	8.99283	0.00271041	0.0226758	100151764	btr06	bloodthirsty-related gene family%2C member 6
rna23711	4.30815	-4.12619	12.5836	0.00038914	0.00486441	557932	nitr12	novel immune-type receptor 12
rna23789	0.688144	6.57674	10.2877	0.00133923	0.0130087	394117	rab1ba	zRAB1B%2C member RAS oncogene family a
rna23813	1.7614	-2.63079	9.55371	0.00199545	0.0177601	561303	ptplad2	protein tyrosine phosphatase-like A domain containing 2%2C transcript variant X1
rna23822	1.39018	2.9302	22.2475	2.39672e-06	7.30867e-05	799475	il13ra1	interleukin 13 receptor%2C alpha 1
rna23829	-2.61293	-0.113965	29.0959	6.88834e-08	3.42998e-06	402826	amdhd1	amidohydrolase domain containing 1
rna23830	1.17079	0.394045	8.21918	0.00414499	0.0315516	103911366	LOC103911366	uncharacterized LOC103911366
rna23875	-0.6358	3.06157	8.50167	0.0035482	0.0279677	402849	zgc:110591	zgc:110591
rna23888	0.987652	5.2714	13.4128	0.000249918	0.00336547	794738	LOC794738	insulin receptor substrate 1-B
rna23890	1.78162	4.0014	23.5564	1.21303e-06	4.02678e-05	100000332	LOC100000332	E3 ubiquitin-protein ligase RNF182-like
rna23894	0.741059	2.91523	10.3675	0.00128251	0.0125602	323630	dvl2	dishevelled segment polarity protein 2
rna23900	1.12982	0.439587	9.89983	0.00165294	0.015288	795086	LOC795086	active breakpoint cluster region-related protein-like
rna23938	0.926683	2.24274	10.6342	0.00111018	0.0112012	569184	LOC569184	diamine acetyltransferase 2-like
rna23941	-1.13993	1.37718	13.4896	0.000239895	0.00326127	567542	tnfsf12	tumor necrosis factor (ligand) superfamily%2C member 12
rna23951	1.53871	3.68709	28.5391	9.18232e-08	4.34833e-06	58154	dnajc3b	DnaJ (Hsp40) homolog%2C subfamily C%2C member 3b
rna23953	1.29028	3.77681	34.2205	4.92089e-09	3.59777e-07	797988	im:6905231	im:6905231
rna23966	1.17617	1.57033	19.3497	1.08837e-05	0.000259753	556023	dnah2	dynein%2C axonemal%2C heavy chain 2
rna23976	2.79708	7.22244	69.0288	9.70339e-17	4.27748e-14	399650	sb:cb930	sb:cb930
rna240	1.04543	2.18934	17.1523	3.45e-05	0.000675048	767710	mief2	mitochondrial elongation factor 2
rna24001	1.81699	4.21669	58.5609	1.97093e-14	5.42023e-12	436612	cldn7a	claudin 7a
rna24007	-1.95758	0.680196	7.64489	0.00569334	0.0400055	100004954	ponzr3	plac8 onzin related protein 3
rna24012	-0.917645	1.71466	12.7097	0.000363765	0.00457776	393180	fxr2	fragile X mental retardation%2C autosomal homolog 2%2C transcript variant X1
rna24017	2.18028	5.67081	69.2457	8.69305e-17	3.8893e-14	560548	tifa	TRAF-interacting protein with forkhead-associated domain
rna24023	-0.942111	0.763188	8.09336	0.00444277	0.0332608	573001	rbm4.1	RNA binding motif protein 4.1
rna24031	1.83918	1.94796	27.5606	1.52251e-07	6.76131e-06	557584	clcn5	chloride channel%2C voltage-sensitive 5
rna24037	-4.01356	-4.02977	10.0309	0.00153939	0.0144428	101882780	LOC101882780	uncharacterized LOC101882780
rna24038	-4.36252	-3.85994	9.33657	0.00224625	0.019517	101882837	LOC101882837	uncharacterized LOC101882837
rna24064	0.799114	4.36252	16.8746	3.99319e-05	0.00075759	335357	syt4	synaptotagmin IV
rna24080	0.653655	3.76499	8.40667	0.00373846	0.0291454	572549	ajuba	ajuba LIM protein
rna24082	0.631023	4.88474	8.30969	0.00394342	0.0303252	373882	mmp14a	matrix metallopeptidase 14a (membrane-inserted)
rna24083	1.02518	5.14918	24.1012	9.14051e-07	3.16028e-05	560361	lrp10	low density lipoprotein receptor-related protein 10
rna24091	1.08574	7.60219	15.699	7.42625e-05	0.00124921	100007704	slc7a8a	solute carrier family 7 (cationic amino acid transporter%2C y+ system)%2C member 8a
rna24096	3.0344	5.01824	77.7876	1.14736e-18	8.18887e-16	436734	txn	thioredoxin
rna241	2.1277	2.95769	29.9395	4.45744e-08	2.36071e-06	407723	smcr8b	Smith-Magenis syndrome chromosome region%2C candidate 8b
rna24102	1.3428	5.67709	24.6842	6.75357e-07	2.44499e-05	564754	nat8l	N-acetyltransferase 8-like%2C transcript variant X1
rna24106	-3.30239	0.787178	40.762	1.71943e-10	1.84077e-08	768298	faah2b	fatty acid amide hydrolase 2b
rna2416	-1.79174	-0.537214	13.5448	0.000232941	0.00318738	100334775	LOC100334775	latrophilin-1-like
rna24167	0.949921	3.07362	13.7367	0.0002103	0.00292799	449774	arl2	ADP-ribosylation factor-like 2
rna24170	3.8317	-4.0914	7.8826	0.00499126	0.0363503	100007087	LOC100007087	basic leucine zipper transcriptional factor ATF-like%2C transcript variant X1
rna24171	0.642316	4.77929	7.42867	0.00641927	0.0437792	562282	ppp2r5b	protein phosphatase 2%2C regulatory subunit B'%2C beta
rna24172	2.61964	-3.7367	7.94695	0.00481686	0.0353984	100150776	LOC100150776	glycoprotein hormone beta-5-like
rna24207	-0.600612	6.91561	7.13354	0.00756553	0.0497225	561025	hmgb3a	high mobility group box 3a
rna24214	0.912895	3.95568	14.022	0.000180686	0.00257181	751692	rnaseka	ribonuclease%2C RNase K a
rna24215	0.851311	2.48267	15.3305	9.02458e-05	0.00145833	100003436	LOC100003436	schwannomin-interacting protein 1-like
rna24232	-5.19928	-2.92428	9.13067	0.00251359	0.0213631	101886192	LOC101886192	uncharacterized LOC101886192
rna24233	1.07637	4.89795	23.4509	1.28144e-06	4.2398e-05	100535309	vgf	VGF nerve growth factor inducible
rna243	0.85742	2.47594	14.4088	0.000147115	0.00217775	570247	ptcd1	pentatricopeptide repeat domain 1
rna24301	0.66965	5.47534	9.98727	0.00157626	0.0147105	373078	nucb2a	nucleobindin 2a
rna24322	1.53226	1.58208	26.6027	2.49899e-07	1.04331e-05	436744	calca	calcitonin/calcitonin-related polypeptide%2C alpha
rna24324	-2.5546	0.574378	30.5017	3.33571e-08	1.85857e-06	563369	cyp2r1	cytochrome P450%2C family 2%2C subfamily R%2C polypeptide 1
rna24327	1.13935	5.90575	28.4909	9.41397e-08	4.42309e-06	338138	copb1	coatomer protein complex%2C subunit beta 1
rna24350	0.58267	4.37186	8.67468	0.00322661	0.0259584	325931	tmem9b	TMEM9 domain family%2C member B
rna24357	1.27873	0.595764	18.0505	2.1512e-05	0.000450448	57957	slc7a6	solute carrier family 7 (amino acid transporter light chain%2C y+L system)%2C member 6%2C transcript variant X1
rna24359	1.7709	1.32003	26.9539	2.08372e-07	8.85978e-06	101882156	LOC101882156	receptor-interacting serine/threonine-protein kinase 2-like%2C transcript variant X1
rna24369	4.57237	-4.03279	14.7803	0.000120793	0.00185211	568997	nrn1lb	neuritin 1-like b%2C transcript variant X1
rna24371	0.902354	2.95916	16.9057	3.92833e-05	0.000747263	569049	cog4	component of oligomeric golgi complex 4
rna24380	0.763785	2.50673	12.2516	0.000464857	0.00563467	58130	tradd	tnfrsf1a-associated via death domain
rna24401	0.995256	3.01738	17.285	3.21715e-05	0.000634039	100093706	rab8b	RAB8B%2C member RAS oncogene family
rna24415	-2.16217	1.67862	43.0492	5.33793e-11	6.66708e-09	799806	anxa2b	annexin A2b
rna24416	0.961693	-0.113566	9.16628	0.00246515	0.0210265	554722	rorab	RAR-related orphan receptor A%2C paralog b%2C transcript variant X1
rna2443	-0.992063	0.330065	11.6308	0.000648678	0.0073168	101886340	LOC101886340	anoctamin-1-like
rna24437	0.625513	2.05548	7.43737	0.00638833	0.0436242	556909	fbxo22	F-box protein 22
rna24443	1.18189	0.0207319	9.16597	0.00246557	0.0210265	569893	nmbb	neuromedin Bb
rna24444	3.34135	2.73067	62.2126	3.08309e-15	1.01559e-12	100534893	LOC100534893	uncharacterized LOC100534893
rna24457	0.722847	2.38882	7.98114	0.00472672	0.0348986	560936	zgc:162945	zgc:162945
rna24488	-2.14684	1.33378	27.0366	1.99642e-07	8.54925e-06	570613	sord	sorbitol dehydrogenase
rna24511	0.712325	1.51365	8.10818	0.00440658	0.0330726	101886410	LOC101886410	stereocilin-like
rna24512	0.863907	4.19666	19.5625	9.73603e-06	0.000237661	406823	eif3jb	eukaryotic translation initiation factor 3%2C subunit Jb
rna24532	1.42466	-2.23645	7.3316	0.00677528	0.0455678	58118	bdnf	brain-derived neurotrophic factor%2C transcript variant X3
rna24561	-1.17881	0.952964	8.48431	0.00358222	0.0281717	567205	gas2b	growth arrest-specific 2b
rna24578	0.713124	3.44896	12.5581	0.000394502	0.00491709	100330353	LOC100330353	plakophilin-3-like
rna2458	1.93783	-1.37251	9.63875	0.00190515	0.0171313	335430	wu:fj11g02	wu:fj11g02%2C transcript variant X1
rna24584	2.04081	1.30686	47.4433	5.66172e-12	8.70336e-10	415103	tph1b	tryptophan hydroxylase 1b
rna24638	0.705037	3.32998	11.0399	0.000891731	0.00940222	58092	smad3a	SMAD family member 3a
rna24639	3.64842	-4.05724	7.41813	0.00645698	0.0439695	103911392	LOC103911392	uncharacterized LOC103911392
rna24650	0.730687	2.63973	9.69907	0.00184361	0.0166879	560362	dis3l	DIS3 like exosome 3'-5' exoribonuclease
rna2467	0.622631	4.02048	9.76073	0.00178279	0.0162682	556363	gpr108	G protein-coupled receptor 108
rna24692	0.657682	3.45666	8.62859	0.00330927	0.0264756	548341	nr1h3	nuclear receptor subfamily 1%2C group H%2C member 3%2C transcript variant X1
rna24720	0.77429	2.91527	10.7609	0.00103669	0.0106169	561772	LOC561772	nuclear factor of activated T-cells%2C cytoplasmic 3
rna24721	0.788069	1.78471	11.2201	0.000809165	0.00871561	768189	ddx28	DEAD (Asp-Glu-Ala-Asp) box polypeptide 28
rna24723	-1.32513	8.2775	17.1858	3.38966e-05	0.000664625	550419	zgc:112160	zgc:112160
rna24724	-0.905448	8.06381	8.41796	0.00371532	0.0289929	692313	zgc:136461	zgc:136461
rna24738	0.790869	4.3167	14.4267	0.000145718	0.00216133	562826	slc12a4	solute carrier family 12 (potassium/chloride transporter)%2C member 4
rna24773	1.40798	-0.280465	14.8083	0.000119013	0.00182763	334679	zgc:195356	zgc:195356
rna24790	0.68574	4.20728	9.751	0.00179225	0.0163396	568678	papd5	PAP associated domain containing 5
rna24791	0.620511	3.52495	8.75825	0.00308204	0.0250372	393863	heatr3	HEAT repeat containing 3
rna24793	1.08953	5.70419	26.2623	2.98058e-07	1.22224e-05	140816	cebpg	CCAAT/enhancer binding protein (C/EBP)%2C gamma
rna24805	1.14823	1.71825	15.2624	9.35592e-05	0.00150316	100170796	lrp3	low density lipoprotein receptor-related protein 3%2C transcript variant X1
rna24806	0.730578	4.42522	9.78619	0.00175828	0.0160836	567420	slc7a10a	solute carrier family 7 (neutral amino acid transporter light chain%2C asc system)%2C member 10a
rna24848	-1.87889	3.70198	15.015	0.000106657	0.00167674	541399	c6ast3	six-cysteine containing astacin protease 3
rna24856	2.62829	-1.35863	20.4568	6.09909e-06	0.000159609	793710	LOC793710	apelin receptor B-like%2C transcript variant X1
rna24858	2.99506	-2.06482	29.9275	4.48514e-08	2.37119e-06	103911403	LOC103911403	uncharacterized LOC103911403
rna2486	-1.39848	0.802877	7.23872	0.00713478	0.0475272	101884216	LOC101884216	uncharacterized LOC101884216
rna24862	1.18258	2.61123	20.9032	4.83093e-06	0.000131289	550345	syt13	synaptotagmin XIII
rna24866	2.91151	3.07598	111.829	3.89434e-26	1.94561e-22	100333689	LOC100333689	SPRY domain-containing SOCS box protein 3-like
rna24901	0.995423	5.26653	19.8548	8.35516e-06	0.000208202	503759	acp2	acid phosphatase 2%2C lysosomal
rna24902	1.42406	2.9551	30.8638	2.76785e-08	1.59556e-06	560601	LOC560601	sodium/potassium/calcium exchanger 6%2C mitochondrial-like
rna24909	-2.60843	-0.186413	15.4571	8.4401e-05	0.00138555	560010	LOC560010	uncharacterized LOC560010
rna2491	-4.69491	0.88665	110	9.80035e-26	3.67219e-22	100463515	col5a3b	collagen%2C type V%2C alpha 3b
rna2492	-4.89837	3.89476	176.929	2.27003e-40	6.80465e-36	100463515	col5a3b	collagen%2C type V%2C alpha 3b
rna24921	0.856309	5.68251	14.7026	0.00012587	0.00190849	553264	zgc:158564	zgc:158564%2C transcript variant X1
rna24931	0.828849	3.24375	12.7562	0.000354822	0.00449541	559037	grpel1	GrpE-like 1%2C mitochondrial
rna24934	1.23381	2.3441	18.4028	1.78796e-05	0.000389267	569903	shrprbck1r	sharpin and rbck1 related
rna24935	0.960873	3.27421	13.981	0.00018467	0.00261734	569903	shrprbck1r	sharpin and rbck1 related%2C transcript variant X1
rna24937	0.716266	3.65923	10.6539	0.0010984	0.0111112	569875	zgc:112356	zgc:112356
rna24961	0.977937	2.08203	15.4001	8.69838e-05	0.00141477	393445	ube3c	ubiquitin protein ligase E3C%2C transcript variant X1
rna24963	0.762604	0.630739	7.38694	0.00656993	0.0444661	557585	nom1	nucleolar protein with MIF4G domain 1%2C transcript variant X1
rna24995	1.99248	-0.0210363	25.3363	4.81559e-07	1.82874e-05	103911409	LOC103911409	uncharacterized LOC103911409
rna24996	0.906928	-0.117327	7.72782	0.00543765	0.0386662	553438	kif9	kinesin family member 9
rna24997	-2.22536	1.75845	30.8428	2.79798e-08	1.60983e-06	100535291	LOC100535291	uncharacterized LOC100535291
rna24999	0.814843	1.46837	7.4444	0.00636341	0.0434906	550408	idh3g	isocitrate dehydrogenase 3 (NAD+) gamma
rna25	1.59601	4.28739	34.5179	4.2234e-09	3.14927e-07	103908649	lamp1	lysosomal-associated membrane protein 1
rna2500	-1.92521	8.03538	33.5145	7.07348e-09	4.98905e-07	553969	cyp3a65	cytochrome P450%2C family 3%2C subfamily A%2C polypeptide 65
rna25000	1.04258	3.10121	18.3077	1.87951e-05	0.000406788	562538	dph2	DPH2 homolog (S. cerevisiae)
rna25004	0.574113	2.7078	7.6111	0.00580101	0.0405814	393138	garem	GRB2 associated%2C regulator of MAPK1
rna25016	0.573414	5.02152	8.1	0.00442652	0.0331723	100000303	plxdc2	plexin domain containing 2
rna25022	1.82077	2.1978	33.3878	7.54965e-09	5.27525e-07	561635	mylk3	myosin light chain kinase 3
rna25025	0.778083	6.33609	14.1153	0.000171942	0.00247284	406814	dnaja2	DnaJ (Hsp40) homolog%2C subfamily A%2C member 2
rna25071	0.762219	3.06943	9.69106	0.00185167	0.0167438	445471	cdh5	cadherin 5
rna25081	1.18331	4.29387	21.0394	4.49945e-06	0.000123399	573266	dync1li2	dynein%2C cytoplasmic 1%2C light intermediate chain 2%2C transcript variant X1
rna25087	1.74091	-1.65203	16.2598	5.52236e-05	0.000988288	101886380	cdh16	cadherin 16%2C KSP-cadherin
rna25088	3.22791	4.58546	56.8971	4.59225e-14	1.17656e-11	327396	rrad	Ras-related associated with diabetes
rna25106	2.86532	3.7384	92.002	8.6587e-22	1.08147e-18	393311	plekhf1	pleckstrin homology domain containing%2C family F (with FYVE domain) member 1
rna25111	1.17036	5.35124	15.1735	9.80719e-05	0.00156123	555795	LOC555795	tumor protein p53-inducible nuclear protein 2-like
rna25148	2.58338	3.37548	80.4241	3.02091e-19	2.38302e-16	790945	oaz2b	ornithine decarboxylase antizyme 2b
rna25162	1.31974	2.57659	33.3084	7.86433e-09	5.44437e-07	554561	traf6	TNF receptor-associated factor 6
rna25180	0.896044	3.6524	12.8969	0.000329122	0.00421974	558401	si:ch211-288d18.1	si:ch211-288d18.1
rna25194	1.24745	3.39284	24.2296	8.55066e-07	2.97349e-05	100333057	LOC100333057	tumor susceptibility gene 101 protein-like
rna25195	0.765307	3.71248	14.535	0.000137577	0.00205891	553656	hrasb	-Ha-ras Harvey rat sarcoma viral oncogene homolog b
rna25201	-1.68485	0.578804	17.9241	2.29886e-05	0.000477491	30478	ascl1b	achaete-scute family bHLH transcription factor 1b
rna25221	3.12679	-3.36857	7.66425	0.00563257	0.0397275	570112	serinc4	serine incorporator 4%2C transcript variant X2
rna25223	2.62178	2.76886	62.5819	2.55589e-15	8.60848e-13	101886605	adamtsl5	ADAMTS-like 5
rna25227	2.39712	0.972906	34.9508	3.38138e-09	2.61238e-07	100329270	LOC100329270	uncharacterized LOC100329270
rna25229	1.60648	4.06516	14.9657	0.000109484	0.00171021	406204	per1b	period circadian clock 1b
rna25239	-1.62684	3.82922	34.5952	4.0591e-09	3.04844e-07	323561	col4a5	collagen%2C type IV%2C alpha 5 (Alport syndrome)%2C transcript variant X1
rna25241	1.44017	6.35683	29.3292	6.10696e-08	3.07668e-06	794462	LOC794462	insulin receptor substrate 2-B-like
rna25246	0.888243	3.68511	15.6814	7.4957e-05	0.00125948	559878	LOC559878	ubiquitin carboxyl-terminal hydrolase 12-like
rna25263	-3.2948	-1.22991	27.3575	1.69103e-07	7.42172e-06	793075	zgc:194626	zgc:194626
rna25274	-2.31947	-1.15138	8.09763	0.00443231	0.0332074	100148115	LOC100148115	cytochrome P450 2F2-like
rna25277	-5.04377	1.50347	55.3081	1.03044e-13	2.49102e-11	790965	cyp2x12	cytochrome P450 CYP2X12
rna25279	0.772003	3.09454	10.3004	0.00133	0.01294	404632	zgc:77041	zgc:77041
rna2528	-1.19742	3.81351	13.0752	0.000299238	0.00390848	81590	cldn1	claudin 1
rna25326	3.83116	3.47737	73.7352	8.93295e-18	5.46478e-15	557301	LOC557301	cocaine- and amphetamine-regulated transcript protein-like
rna25363	0.742277	2.01704	7.83349	0.00512869	0.0370739	562317	fadd	Fas (tnfrsf6)-associated via death domain
rna25368	0.970072	2.73309	17.9138	2.31142e-05	0.000478172	767645	zgc:153993	zgc:153993
rna25371	-2.90893	-2.86744	7.43724	0.00638879	0.0436242	368245	fgf19	fibroblast growth factor 19%2C transcript variant X1
rna25375	1.46858	3.66977	29.466	5.69073e-08	2.87665e-06	777614	tpcn2	two pore segment channel 2
rna25380	0.706179	4.2204	7.27189	0.00700421	0.046803	100334524	rnf166	ring finger protein 166
rna25381	0.991431	2.29304	18.5118	1.68856e-05	0.000373551	445166	ctu2	cytosolic thiouridylase subunit 2 homolog (S. pombe)
rna25382	1.05229	4.28766	22.652	1.94158e-06	6.07523e-05	567949	piezo1	piezo-type mechanosensitive ion channel component 1
rna25385	0.902716	2.66769	15.7372	7.27799e-05	0.00122979	791159	galns	galactosamine (N-acetyl)-6-sulfatase
rna25397	0.641868	4.9111	10.2931	0.00133525	0.0129784	794740	spg7	spastic paraplegia 7
rna25408	2.64536	4.68778	143.134	5.4933e-33	5.4889e-29	570565	slc22a31	solute carrier family 22%2C member 31
rna25416	5.34128	-1.37076	15.8656	6.80034e-05	0.00116218	100536844	LOC100536844	haptoglobin-like
rna25417	1.80867	0.696208	9.22124	0.00239223	0.0205589	767718	sult5a1	sulfotransferase family 5A%2C member 1
rna2542	-1.40642	1.2961	16.6968	4.38551e-05	0.000818046	406567	fggy	FGGY carbohydrate kinase domain containing
rna25428	0.731546	4.27535	12.7875	0.000348937	0.00443021	30488	csnk2a2a	casein kinase 2%2C alpha prime polypeptide a
rna2544	2.34962	6.8304	22.8194	1.77956e-06	5.62701e-05	793907	igfbp1b	insulin-like growth factor binding protein 1b
rna25445	0.917092	4.07077	12.0814	0.000509283	0.0060725	558186	enosf1	enolase superfamily member 1
rna2545	1.83853	1.86818	22.9589	1.65498e-06	5.30557e-05	569499	adcy1b	adenylate cyclase 1b
rna25468	0.666315	3.62287	10.2852	0.00134099	0.0130173	550506	nsmaf	neutral sphingomyelinase (N-SMase) activation associated factor
rna255	-1.08211	1.2712	11.2992	0.000775394	0.00842146	570314	fscn1b	fascin actin-bundling protein 1b
rna25500	1.37465	5.24523	40.6201	1.849e-10	1.9585e-08	393351	chmp5b	charged multivesicular body protein 5b
rna25544	-2.65496	-1.02685	20.4331	6.17539e-06	0.000161249	393421	etnppl	ethanolamine-phosphate phospho-lyase
rna25569	1.36771	-0.511617	9.43675	0.0021268	0.0187288	103911430	LOC103911430	uncharacterized LOC103911430
rna25570	1.77138	-1.95223	7.52299	0.00609166	0.0421036	100003333	lrch4	leucine-rich repeats and calponin homology (CH) domain containing 4%2C transcript variant X2
rna25571	1.03632	0.999624	9.87882	0.00167192	0.0154303	100003333	lrch4	leucine-rich repeats and calponin homology (CH) domain containing 4%2C transcript variant X1
rna25574	-1.02747	2.25487	13.7266	0.000211435	0.00293833	406421	acox3	acyl-CoA oxidase 3%2C pristanoyl
rna25575	-0.825754	1.40757	9.18234	0.00244361	0.0209106	406421	acox3	acyl-CoA oxidase 3%2C pristanoyl
rna25584	1.41189	4.16165	21.9296	2.82838e-06	8.37782e-05	324855	plaa	phospholipase A2-activating protein
rna25590	1.70425	1.97488	32.0446	1.50671e-08	9.50846e-07	563901	stim2b	stromal interaction molecule 2b
rna25615	1.4735	-0.00455763	9.52582	0.00202601	0.0179839	799479	LOC799479	probable G-protein coupled receptor 97
rna25621	1.79174	-1.90823	11.4655	0.000709002	0.00785404	561208	tmem41b	transmembrane protein 41B%2C transcript variant X1
rna25623	0.799296	8.23747	7.80465	0.00521119	0.0375056	321739	ipo7	importin 7
rna25626	-2.09945	-0.0161683	12.6144	0.00038279	0.00479704	393580	bco1l	beta-carotene oxygenase 1%2C like%2C transcript variant X1
rna25627	-3.17054	0.847247	16.6927	4.39495e-05	0.000819183	393580	bco1l	beta-carotene oxygenase 1%2C like
rna25630	0.957803	1.82021	12.0726	0.000511695	0.00609641	445131	zgc:100870	zgc:100870
rna25670	1.17805	5.81593	22.8829	1.72175e-06	5.48471e-05	323453	eif4g2a	eukaryotic translation initiation factor 4%2C gamma 2a
rna25671	0.614699	4.65695	10.1183	0.00146805	0.0139393	100036549	ctr9	Ctr9%2C Paf1/RNA polymerase II complex component%2C homolog (S. cerevisiae)
rna25676	1.88046	1.5344	20.4762	6.0376e-06	0.00015834	560618	si:dkeyp-104h2.3	si:dkeyp-104h2.3
rna25683	1.35952	2.85293	16.5785	4.66781e-05	0.000861545	556502	adma	adrenomedullin a
rna25690	1.29596	5.62813	22.4571	2.14892e-06	6.62718e-05	327330	psmd7	proteasome (prosome%2C macropain) 26S subunit%2C non-ATPase%2C 7 (Mov34 homolog)
rna257	1.46744	7.15062	40.7878	1.69686e-10	1.82312e-08	322387	zgc:77849	zgc:77849
rna25702	1.22391	3.0508	21.8296	2.97975e-06	8.73127e-05	405812	cyb5b	cytochrome b5 type B
rna25713	1.15428	2.12328	17.0121	3.71417e-05	0.000714608	100535149	crispld2	cysteine-rich secretory protein LCCL domain containing 2
rna25720	0.654766	4.91674	10.9142	0.000954324	0.00996059	324466	ap1g1	adaptor-related protein complex 1%2C gamma 1 subunit
rna25730	0.818861	7.09651	11.989	0.000535155	0.00631319	793200	gabarap	GABA(A) receptor-associated protein
rna25736	-0.906937	3.51757	7.34687	0.00671796	0.0452432	436939	slc1a1	solute carrier family 1 (neuronal/epithelial high affinity glutamate transporter%2C system Xag)%2C member 1
rna25742	1.77869	3.04714	34.8142	3.62727e-09	2.78084e-07	100333879	LOC100333879	inactive ubiquitin carboxyl-terminal hydrolase 53-like
rna25743	1.87369	3.17723	48.2349	3.781e-12	6.22743e-10	101885715	LOC101885715	inactive ubiquitin carboxyl-terminal hydrolase 53-like
rna25744	1.98056	2.0664	40.1286	2.37776e-10	2.45779e-08	101885858	LOC101885858	inactive ubiquitin carboxyl-terminal hydrolase 53-like
rna25750	1.70929	3.77498	64.5721	9.30643e-16	3.53221e-13	553407	sec24d	SEC24 family%2C member D (S. cerevisiae)
rna25751	1.86418	3.39601	64.3677	1.03239e-15	3.77401e-13	553407	sec24d	SEC24 family%2C member D (S. cerevisiae)
rna25752	1.88179	2.31615	59.8078	1.0459e-14	3.0146e-12	553407	sec24d	SEC24 family%2C member D (S. cerevisiae)
rna25754	0.602809	3.67494	8.54043	0.00347344	0.0274861	100003592	gpr125	G protein-coupled receptor 125
rna25756	1.10572	3.7002	15.7939	7.06297e-05	0.00119886	553418	ppargc1a	peroxisome proliferator-activated receptor gamma%2C coactivator 1 alpha
rna2576	0.628713	3.34915	8.0156	0.0046376	0.0344016	569949	zgc:174263	zgc:174263
rna25770	0.787556	0.984638	8.39484	0.00376287	0.0292861	100331330	LOC100331330	leucine-rich repeat-containing protein 72-like
rna25771	1.7997	5.99098	32.4125	1.2468e-08	8.10718e-07	797943	ppp1r15a	protein phosphatase 1%2C regulatory subunit 15A
rna25772	1.35465	3.38108	18.6789	1.54687e-05	0.000348377	100331179	acer2	alkaline ceramidase 2
rna25775	0.807752	0.466491	8.15505	0.00429414	0.0324316	259257	adcyap1a	adenylate cyclase activating polypeptide 1a%2C transcript variant X1
rna2578	-1.49659	-1.46559	8.78906	0.00303042	0.0247425	101882185	LOC101882185	alanine aminotransferase 2-like
rna25805	0.856738	1.08314	9.05752	0.00261616	0.0220473	797658	LOC797658	RAS guanyl-releasing protein 2-like
rna25834	1.49633	2.5314	12.6874	0.000368124	0.00462341	100334018	LOC100334018	equilibrative nucleoside transporter 2-like
rna25861	-4.62474	-1.92359	24.0912	9.18802e-07	3.17304e-05	561171	cbln8	cerebellin 8
rna25887	3.0056	-1.54557	11.7141	0.000620283	0.00708058	100148591	LOC100148591	histone H2A
rna25929	1.27656	3.96031	18.2773	1.9097e-05	0.00041154	100537613	LOC100537613	dmX-like protein 1
rna25930	-1.03514	3.72906	13.5879	0.000227653	0.00313177	393105	hsd17b4	hydroxysteroid (17-beta) dehydrogenase 4
rna25932	-1.47145	-0.72801	9.99462	0.00156998	0.014661	103911450	LOC103911450	protein-lysine 6-oxidase-like
rna25933	-1.26539	-0.12364	8.52855	0.00349617	0.0276302	100535130	LOC100535130	protein-lysine 6-oxidase-like
rna2595	0.815523	0.811806	8.23964	0.00409853	0.0312694	100002272	dusp22b	dual specificity phosphatase 22b
rna25954	-1.91283	-0.180323	8.94988	0.00277487	0.0231054	101886904	LOC101886904	chondroitin sulfate N-acetylgalactosaminyltransferase 1-like
rna25955	1.47552	1.84548	21.283	3.9624e-06	0.000111948	794598	LOC794598	lipid phosphate phosphohydrolase 1-like
rna25966	-3.97081	4.82134	43.6381	3.95078e-11	5.12678e-09	554095	fabp1b.1	fatty acid binding protein 1b%2C tandem duplicate 1
rna25971	-6.96498	-2.5883	21.0629	4.44452e-06	0.000122147	795445	sprb	sepiapterin reductase b
rna2599	1.54576	2.92842	14.5785	0.000134439	0.00201799	567640	LOC567640	laminin subunit alpha-3
rna26013	0.891001	2.96106	11.6803	0.000631657	0.00718033	100330183	LOC100330183	clathrin heavy chain 1
rna26014	0.837081	1.33654	7.618	0.00577885	0.0404547	101883457	LOC101883457	clathrin heavy chain 1-like
rna26046	-3.74323	-2.39861	25.3347	4.81954e-07	1.82874e-05	101883630	LOC101883630	uncharacterized LOC101883630
rna2607	0.747878	1.99533	7.92524	0.00487498	0.0357642	100331227	abcf3	ATP-binding cassette%2C sub-family F (GCN20)%2C member 3
rna26080	0.996422	1.0052	10.2096	0.00139715	0.0134406	565130	LOC565130	paxillin-like%2C transcript variant X1
rna26084	0.868785	3.0296	16.511	4.83674e-05	0.000882985	445154	rab35b	RAB35%2C member RAS oncogene family b
rna26093	0.975491	0.800339	8.89258	0.00286332	0.0237037	393838	mtmr3	myotubularin related protein 3%2C transcript variant X1
rna26098	1.3573	3.59247	31.0311	2.53922e-08	1.4954e-06	492506	pptc7a	PTC7 protein phosphatase homolog a (S. cerevisiae)
rna26103	-0.616815	6.38677	9.57819	0.00196902	0.0175822	100000230	si:ch211-166a6.5	si:ch211-166a6.5
rna26109	1.43747	-0.142391	14.6017	0.000132795	0.00199932	798998	gp1bb	glycoprotein Ib (platelet)%2C beta polypeptide
rna26114	1.02783	2.48	14.939	0.000111045	0.00172829	406559	cldn5a	claudin 5a
rna26116	1.29178	5.41154	21.5164	3.50822e-06	0.000100827	436724	ufd1l	ubiquitin fusion degradation 1 like (yeast)
rna26118	2.79503	5.55373	29.4498	5.7385e-08	2.89591e-06	560210	hsp70l	heat shock cognate 70-kd protein%2C like
rna26120	1.20429	1.07364	16.8503	4.04466e-05	0.000764939	553545	tmem127	transmembrane protein 127
rna26121	1.31013	3.48232	32.1595	1.42017e-08	9.01449e-07	101886239	LOC101886239	coiled-coil domain-containing protein 74B-like%2C transcript variant X1
rna26130	0.653928	2.88225	7.20256	0.00727997	0.0482246	558752	si:ch73-112n4.3	si:ch73-112n4.3
rna26144	4.19309	-4.18639	11.1094	0.000858911	0.00913976	103908738	LOC103908738	uncharacterized LOC103908738
rna26162	0.661718	3.74	9.05566	0.00261883	0.0220573	334827	wdr13	WD repeat domain 13
rna26166	-0.972416	1.95541	11.3125	0.000769881	0.00839503	550404	gpd1a	glycerol-3-phosphate dehydrogenase 1a
rna26172	1.26	3.47482	24.6758	6.78304e-07	2.4527e-05	386799	wu:fd11e11	wu:fd11e11
rna26194	1.32906	-1.15884	8.22778	0.00412541	0.0314265	569226	irak1	interleukin-1 receptor-associated kinase 1%2C transcript variant X1
rna26201	1.60377	0.536998	17.7318	2.54338e-05	0.000517937	114834	tfe3a	transcription factor binding to IGHM enhancer 3a
rna2622	-1.19022	2.70486	16.111	5.97357e-05	0.00105084	554127	tubb2	tubulin%2C beta 2A class IIa
rna26228	1.1305	0.271262	11.9731	0.000539734	0.0063547	553568	abt1	activator of basal transcription 1%2C transcript variant X1
rna26237	1.13268	4.71729	25.1376	5.33809e-07	1.99769e-05	567895	elk1	ELK1%2C member of ETS oncogene family
rna26238	1.07643	4.14123	18.1488	2.043e-05	0.000433748	100144405	sc:d0413	sc:d0413
rna26241	1.76508	3.79597	39.6007	3.1157e-10	3.16438e-08	58054	pim1	pim-1 oncogene
rna26244	1.33147	4.26737	30.4617	3.40528e-08	1.88681e-06	368488	bcap31	B-cell receptor-associated protein 31
rna26246	2.22857	4.41332	66.2819	3.90833e-16	1.58319e-13	567544	slc6a8	solute carrier family 6 (neurotransmitter transporter)%2C member 8%2C transcript variant X1
rna26263	-2.56637	1.16071	32.267	1.34375e-08	8.62529e-07	100001826	si:dkey-8e10.3	si:dkey-8e10.3
rna26266	1.22281	6.37669	27.3463	1.70094e-07	7.45428e-06	572469	zgc:153997	zgc:153997
rna2627	1.14694	4.18694	23.5257	1.23254e-06	4.08702e-05	373084	higd1a	HIG1 hypoxia inducible domain family%2C member 1A
rna26273	5.19768	0.969999	16.6234	4.5584e-05	0.000844516	103911469	LOC103911469	uncharacterized LOC103911469
rna26286	-0.700343	8.51108	7.48622	0.00621728	0.0427568	393867	ampd1	adenosine monophosphate deaminase 1 (isoform M)
rna26287	0.651697	3.53294	8.07964	0.00447655	0.0334302	30380	nras	neuroblastoma RAS viral (v-ras) oncogene homolog
rna26299	2.86514	4.37076	54.7721	1.35348e-13	3.16969e-11	266640	unc45b	unc-45 homolog B (C. elegans)
rna26332	0.953314	0.915926	8.57482	0.00340843	0.0271011	100002293	endog	endonuclease G
rna26345	2.07392	0.457722	14.4987	0.00014026	0.00209384	560602	slc2a6	solute carrier family 2 (facilitated glucose transporter)%2C member 6
rna26372	2.4681	-3.57419	7.92138	0.0048854	0.0358143	570401	kcnn1b	potassium intermediate/small conductance calcium-activated channel%2C subfamily N%2C member 1b
rna26392	-3.71836	3.65427	40.8041	1.68279e-10	1.82106e-08	503885	fut9d	fucosyltransferase 9d
rna2641	-1.10601	4.95869	7.60274	0.00582796	0.0407224	393724	rpe65a	retinal pigment epithelium-specific protein 65a
rna26418	0.987095	5.3061	19.3918	1.06466e-05	0.000254906	100317496	lonrf1l	LON peptidase N-terminal domain and ring finger 1%2C like
rna26436	-2.02907	-0.145525	30.1829	3.93163e-08	2.14281e-06	100002993	ugt5e1	UDP glucuronosyltransferase 5 family%2C polypeptide E1%2C transcript variant X1
rna26443	-2.65334	3.20978	25.8544	3.68173e-07	1.46371e-05	100170811	si:dkey-6n6.1	si:dkey-6n6.1
rna26475	1.50609	2.39765	25.1047	5.42999e-07	2.02954e-05	101883345	LOC101883345	collagen alpha-2(XI) chain-like
rna26476	1.71597	0.107599	20.1511	7.15602e-06	0.000182405	564424	soat1	sterol O-acyltransferase 1%2C transcript variant X1
rna26503	1.04411	4.64263	19.6898	9.10876e-06	0.00022399	564961	dnttip2	deoxynucleotidyltransferase%2C terminal%2C interacting protein 2
rna26521	1.34074	4.94749	24.5358	7.29404e-07	2.59675e-05	406243	faf1	Fas (TNFRSF6) associated factor 1
rna26523	0.666117	3.50057	10.3231	0.00131375	0.012811	100150568	rnf11b	ring finger protein 11b
rna26533	2.18957	-3.19845	8.36327	0.00382881	0.0297107	101883687	LOC101883687	uncharacterized LOC101883687
rna26545	-1.02116	0.960504	9.78263	0.00176168	0.016105	100004018	si:ch211-198n5.11	si:ch211-198n5.11
rna26551	0.916033	1.71605	13.2249	0.000276253	0.00366252	100003850	ndufaf2	NADH dehydrogenase (ubiquinone) complex I%2C assembly factor 2
rna26558	2.87146	-3.09217	11.7345	0.000613527	0.007041	566998	pde4d	phosphodiesterase 4D%2C cAMP-specific%2C transcript variant X2
rna26559	1.93618	-2.28225	9.4106	0.00215734	0.018936	566998	pde4d	phosphodiesterase 4D%2C cAMP-specific%2C transcript variant X5
rna26587	0.682252	3.27297	11.6547	0.000640419	0.00726342	799202	si:ch211-150o23.3	si:ch211-150o23.3
rna26588	1.28372	1.81601	21.1139	4.32775e-06	0.000119897	558029	si:ch211-150o23.2	si:ch211-150o23.2
rna26612	-1.12802	1.4651	9.27806	0.00231915	0.0200227	799937	dio1	deiodinase%2C iodothyronine%2C type I
rna26629	0.981824	2.31864	7.28943	0.00693616	0.0464311	445358	obscn	obscurin%2C cytoskeletal calmodulin and titin-interacting RhoGEF
rna26643	0.963682	2.40067	14.0246	0.000180433	0.00256943	449775	zgc:103657	zgc:103657
rna26648	0.693378	2.83477	7.69545	0.00553603	0.0392002	406601	stap2b	signal transducing adaptor family member 2b
rna2665	4.0242	-4.15633	11.1103	0.000858501	0.00913864	402879	LOC402879	mitochondrial ubiquitin ligase activator of nfkb 1-A%2C transcript variant X1
rna26660	1.13414	3.87834	21.9196	2.84308e-06	8.41306e-05	100003419	abhd17ab	abhydrolase domain containing 17Ab
rna26664	1.2231	-1.86274	7.65028	0.00567636	0.0399176	405808	zgc:77486	zgc:77486
rna26665	1.33819	3.4232	22.6464	1.94724e-06	6.0866e-05	335278	si:rp71-61h23.4	si:rp71-61h23.4
rna26669	1.14645	3.8819	8.679	0.00321897	0.0259039	553612	mpeg1.2	macrophage expressed 1%2C tandem duplicate 2
rna26681	1.04295	2.98355	18.9541	1.339e-05	0.000309229	100148292	npl	N-acetylneuraminate pyruvate lyase (dihydrodipicolinate synthase)
rna26684	-1.64497	2.1833	11.9697	0.000540732	0.00636145	100002182	LOC100002182	neurogenic locus notch homolog protein 2-like
rna26689	1.43169	-1.26871	8.16523	0.00427012	0.0323072	103911496	LOC103911496	uncharacterized LOC103911496
rna26709	-1.72649	-2.51843	8.80252	0.00300815	0.0246238	335159	acsbg2	acyl-CoA synthetase bubblegum family member 2%2C transcript variant X1
rna26723	0.843324	3.57357	14.1714	0.000166885	0.00241786	325366	mob3a	MOB kinase activator 3A
rna26724	1.66419	8.89645	28.7367	8.29195e-08	4.00257e-06	373121	mknk2b	MAP kinase interacting serine/threonine kinase 2b
rna2673	0.765727	4.04289	14.8095	0.000118934	0.00182736	373077	thoc1	THO complex 1
rna26731	1.20158	-1.52464	7.89862	0.00494724	0.0361263	564425	mfsd12b	major facilitator superfamily domain containing 12b
rna26736	-1.72913	0.535391	21.3952	3.737e-06	0.00010689	564121	si:ch211-133l5.7	si:ch211-133l5.7%2C transcript variant X1
rna26738	-1.1088	1.80638	14.3644	0.000150626	0.00221984	100535624	LOC100535624	uncharacterized LOC100535624
rna2674	1.32346	4.85345	18.5845	1.62541e-05	0.000362255	335736	usp14	ubiquitin specific peptidase 14 (tRNA-guanine transglycosylase)
rna26741	0.761373	5.27821	11.9537	0.000545392	0.0064012	393223	fzr1	fizzy/cell division cycle 20 related 1 (Drosophila)
rna26779	0.912524	3.50585	9.49536	0.00205992	0.0182202	100005893	magoh	mago-nashi homolog%2C proliferation-associated (Drosophila)
rna26783	0.944866	2.15603	11.8739	0.000569273	0.006627	100005939	spryd4	SPRY domain containing 4
rna26786	-3.40965	5.50852	41.0583	1.47755e-10	1.64651e-08	562496	col2a1a	collagen%2C type II%2C alpha 1a%2C transcript variant X1
rna26787	-2.08978	-0.139029	22.1965	2.46123e-06	7.49014e-05	562496	col2a1a	collagen%2C type II%2C alpha 1a
rna26795	-1.33775	8.92756	19.0854	1.24999e-05	0.000292731	403061	ela2	elastase 2
rna26813	0.699746	3.06888	10.8618	0.000981705	0.0101685	553404	lrrc47	leucine rich repeat containing 47
rna2683	1.60867	0.119727	24.495	7.45025e-07	2.64921e-05	406311	pik3r3a	phosphoinositide-3-kinase%2C regulatory subunit 3a (gamma)%2C transcript variant 1
rna26901	-1.03008	-0.782033	8.47449	0.00360161	0.0282691	799052	si:dkey-16n15.6	si:dkey-16n15.6
rna26914	0.969474	3.96233	17.5395	2.814e-05	0.000566124	556259	ccdc22	coiled-coil domain containing 22
rna26915	0.795269	5.84603	7.66685	0.00562445	0.0396889	556186	nt5dc2	5'-nucleotidase domain containing 2
rna26917	0.819449	3.54561	13.7084	0.000213503	0.00296569	556338	tbc1d25	TBC1 domain family%2C member 25
rna2692	0.830276	5.4976	14.2839	0.000157203	0.00230207	114428	arf1	ADP-ribosylation factor 1
rna26936	-0.804929	1.28042	7.80017	0.00522412	0.0375626	567844	si:ch211-163l21.4	si:ch211-163l21.4
rna26957	4.04631	5.76485	53.5366	2.53822e-13	5.65801e-11	406397	mmp9	matrix metallopeptidase 9
rna27	1.02847	2.88887	14.9401	0.00011098	0.00172829	406711	grtp1a	growth hormone regulated TBC protein 1a
rna27002	1.17098	-1.24916	7.2802	0.00697189	0.0466286	100126018	prok1	prokineticin 1
rna27004	0.729273	2.56081	7.31754	0.00682847	0.0458741	100333504	lamtor5	late endosomal/lysosomal adaptor%2C MAPK and MTOR activator 5
rna27015	5.4453	0.915053	45.3855	1.61826e-11	2.22518e-09	798846	si:ch211-199o1.2	si:ch211-199o1.2%2C transcript variant X1
rna27023	1.07921	2.53264	11.906	0.000559522	0.00653124	799482	sypl2b	synaptophysin-like 2b
rna27024	1.57165	3.26874	53.1706	3.05806e-13	6.59485e-11	436928	atxn7l2b	ataxin 7-like 2b
rna27028	-1.8211	6.6553	16.9529	3.83181e-05	0.000733007	140429	gnat2	guanine nucleotide binding protein (G protein)%2C alpha transducing activity polypeptide 2
rna27035	-1.70931	2.59141	16.4427	5.01431e-05	0.000912068	324366	gstm	glutathione S-transferase M
rna27038	-1.41009	2.7593	12.6589	0.000373781	0.00469001	568744	gstm3	glutathione S-transferase mu 3 (brain)
rna27055	1.24705	3.6453	30.8729	2.75496e-08	1.59119e-06	406765	stk38a	serine/threonine kinase 38a
rna27086	1.11185	-0.774178	7.77277	0.00530398	0.0379728	100006041	rhoab	ras homolog gene family%2C member Ab%2C transcript variant X1
rna2711	0.903855	6.16633	14.8745	0.000114906	0.00177365	403086	gpt2l	glutamic pyruvate transaminase (alanine aminotransferase) 2%2C like
rna27126	1.35319	1.74691	15.1627	9.86319e-05	0.00156932	556245	si:dkey-20d21.12	si:dkey-20d21.12
rna27127	-1.09674	2.51219	9.96964	0.00159143	0.0148289	450000	amt	aminomethyltransferase
rna27145	0.823533	3.4495	11.6367	0.000646623	0.00730747	447815	rimkla	ribosomal modification protein rimK-like family member A
rna2718	1.10975	3.15026	21.5176	3.50593e-06	0.000100827	378478	egfra	epidermal growth factor receptor a (erythroblastic leukemia viral (v-erb-b) oncogene homolog%2C avian)
rna2719	1.10721	3.58774	24.4129	7.77463e-07	2.73231e-05	378478	egfra	epidermal growth factor receptor a (erythroblastic leukemia viral (v-erb-b) oncogene homolog%2C avian)
rna2726	1.0038	4.50535	21.2964	3.93463e-06	0.000111268	445055	rab18b	RAB18B%2C member RAS oncogene family
rna2727	4.36434	-2.14605	37.0662	1.14183e-09	1.02786e-07	100331480	LOC100331480	patched domain-containing protein 3-like
rna27347	0.761333	2.8592	10.0849	0.00149487	0.0141312	492362	klhl12	kelch-like family member 12
rna27348	0.787138	4.955	15.2637	9.34982e-05	0.00150316	30081	ptpn1	protein tyrosine phosphatase%2C non-receptor type 1
rna27353	0.925054	3.03144	11.4056	0.000732237	0.00806915	450031	tmem189	transmembrane protein 189
rna27362	3.71971	-1.17634	36.2333	1.75053e-09	1.46917e-07	541527	ocstamp	osteoclast stimulatory transmembrane protein
rna27370	1.63769	-1.51195	10.1486	0.00144408	0.0137727	448841	grid2	glutamate receptor%2C ionotropic%2C delta 2%2C transcript variant X2
rna27380	2.58764	6.50863	102.782	3.74172e-24	8.62784e-21	437021	tspan36	tetraspanin 36
rna27383	3.15843	-2.94779	19.9286	8.03891e-06	0.000201315	558346	slc20a2	solute carrier family 20 (phosphate transporter)%2C member 2%2C transcript variant X3
rna27385	1.71374	-2.64227	9.03023	0.00265551	0.0223098	558346	slc20a2	solute carrier family 20 (phosphate transporter)%2C member 2%2C transcript variant X2
rna27413	1.17511	0.823399	14.9919	0.000107975	0.00169281	560297	pgm5	phosphoglucomutase 5
rna27416	0.970346	2.11237	16.2241	5.62732e-05	0.00100527	561775	specc1la	sperm antigen with calponin homology and coiled-coil domains 1-like a%2C transcript variant X1
rna27423	-1.65662	1.92459	18.448	1.74608e-05	0.000383357	322660	upb1	ureidopropionase%2C beta
rna27436	-1.74065	-0.0325743	22.8943	1.71158e-06	5.4595e-05	563753	mmp11a	matrix metallopeptidase 11a
rna27439	1.09187	3.13212	20.0447	7.5651e-06	0.000190839	393877	derl3	derlin 3
rna27453	1.51877	2.94653	41.7824	1.02019e-10	1.19927e-08	562092	vgll4l	vestigial like 4 like
rna27460	1.97385	4.63684	47.4507	5.64034e-12	8.70336e-10	402991	gadd45g	growth arrest and DNA-damage-inducible%2C gamma
rna27474	1.09936	1.59817	15.7469	7.24067e-05	0.00122418	100319387	si:dkey-46a10.2	si:dkey-46a10.2
rna27565	0.597189	4.00394	7.78954	0.00525497	0.037712	325885	si:dkey-46a10.3	si:dkey-46a10.3
rna27578	1.68623	3.9547	14.7181	0.000124844	0.00189929	393096	lipg	lipase%2C endothelial
rna27582	-2.80026	2.60606	64.5716	9.30895e-16	3.53221e-13	100005297	LOC100005297	epigen-like
rna27583	2.19122	-0.780561	11.1511	0.000839801	0.00897565	101887095	LOC101887095	uncharacterized LOC101887095
rna27606	1.16218	1.12712	18.0767	2.1218e-05	0.000446652	100004439	zbtb34	zinc finger and BTB domain containing 34
rna277	1.20338	1.22414	18.5195	1.68176e-05	0.000372321	567021	ern2	endoplasmic reticulum to nucleus signaling 2%2C transcript variant X1
rna27716	-3.30213	-2.75805	11.9098	0.000558385	0.00652051	103911540	LOC103911540	H-2 class II histocompatibility antigen%2C E-S beta chain-like
rna27723	-2.86921	-3.06391	7.95962	0.00478325	0.0351773	368703	si:busm1-104n07.3	si:busm1-104n07.3
rna27727	-3.23761	-0.514662	11.3642	0.000748746	0.00820037	30762	mhc2dab	major histocompatibility complex class II DAB gene
rna27728	-3.47681	-0.100999	18.0834	2.11435e-05	0.0004455	368878	si:busm1-266f07.2	si:busm1-266f07.2
rna27748	-3.8306	-4.15302	9.31309	0.00227522	0.0197344	797187	iqsec2	IQ motif and Sec7 domain 2%2C transcript variant X4
rna27788	-0.676813	2.31383	8.00205	0.00467245	0.0346172	560322	pdlim2	PDZ and LIM domain 2 (mystique)
rna27802	0.97084	2.83029	13.5111	0.000237155	0.00323281	560915	rfk	riboflavin kinase
rna27828	0.773179	2.12631	9.3055	0.00228467	0.0197877	393296	hps4	Hermansky-Pudlak syndrome 4
rna27839	0.845112	2.74013	12.101	0.000503942	0.0060244	338230	unc119.1	unc-119 homolog 1
rna27845	2.08922	-0.795699	13.6133	0.000224594	0.00309822	569734	ggt5a	gamma-glutamyltransferase 5a%2C transcript variant X1
rna27847	3.74241	-3.4239	8.86976	0.00289933	0.0239225	393387	ggt1a	gamma-glutamyltransferase 1a
rna27856	1.36566	2.80331	18.0384	2.16497e-05	0.000452877	566671	LOC566671	calcium release-activated calcium channel protein 1-like
rna27858	1.084	1.63285	14.5196	0.000138707	0.00207479	325772	si:ch211-87l2.1	si:ch211-87l2.1%2C transcript variant X1
rna27862	-1.19786	1.23849	16.2634	5.51192e-05	0.00098701	321191	sb:cb288	sb:cb288
rna27863	-2.72444	1.73516	24.9382	5.91963e-07	2.17459e-05	101883346	LOC101883346	Niemann-Pick C1-like protein 1
rna27864	-2.84669	3.05802	36.9455	1.21478e-09	1.08376e-07	100616532	npc1l1	NPC1-like 1
rna27895	-2.03828	0.378585	27.0756	1.9565e-07	8.40231e-06	100000101	kazald3	Kazal-type serine peptidase inhibitor domain 3
rna27922	0.786707	1.04548	8.33991	0.00387834	0.0299906	368489	fam101a	family with sequence similarity 101%2C member A
rna2795	1.3856	1.48535	14.9885	0.000108166	0.00169404	100005114	si:ch1073-184j22.2	si:ch1073-184j22.2
rna27981	-2.2192	-1.65994	12.0085	0.000529598	0.00625749	100334791	LOC100334791	uncharacterized LOC100334791
rna27988	-2.16293	-2.06985	7.58942	0.00587119	0.0409385	571282	LOC571282	novel protein with a Class II histocompatibility antigen%2C alpha domain and a Immunoglobulin C1-set domain
rna28003	0.854165	2.82696	10.2779	0.00134631	0.013052	63999	star	steroidogenic acute regulatory protein
rna28009	-1.37566	2.27288	14.8514	0.000116322	0.00179365	793708	LOC793708	calcium channel%2C voltage-dependent%2C L type%2C alpha 1F subunit-like
rna28017	1.53656	0.98632	10.0728	0.0015047	0.0141974	103911565	LOC103911565	uncharacterized LOC103911565
rna28027	1.05723	5.14898	21.728	3.14164e-06	9.16981e-05	406766	chmp4b	charged multivesicular body protein 4B
rna28029	0.734928	4.04498	12.1961	0.0004789	0.00577222	192312	mak16	MAK16 homolog (S. cerevisiae)
rna28043	0.808655	2.62762	12.55	0.000396201	0.00493211	447940	adam9	ADAM metallopeptidase domain 9
rna2805	-0.715663	3.76535	8.97541	0.00273637	0.0228547	81591	cldn15la	claudin 15-like a
rna28077	2.07154	-3.5393	7.4651	0.00629065	0.0431014	101883998	gpr153	G protein-coupled receptor 153%2C transcript variant X2
rna28108	0.813277	0.716846	7.45905	0.00631184	0.0432071	449821	pex10	peroxisomal biogenesis factor 10
rna28113	0.895803	8.63076	12.9968	0.000312024	0.00405078	571720	si:ch211-251b21.1	si:ch211-251b21.1
rna28116	1.71379	-1.27107	8.54096	0.00347242	0.0274859	101885951	LOC101885951	uncharacterized LOC101885951
rna28117	0.654129	3.28608	7.63897	0.00571205	0.0400994	558407	kank3	KN motif and ankyrin repeat domains 3
rna28136	1.00816	0.322931	7.77306	0.0053031	0.0379728	567953	zgc:195023	zgc:195023
rna28137	1.60495	-0.236235	7.58531	0.00588459	0.0410225	100334610	LOC100334610	brain natriuretic peptide
rna28167	0.630674	4.50332	8.43946	0.00367164	0.0287066	393249	zgc:56525	zgc:56525
rna28169	1.69473	-0.343958	18.1484	2.04344e-05	0.000433748	101882811	LOC101882811	syntaphilin-like
rna28196	0.912084	1.14058	8.81895	0.00298118	0.0244631	100331256	frmd3	FERM domain containing 3%2C transcript variant X2
rna282	-1.70249	-1.79989	8.34092	0.00387619	0.0299906	101885851	LOC101885851	proline-rich protein 18-like
rna28221	1.29098	1.29081	13.3066	0.000264471	0.00352973	387000	slc25a37	solute carrier family 25 (mitochondrial iron transporter)%2C member 37
rna28223	1.34629	-1.91573	8.88292	0.00287851	0.0237973	30694	nkx2.7	NK2 transcription factor related 7
rna28225	-2.54642	-2.35382	12.095	0.00050556	0.00603531	571967	ido1	indoleamine 2%2C3-dioxygenase 1%2C transcript variant X1
rna28234	0.884293	3.46667	14.6529	0.000129233	0.00195158	323976	bin3	bridging integrator 3
rna28238	0.695876	7.14716	8.59468	0.00337147	0.0268928	791742	b2ml	beta-2-microglobulin%2C like
rna28247	0.957006	3.74102	18.0669	2.13278e-05	0.000447914	572452	bmp1a	bone morphogenetic protein 1a
rna28248	1.00035	4.17638	22.9201	1.68874e-06	5.39676e-05	572452	bmp1a	bone morphogenetic protein 1a
rna28255	0.675734	2.98637	8.10101	0.00442406	0.0331622	393754	chmp7	charged multivesicular body protein 7
rna28264	0.863017	1.98435	10.1361	0.00145393	0.0138359	541442	kctd9a	potassium channel tetramerization domain containing 9a
rna28265	1.80719	-2.57862	7.90018	0.00494297	0.0361039	30713	npy8br	neuropeptide Y receptor Y8b%2C transcript variant X1
rna28267	0.852795	2.14262	8.76042	0.00307838	0.0250243	100333714	klhl22	kelch-like family member 22
rna28268	1.5607	-1.82524	8.39959	0.00375305	0.0292287	30264	tbx16	T-box 16
rna28283	0.763333	3.85862	11.1535	0.000838751	0.00896982	30556	tcf7l1b	transcription factor 7-like 1b (T-cell specific%2C HMG-box)
rna28299	1.80239	2.26976	18.2537	1.9335e-05	0.000415772	553228	LOC553228	gamma-glutamyl hydrolase
rna28302	1.7065	4.9801	57.6705	3.09915e-14	8.22125e-12	100537576	tgoln2	trans-golgi network protein 2
rna28306	2.60855	-1.30987	39.4206	3.41672e-10	3.40265e-08	101882297	LOC101882297	uncharacterized LOC101882297
rna28307	1.22382	2.10857	13.8711	0.000195784	0.00275402	553273	cyr61	cysteine-rich%2C angiogenic inducer%2C 61
rna28313	-1.21593	5.93122	11.6278	0.000649721	0.00732457	641421	zgc:123194	zgc:123194
rna28317	1.72729	2.75463	20.1983	6.98166e-06	0.000178721	571770	gpr144	G protein-coupled receptor 144
rna2832	-1.15645	4.04522	14.1949	0.000164821	0.00239489	393839	scp2a	sterol carrier protein 2a
rna28337	0.729262	3.6555	11.2293	0.000805138	0.00868159	569240	zfyve20	zinc finger%2C FYVE domain containing 20
rna28346	1.69391	-2.32044	7.56185	0.00596166	0.0414729	101886252	LOC101886252	interleukin-17 receptor B-like%2C transcript variant X1
rna2836	0.563261	3.84849	7.34958	0.00670783	0.0451953	327057	uck2b	uridine-cytidine kinase 2b
rna28367	1.35351	1.43429	18.1987	1.99011e-05	0.000424898	101882756	LOC101882756	interleukin-17 receptor E-like
rna28373	2.02724	0.0063598	21.9931	2.73632e-06	8.14537e-05	568191	wnt5a	wingless-type MMTV integration site family%2C member 5a
rna28386	0.784776	3.69632	11.3046	0.000773137	0.00840608	100333019	LOC100333019	acylamino-acid-releasing enzyme-like
rna28409	0.794715	2.11711	8.78741	0.00303317	0.0247488	402998	plxnd1	plexin D1
rna2841	1.02692	4.0286	10.4298	0.00123998	0.0122269	541344	prdx1	peroxiredoxin 1
rna28430	-1.03752	2.52848	17.8814	2.35113e-05	0.000484713	553696	lims2	LIM and senescent cell antigen-like domains 2
rna28431	0.613024	3.98991	7.45338	0.00633175	0.0433137	101886383	LOC101886383	GRIP and coiled-coil domain-containing protein 2-like
rna28464	1.59979	3.51974	17.6941	2.59427e-05	0.00052687	101883373	LOC101883373	prostaglandin F2 receptor negative regulator-like
rna2847	1.5079	2.7904	14.6175	0.000131683	0.00198658	101886095	LOC101886095	flocculation protein FLO11-like
rna28498	-3.97657	2.13737	51.582	6.86669e-13	1.35418e-10	100004272	slc15a1a	solute carrier family 15 (oligopeptide transporter)%2C member 1a
rna28499	-1.25056	1.18579	10.6328	0.00111102	0.0112021	555297	stk24a	serine/threonine kinase 24a (STE20 homolog%2C yeast)
rna2850	2.57186	2.45697	55.3728	9.97082e-14	2.42996e-11	556921	arl14	ADP-ribosylation factor-like 14
rna28508	1.96885	1.81979	19.9082	8.12505e-06	0.000203303	557302	casp8l2	caspase 8%2C apoptosis-related cysteine peptidase%2C like 2
rna28511	3.10462	-3.74228	10.4662	0.00121581	0.012034	103911599	LOC103911599	uncharacterized LOC103911599
rna28525	1.36092	5.33481	29.5736	5.38319e-08	2.75112e-06	360149	nfe2l2a	nuclear factor%2C erythroid 2-like 2a%2C transcript variant X1
rna28545	1.34579	-1.05026	11.277	0.000784715	0.00851343	30407	hoxd13a	homeobox D13a
rna2855	-1.49383	0.963272	16.809	4.13367e-05	0.000777844	100037359	rgs13	regulator of G-protein signaling 13
rna28573	0.70788	1.54909	7.56604	0.00594784	0.0413864	559247	si:dkey-15i8.3	si:dkey-15i8.3
rna28594	1.36493	2.93153	20.8256	5.03052e-06	0.000135729	552960	cybrd1	cytochrome b reductase 1
rna28651	-0.800697	0.53784	7.64661	0.00568792	0.0399768	101886587	LOC101886587	polypeptide N-acetylgalactosaminyltransferase 5-like
rna28659	1.19211	1.33516	22.8408	1.75986e-06	5.58238e-05	561333	abhd13	abhydrolase domain containing 13
rna28663	-1.08297	2.65062	7.30427	0.00687909	0.0460902	337325	pdzk1	PDZ domain containing 1%2C transcript variant X1
rna28665	0.792835	1.17251	7.91894	0.004892	0.0358539	100331395	si:ch73-390b10.2	si:ch73-390b10.2
rna28668	0.77882	4.68567	12.423	0.00042408	0.00521206	403116	st6gal2a	ST6 beta-galactosamide alpha-2%2C6-sialyltranferase 2a%2C transcript variant X1
rna28672	-1.77482	1.23316	11.495	0.000697826	0.00775317	791762	ecrg4a	esophageal cancer related gene 4a
rna28682	1.2465	0.405087	15.0237	0.000106169	0.00167237	100150581	mfsd9	major facilitator superfamily domain containing 9
rna28697	1.12981	4.59696	27.7576	1.37505e-07	6.19829e-06	492339	creg2	cellular repressor of E1A-stimulated genes 2
rna28710	2.36756	-2.91559	11.1551	0.000838002	0.00896982	30148	desma	desmin a%2C transcript variant X1
rna28712	0.780138	4.78887	9.44543	0.00211676	0.0186459	324790	ptprna	protein tyrosine phosphatase%2C receptor type%2C Na
rna28715	1.71121	-0.579932	14.5604	0.000135739	0.00203548	561686	dnajb2	DnaJ (Hsp40) homolog%2C subfamily B%2C member 2%2C transcript variant X1
rna28716	1.81476	0.822952	21.2108	4.1145e-06	0.000115592	561686	dnajb2	DnaJ (Hsp40) homolog%2C subfamily B%2C member 2
rna28721	1.13341	0.689857	15.8793	6.75133e-05	0.00115619	100333283	si:ch1073-349o24.2	si:ch1073-349o24.2
rna28728	4.69639	-2.89821	27.9773	1.2275e-07	5.62622e-06	563686	si:ch211-145c1.1	si:ch211-145c1.1
rna2873	0.838669	4.74802	13.9986	0.00018295	0.00259911	558034	si:dkey-60b12.7	si:dkey-60b12.7
rna28739	1.66553	6.19966	36.845	1.27903e-09	1.12766e-07	572001	irs2	insulin receptor substrate 2
rna28766	1.25069	5.27598	31.0779	2.47879e-08	1.47243e-06	325470	zgc:55512	zgc:55512
rna2877	-0.946098	0.403151	7.26186	0.00704345	0.0469918	558373	extl2	exostosin-like glycosyltransferase 2
rna28773	1.03965	5.4655	12.104	0.000503126	0.00602064	266987	cbsb	cystathionine-beta-synthase b
rna28797	0.858426	1.68142	8.74422	0.00310585	0.0251897	555382	ttf2	transcription termination factor%2C RNA polymerase II
rna28799	-3.91498	-3.49242	8.78957	0.00302958	0.0247425	100384896	ugt1a6	UDP glucuronosyltransferase 1 family%2C polypeptide A6
rna288	1.40925	-1.1642	8.48416	0.00358252	0.0281717	556298	micall2b	mical-like 2b%2C transcript variant X1
rna28800	-2.84461	-0.916805	20.682	5.42222e-06	0.000144734	100384897	ugt1a5	UDP glucuronosyltransferase 1 family%2C polypeptide A5
rna28801	-1.45381	-0.764696	9.12973	0.00251489	0.021368	100384901	ugt1a4	UDP glucuronosyltransferase 1 family%2C polypeptide A4
rna28802	-3.81972	2.59719	30.9258	2.68086e-08	1.56345e-06	406731	ugt1ab	UDP glucuronosyltransferase 1 family a%2C b
rna28803	-3.80555	-1.7586	28.9645	7.37157e-08	3.63438e-06	100379286	ugt1a2	UDP glucuronosyltransferase 1 family%2C polypeptide A2
rna28804	-1.92028	1.72932	14.9276	0.000111714	0.0017378	641488	ugt1a1	UDP glucuronosyltransferase 1 family polypeptide a1
rna28805	-3.51788	0.72653	45.9319	1.22436e-11	1.74034e-09	100384891	ugt1a7	UDP glucuronosyltransferase 1 family%2C polypeptide A7
rna28819	0.967945	2.701	14.0567	0.00017738	0.00253501	100331155	chpfa	chondroitin polymerizing factor a
rna28821	-1.41802	-0.601334	12.5217	0.000402245	0.00498664	30171	wnt10a	wingless-type MMTV integration site family%2C member 10a
rna28841	0.74022	4.15395	12.5232	0.000401933	0.00498664	334307	zc3h15	zinc finger CCCH-type containing 15
rna28849	-1.27164	1.76991	14.5552	0.000136113	0.00203904	100000859	ehhadh	enoyl-CoA%2C hydratase/3-hydroxyacyl CoA dehydrogenase
rna28850	0.725112	2.81355	9.50352	0.00205078	0.0181554	553803	tmem41aa	transmembrane protein 41aa
rna28851	1.23893	2.39146	16.6914	4.39809e-05	0.000819183	100136839	igf2bp2a	insulin-like growth factor 2 mRNA binding protein 2a%2C transcript variant X1
rna2896	0.962474	2.43404	7.91214	0.00491041	0.0359449	796595	agrp2	agouti-related peptide 2
rna28965	2.56356	-2.16818	10.599	0.00113151	0.0113781	101883591	LOC101883591	uncharacterized LOC101883591%2C transcript variant X1
rna28966	1.07887	1.44299	14.925	0.00011187	0.00173933	797527	crfb4	cytokine receptor family member b4%2C transcript variant X1
rna28967	1.35215	1.49971	25.9962	3.42088e-07	1.37459e-05	797527	crfb4	cytokine receptor family member b4
rna28986	0.993499	0.218759	8.33966	0.00387889	0.0299906	100003444	im:6909388	im:6909388
rna28987	1.63457	1.07824	20.0436	7.56962e-06	0.000190839	569407	cln5	ceroid-lipofuscinosis%2C neuronal 5
rna2899	3.20085	-3.29926	15.9569	6.4802e-05	0.00112024	103910208	LOC103910208	sorting nexin-16-like
rna29017	2.34103	6.59894	67.8195	1.79168e-16	7.56441e-14	431737	rgcc	regulator of cell cycle
rna2902	-1.13318	3.73907	14.1286	0.000170729	0.00245928	568958	wu:fc46h12	wu:fc46h12
rna29031	1.58528	-0.385336	17.0949	3.55579e-05	0.000692132	100331628	tnfsf11	tumor necrosis factor (ligand) superfamily%2C member 11
rna2904	0.953064	1.96495	11.1895	0.000822594	0.00883766	373874	ripk2	receptor-interacting serine-threonine kinase 2
rna29046	1.43637	1.60051	10.5373	0.00116988	0.0116973	101884931	epsti1	epithelial stromal interaction 1
rna29050	1.75556	-2.33	8.0774	0.00448208	0.0334549	100005054	lacc1	laccase (multicopper oxidoreductase) domain containing 1%2C transcript variant X1
rna29053	0.890791	1.98878	12.9001	0.000328558	0.00421792	335842	tsc22d1	TSC22 domain family%2C member 1
rna29055	0.960091	-0.423918	7.94006	0.00483521	0.0355159	335842	tsc22d1	TSC22 domain family%2C member 1%2C transcript variant X2
rna29127	-6.44327	-2.11127	13.5181	0.000236269	0.00322513	101883821	LOC101883821	uncharacterized LOC101883821
rna29130	1.71849	4.18557	15.918	6.6145e-05	0.00113886	558045	parp4	poly (ADP-ribose) polymerase family%2C member 4
rna29138	0.764229	3.01066	11.1048	0.000861059	0.00915288	447824	gdap2	ganglioside induced differentiation associated protein 2
rna29155	-1.46435	0.973066	16.7896	4.17608e-05	0.000784349	334017	pla1a	phospholipase A1 member A
rna29168	1.01106	4.09142	25.1778	5.22801e-07	1.96384e-05	567674	lats2	large tumor suppressor kinase 2%2C transcript variant X1
rna2919	0.913723	1.66228	8.57173	0.00341423	0.0271328	791470	b3gnt5b	UDP-GlcNAc:betaGal beta-1%2C3-N-acetylglucosaminyltransferase 5b
rna29191	0.529108	4.77946	7.53116	0.00606407	0.0419807	504061	mphosph8	M-phase phosphoprotein 8
rna29208	3.69252	1.18307	20.5724	5.74188e-06	0.000152048	795305	irg1	immunoresponsive 1 homolog (mouse)
rna29209	1.0453	2.76029	8.03414	0.00459038	0.0341188	373865	kctd12.1	potassium channel tetramerisation domain containing 12.1
rna2922	-2.08042	-1.06862	21.9	2.87227e-06	8.47432e-05	541398	kcnmb2	potassium large conductance calcium-activated channel%2C subfamily M%2C beta member 2
rna29286	1.34693	1.69795	8.24101	0.00409543	0.0312616	678516	tnfaip6	tumor necrosis factor%2C alpha-induced protein 6
rna29304	1.15461	2.72623	20.0967	7.36246e-06	0.000186715	436864	rnd3b	Rho family GTPase 3b
rna29320	-0.817792	2.33482	8.41678	0.00371773	0.0289989	557166	acmsd	aminocarboxymuconate semialdehyde decarboxylase
rna29351	0.927269	2.95597	9.79441	0.00175043	0.0160216	556393	dhrs12	dehydrogenase/reductase (SDR family) member 12
rna29355	1.92855	1.04689	19.3657	1.07926e-05	0.000257813	556612	serpine3	serpin peptidase inhibitor%2C clade E (nexin%2C plasminogen activator inhibitor type 1)%2C member 3
rna29360	3.24012	-1.63573	16.3104	5.3769e-05	0.000965715	792746	asb18	ankyrin repeat and SOCS box containing 18%2C transcript variant X2
rna29361	2.45711	-1.3544	20.9308	4.76166e-06	0.000129642	792746	asb18	ankyrin repeat and SOCS box containing 18%2C transcript variant X1
rna29362	0.888838	4.0104	13.9374	0.000189004	0.00267244	393198	cops8	COP9 signalosome subunit 8
rna29363	1.06378	5.36062	10.8608	0.000982207	0.0101702	394070	zgc:56376	zgc:56376
rna29398	0.902339	2.35797	10.9962	0.000912997	0.00958935	100147850	pgap1	post-GPI attachment to proteins 1
rna29440	-1.288	2.77552	18.1996	1.98918e-05	0.000424898	550494	esd	esterase D/formylglutathione hydrolase
rna29446	0.691804	4.06915	10.6488	0.00110145	0.0111318	394050	epc2	enhancer of polycomb homolog 2 (Drosophila)
rna29469	-0.954969	1.88694	11.0965	0.000864901	0.00917744	393329	slc10a2	solute carrier family 10 (sodium/bile acid cotransporter)%2C member 2
rna29478	1.03813	0.655483	8.37144	0.00381164	0.0295928	393905	kdelc1	KDEL (Lys-Asp-Glu-Leu) containing 1
rna29495	0.855388	2.91465	15.272	9.30852e-05	0.00149776	405821	rab5b	RAB5B%2C member RAS oncogene family
rna29497	1.82761	-3.32227	7.78558	0.00526649	0.0377766	100006433	zgc:173949	zgc:173949
rna29511	0.735894	2.71374	10.219	0.00138999	0.0133803	767752	ccnyl1	cyclin Y-like 1
rna29525	-1.16843	0.479162	9.71791	0.00182481	0.0165508	555377	zgc:162780	zgc:162780
rna29554	1.40843	3.1148	28.0991	1.15258e-07	5.29902e-06	322544	dnajc3a	DnaJ (Hsp40) homolog%2C subfamily C%2C member 3a
rna29565	1.45791	1.81958	16.8555	4.03358e-05	0.000763325	796434	arhgap20	Rho GTPase activating protein 20
rna29596	1.60989	-1.09642	11.3801	0.000742336	0.00815052	101885868	LOC101885868	uncharacterized LOC101885868
rna29606	1.03976	3.19644	18.8055	1.44753e-05	0.000330703	557649	dcbld2	discoidin%2C CUB and LCCL domain containing 2%2C transcript variant X1
rna29625	-1.08474	4.36842	13.5123	0.000236999	0.00323215	30600	mid1ip1a	MID1 interacting protein 1a
rna29637	1.88954	1.83066	39.7897	2.8284e-10	2.88381e-08	619272	zgc:113314	zgc:113314
rna2964	0.986527	4.73789	22.957	1.65666e-06	5.30557e-05	406508	usp33	ubiquitin specific peptidase 33
rna29650	1.82487	2.09183	37.3583	9.83013e-10	9.01125e-08	558758	acp6	acid phosphatase 6%2C lysophosphatidic
rna29651	0.919717	4.19307	16.8078	4.13625e-05	0.000777844	558830	si:dkey-229b18.3	si:dkey-229b18.3
rna29652	2.45147	-2.6592	9.39426	0.00217666	0.0190615	101884285	LOC101884285	zinc finger BED domain-containing protein 1-like
rna29655	0.886835	3.17739	15.6746	7.52264e-05	0.00126188	553447	morc3a	MORC family CW-type zinc finger 3a
rna29662	1.15541	1.61037	12.4578	0.000416251	0.00512845	100126139	klf12b	Kruppel-like factor 12b%2C transcript variant X1
rna29671	1.59932	0.270888	20.3251	6.53374e-06	0.00016855	556770	gpr183a	G protein-coupled receptor 183a
rna29672	2.30152	-3.35102	7.72944	0.00543276	0.0386547	798560	si:ch211-184m13.4	si:ch211-184m13.4%2C transcript variant X1
rna29694	-1.45183	1.37625	12.4923	0.000408635	0.00505332	554050	itgbl1	integrin%2C beta-like 1
rna297	-1.93087	2.57364	15.6041	7.8086e-05	0.00130329	791210	ugt5b4	UDP glucuronosyltransferase 5 family%2C polypeptide B4
rna29702	1.61075	-1.99868	9.06215	0.00260955	0.0220186	561174	LOC561174	uncharacterized LOC561174%2C transcript variant X1
rna29714	1.53247	-2.77011	7.23037	0.00716804	0.0477063	337690	pikfyve	phosphoinositide kinase%2C FYVE finger containing%2C transcript variant X11
rna29728	1.26903	5.3443	18.6968	1.53243e-05	0.000346166	282676	hspd1	heat shock 60 protein 1
rna29760	4.51315	-3.96517	8.36791	0.00381905	0.0296427	337663	mxe	myxovirus (influenza virus) resistance E%2C transcript variant X1
rna29784	1.01698	2.32078	13.021	0.000308014	0.00400913	393582	dopey2	dopey family member 2
rna2979	1.07695	2.72966	19.4297	1.04372e-05	0.000251095	445061	dnajb4	DnaJ (Hsp40) homolog%2C subfamily B%2C member 4
rna298	-2.18415	1.5379	23.3647	1.34017e-06	4.42433e-05	100415792	ugt5b3	UDP glucuronosyltransferase 5 family%2C polypeptide B3
rna29813	0.612585	4.62499	10.1939	0.00140902	0.0135201	259195	caska	calcium/calmodulin-dependent serine protein kinase a
rna29818	-0.905243	4.28885	7.17916	0.00737554	0.0487732	404730	mao	monoamine oxidase
rna29836	1.11338	0.859217	13.111	0.000293562	0.00384271	368418	slc35a5	solute carrier family 35%2C member A5%2C transcript variant X1
rna29848	0.74866	2.58063	11.3134	0.000769496	0.00839389	564277	nxpe3	neurexophilin and PC-esterase domain family%2C member 3
rna2986	0.588811	4.58079	7.45825	0.00631464	0.0432097	352919	selt1a	selenoprotein T%2C 1a
rna29872	0.982086	4.93553	16.7949	4.16441e-05	0.000782648	563328	LOC563328	lysosome-associated membrane glycoprotein 1-like
rna2990	0.731503	3.22304	11.061	0.000881609	0.00932832	550327	pcyt1aa	phosphate cytidylyltransferase 1%2C choline%2C alpha a
rna29906	-0.971886	0.179404	9.01723	0.00267447	0.0224314	100005301	jam2b	junctional adhesion molecule 2b
rna29934	3.16791	-2.34192	11.7295	0.000615183	0.00704921	103911680	LOC103911680	uncharacterized LOC103911680
rna29944	-1.84815	3.0682	13.1325	0.000290211	0.00380882	556684	slc15a2	solute carrier family 15 (oligopeptide transporter)%2C member 2
rna29948	0.826627	4.65345	11.8606	0.000573333	0.00666496	447858	dirc2	disrupted in renal carcinoma 2
rna2995	1.15545	-0.140015	9.40392	0.00216522	0.0189891	554118	anxa13l	annexin A13%2C like%2C transcript variant X1
rna29954	-0.945696	4.37933	16.6691	4.45007e-05	0.000826488	334121	ptplb	protein tyrosine phosphatase-like (proline instead of catalytic arginine)%2C member b
rna2997	-1.72758	-0.329618	11.5066	0.000693501	0.00771655	101886869	si:ch211-252f13.5	si:ch211-252f13.5
rna29985	0.747797	4.67372	13.1801	0.000282941	0.00372647	321127	ddx18	DEAD (Asp-Glu-Ala-Asp) box polypeptide 18
rna30008	0.791432	2.21478	10.9964	0.000912903	0.00958935	560514	osbpl11	oxysterol binding protein-like 11
rna30035	-1.24045	-0.246042	8.28982	0.00398679	0.0305882	555623	cps1	carbamoyl-phosphate synthase 1%2C mitochondrial
rna30041	-1.19142	0.0986293	11.0524	0.000885742	0.00935884	100150224	si:zfos-1425h8.1	si:zfos-1425h8.1
rna30059	1.6761	-2.08053	10.3135	0.00132064	0.0128593	368636	ankar	ankyrin and armadillo repeat containing
rna30063	0.857754	3.77199	14.2014	0.000164247	0.00238888	368478	wdr75	WD repeat domain 75
rna30077	1.49185	0.462453	19.7716	8.72678e-06	0.000216193	564685	nab1b	NGFI-A binding protein 1b (EGR1 binding protein 1)%2C transcript variant X1
rna30090	0.792735	4.80806	14.1869	0.000165521	0.00240274	553744	ctdsp1	CTD (carboxy-terminal domain%2C RNA polymerase II%2C polypeptide A) small phosphatase 1
rna3010	1.42561	2.43724	30.2347	3.82792e-08	2.0939e-06	114464	sec22ba	SEC22 vesicle trafficking protein homolog B (S. cerevisiae)%2C a
rna30106	-1.22997	4.62234	20.1415	7.19206e-06	0.000183168	564123	col18a1	collagen type XVIII%2C alpha 1
rna3011	0.688143	2.17794	7.69508	0.00553715	0.0392002	393237	imp3	IMP3%2C U3 small nucleolar ribonucleoprotein%2C homolog (yeast)
rna30176	0.988443	1.04779	11.3832	0.000741112	0.00814681	103911688	LOC103911688	integrin alpha-4-like
rna30195	0.962894	3.01483	14.6135	0.000131968	0.00198788	557858	dnajc10	DnaJ (Hsp40) homolog%2C subfamily C%2C member 10
rna30205	-1.92669	0.257028	26.7396	2.32799e-07	9.82869e-06	335309	zgc:165571	zgc:165571%2C transcript variant X1
rna30220	-4.23594	2.8645	68.7856	1.09771e-16	4.76885e-14	559107	LOC559107	lactase-phlorizin hydrolase
rna30221	-4.70126	0.148559	71.1309	3.34297e-17	1.67015e-14	796436	lct	lactase
rna30238	1.7647	1.61542	13.7687	0.000206748	0.00288389	103911694	LOC103911694	uncharacterized LOC103911694
rna3024	-2.01949	2.76657	27.0592	1.97322e-07	8.46199e-06	567406	si:ch73-252g14.4	si:ch73-252g14.4
rna30251	1.93669	-1.89783	10.7531	0.00104107	0.0106483	797181	LOC797181	C-X-C chemokine receptor type 1-like
rna30308	2.90935	4.15411	55.4804	9.4394e-14	2.31931e-11	100148315	klhl41a	kelch-like family member 41a
rna3031	1.29663	2.36664	23.7353	1.10538e-06	3.71256e-05	393548	gadd45aa	growth arrest and DNA-damage-inducible%2C alpha%2C a
rna30310	-2.61539	2.31499	45.2081	1.77174e-11	2.39232e-09	100294690	col28a1a	collagen type XXVIII alpha 1 a
rna30313	-2.79047	0.0457528	27.7892	1.35278e-07	6.12553e-06	378440	rdh1	retinol dehydrogenase 1%2C transcript variant X1
rna30314	-3.34974	0.750214	55.6599	8.61561e-14	2.13439e-11	378440	rdh1	retinol dehydrogenase 1
rna30315	-1.21169	3.27727	14.503	0.000139938	0.00209007	322529	dhrs9	dehydrogenase/reductase (SDR family) member 9
rna30352	-1.61998	2.43045	17.1382	3.47566e-05	0.000678296	565888	fap	fibroblast activation protein%2C alpha
rna30355	1.96936	0.369565	22.3677	2.25128e-06	6.92147e-05	767660	tank	TRAF family member-associated NFKB activator
rna30357	1.75606	0.257135	19.5355	9.87474e-06	0.000239874	767660	tank	TRAF family member-associated NFKB activator
rna30388	0.747808	2.87487	7.98867	0.0047071	0.0348137	568412	si:ch211-45c16.2	si:ch211-45c16.2
rna30399	1.90492	2.14667	13.8188	0.000201314	0.0028199	799279	LOC799279	interleukin-1 receptor type 1-like
rna30409	-1.23756	4.00026	22.088	2.60436e-06	7.82247e-05	58074	dct	dopachrome tautomerase
rna30426	0.7737	4.17517	12.8256	0.000341904	0.00435753	553061	cog3	component of oligomeric golgi complex 3
rna30432	0.869523	2.31909	11.6761	0.00063308	0.00719106	403129	frmpd4	FERM and PDZ domain containing 4
rna30436	-2.18943	2.56891	18.6822	1.54415e-05	0.000348026	436730	egfl6	EGF-like-domain%2C multiple 6
rna30456	0.750717	3.21619	7.46555	0.00628908	0.0431004	767808	trappc2	trafficking protein particle complex 2
rna30485	0.868007	1.87402	9.82065	0.00172563	0.0158382	393655	akap17a	A kinase (PRKA) anchor protein 17A
rna30489	0.883836	4.03734	14.4732	0.000142169	0.00212023	550129	sept10	septin 10
rna30499	0.866215	4.02469	11.1742	0.000829418	0.0088954	777744	rab3gap1	RAB3 GTPase activating protein subunit 1
rna305	1.28769	1.34262	11.7273	0.000615889	0.00705191	368229	pmm2	phosphomannomutase 2
rna30501	1.03209	2.93025	14.9196	0.000112188	0.00174246	777744	rab3gap1	RAB3 GTPase activating protein subunit 1
rna30502	0.615346	3.47159	8.20361	0.00418072	0.0317733	406314	ubxn4	UBX domain protein 4
rna30536	0.712518	2.73241	9.0545	0.00262049	0.0220651	569498	kcnj6	potassium inwardly-rectifying channel%2C subfamily J%2C member 6
rna30544	1.64669	2.74458	41.33	1.28579e-10	1.47674e-08	100148867	lrrc32	leucine rich repeat containing 32
rna30554	-0.646179	4.02678	7.63931	0.00571097	0.0400994	403146	akt2l	v-akt murine thymoma viral oncogene homolog 2%2C like
rna30558	1.27171	1.25568	8.56358	0.00342955	0.0272329	558565	LOC558565	proline-%2C glutamic acid- and leucine-rich protein 1-like
rna30564	1.85996	-1.73578	12.5679	0.00039244	0.00489545	569920	LOC569920	ankyrin repeat and LEM domain-containing protein 2-like%2C transcript variant X3
rna30604	1.67741	4.7745	20.0124	7.69416e-06	0.000193329	100535556	LOC100535556	small G protein signaling modulator 1-like
rna30613	1.77218	-1.72227	12.5162	0.000403434	0.00499724	794255	c3ar1	C3a anaphylatoxin chemotactic receptor
rna30616	-2.21497	2.4117	22.6148	1.97955e-06	6.1747e-05	100535760	LOC100535760	uncharacterized LOC100535760
rna30642	2.09302	-3.04147	7.95365	0.00479905	0.0352844	794616	ccl27b	chemokine (C-C motif) ligand 27b
rna30647	-1.19696	0.872543	12.1228	0.000498102	0.00597244	560806	grk5	G protein-coupled receptor kinase 5
rna30651	-1.16129	2.45456	8.13535	0.00434105	0.0326871	793308	aebp1	AE binding protein 1
rna30653	0.961276	3.31377	18.1867	2.00268e-05	0.000426973	445399	ddx56	DEAD (Asp-Glu-Ala-Asp) box helicase 56
rna30678	-2.37743	3.83712	30.6483	3.0929e-08	1.746e-06	327506	ckmt2a	creatine kinase%2C mitochondrial 2a (sarcomeric)
rna30680	-3.83198	-4.02934	7.66919	0.00561716	0.0396748	558859	LOC558859	ras-specific guanine nucleotide-releasing factor 2-like%2C transcript variant X1
rna30694	0.715597	4.85065	9.52274	0.00202942	0.0180025	321550	tmed2	transmembrane emp24 domain trafficking protein 2
rna30696	0.7817	3.73119	14.7071	0.000125576	0.00190507	333979	ptpn11a	protein tyrosine phosphatase%2C non-receptor type 11%2C a
rna3072	-2.06222	1.26651	29.0886	6.91411e-08	3.4371e-06	100005645	fam151a	family with sequence similarity 151%2C member A
rna30723	1.46851	0.445599	17.0617	3.61851e-05	0.000699797	100002406	LOC100002406	thymic stromal cotransporter homolog
rna30761	1.41648	-1.03702	10.197	0.00140668	0.013502	794234	zgc:172116	zgc:172116
rna30769	1.04616	5.00757	20.4092	6.25299e-06	0.000162721	445509	nfil3	nuclear factor%2C interleukin 3 regulated
rna30782	2.36043	3.67543	69.6778	6.98283e-17	3.29436e-14	103911711	LOC103911711	uncharacterized LOC103911711
rna30783	2.35626	3.80052	60.3057	8.12103e-15	2.41026e-12	100006778	il6st	interleukin 6 signal transducer%2C transcript variant X1
rna30817	0.965781	5.7868	19.0861	1.24953e-05	0.000292731	337237	reep5	receptor accessory protein 5
rna30821	1.05714	-0.456493	8.8015	0.00300982	0.0246296	103911715	LOC103911715	putative nuclease HARBI1
rna3085	0.745557	3.11253	11.5077	0.00069309	0.00771484	641570	impad1	inositol monophosphatase domain containing 1
rna30883	-1.02264	2.04357	9.06778	0.00260153	0.0219857	449551	hint1	histidine triad nucleotide binding protein 1
rna30889	0.741509	1.42172	8.31766	0.00392614	0.0302622	619249	snx24	sorting nexin 24
rna30895	0.71795	5.91208	10.5717	0.00114831	0.0115156	323329	mat2aa	methionine adenosyltransferase II%2C alpha a
rna3095	0.910103	2.33464	16.5667	4.69686e-05	0.000863761	568429	trove2	TROVE domain family%2C member 2
rna30955	-3.2495	-2.9684	15.4152	8.62929e-05	0.00140966	103911726	LOC103911726	uncharacterized LOC103911726
rna30958	2.18149	0.922306	15.2493	9.42136e-05	0.00151105	100333484	LOC100333484	integrin alpha-2
rna30959	1.87123	1.07009	8.48694	0.00357706	0.028153	103911724	LOC103911724	integrin alpha-2-like
rna3096	0.741151	1.90428	10.4549	0.00122327	0.0120859	393319	cdc73	cell division cycle 73%2C Paf1/RNA polymerase II complex component%2C homolog (S. cerevisiae)%2C transcript variant 1
rna30960	1.14993	3.40098	8.27642	0.00401632	0.0307832	100536533	itga2.2	integrin%2C alpha 2 (CD49B%2C alpha 2 subunit of VLA-2 receptor)%2C tandem duplicate 2
rna30969	0.997909	1.2765	10.6906	0.00107684	0.0109421	548603	snx18b	sorting nexin 18b
rna30971	2.30818	5.38306	105.152	1.13121e-24	2.82576e-21	445085	rasgef1bb	RasGEF domain family%2C member 1Bb
rna30997	1.30625	3.99235	31.0765	2.48057e-08	1.47243e-06	559834	rc3h2	ring finger and CCCH-type domains 2
rna3100	1.01922	3.20496	7.38444	0.00657907	0.0444877	568637	LOC568637	probable G-protein coupled receptor 158
rna31029	-0.944674	4.83583	9.39904	0.00217099	0.019023	394093	ambp	alpha-1-microglobulin/bikunin precursor
rna31030	0.661185	4.61402	10.2426	0.00137233	0.0132529	353224	nrarpa	notch-regulated ankyrin repeat protein a
rna31032	0.945416	0.63122	10.9251	0.000948726	0.00991184	569357	cdc37l1	cell division cycle 37-like 1
rna31034	0.637667	3.34473	7.5125	0.00612723	0.042291	553944	ugcg	UDP-glucose ceramide glucosyltransferase
rna31057	3.4274	-1.62028	11.8047	0.000590815	0.0068274	799489	plac8.2	placenta-specific 8%2C tandem duplicate 2
rna31083	0.866295	1.83269	12.1661	0.00048666	0.00584929	368461	lpar1	lysophosphatidic acid receptor 1
rna31086	4.04976	-4.28791	7.5725	0.00592654	0.0412669	334526	musk	muscle%2C skeletal%2C receptor tyrosine kinase%2C transcript variant 3
rna31092	0.923972	1.20931	8.23968	0.00409843	0.0312694	334010	il11ra	interleukin 11 receptor%2C alpha%2C transcript variant X1
rna31095	1.20194	0.71272	18.066	2.13378e-05	0.000447914	791130	galt	galactose-1-phosphate uridylyltransferase%2C transcript variant X1
rna31101	1.16819	-1.51603	8.00803	0.00465703	0.0345201	641431	katnal2	katanin p60 subunit A-like 2
rna31122	1.73808	3.68526	23.0853	1.54974e-06	5.01133e-05	100536739	parm1	prostate androgen-regulated mucin-like protein 1
rna31124	3.51852	2.20412	15.3017	9.16358e-05	0.0014784	100270761	scpp8	secretory calcium-binding phosphoprotein 8
rna31125	-1.5498	2.34584	16.9568	3.82407e-05	0.000731995	432385	spp1	secreted phosphoprotein 1
rna31136	1.03206	4.22626	23.3879	1.32407e-06	4.37599e-05	553068	im:7148292	im:7148292
rna31153	1.31431	6.75268	20.8367	5.0015e-06	0.000135189	393923	zfand5b	zinc finger%2C AN1-type domain 5b
rna31205	1.07286	2.03587	12.7504	0.000355939	0.00450386	568835	slc27a6	solute carrier family 27 (fatty acid transporter)%2C member 6
rna31210	1.41914	2.74789	36.3025	1.68944e-09	1.43058e-07	394006	stoml2	stomatin (EPB72)-like 2
rna31257	0.891663	3.74682	13.0867	0.000297403	0.0038879	336823	drg1	developmentally regulated GTP binding protein 1
rna31260	1.05094	4.84795	24.9893	5.76504e-07	2.12562e-05	564572	stard7	StAR-related lipid transfer (START) domain containing 7
rna31261	1.40896	4.01318	28.7702	8.14966e-08	3.95298e-06	321541	slc20a1b	solute carrier family 20 (phosphate transporter)%2C member 1b%2C transcript variant X1
rna31287	1.02248	5.72956	18.7106	1.52136e-05	0.000344278	554650	bnip3lb	BCL2/adenovirus E1B interacting protein 3-like b
rna31303	1.84575	-2.12293	10.9245	0.000948992	0.00991184	327419	wu:fi09b08	wu:fi09b08
rna31318	1.82236	0.843736	18.5469	1.65778e-05	0.000368373	558746	wu:fj58g06	wu:fj58g06
rna31323	2.87853	1.9442	72.5053	1.6658e-17	9.07894e-15	565508	loxl2a	lysyl oxidase-like 2a%2C transcript variant X1
rna31328	1.39925	0.873942	21.8438	2.95775e-06	8.69231e-05	565711	tacc1	transforming%2C acidic coiled-coil containing protein 1%2C transcript variant X1
rna31329	1.9054	2.02729	32.5373	1.16925e-08	7.6863e-07	100321082	ddhd2	DDHD domain containing 2%2C transcript variant X1
rna31330	2.33848	-3.66723	10.2077	0.00139853	0.0134453	100321082	ddhd2	DDHD domain containing 2%2C transcript variant X2
rna31342	0.7095	5.43494	8.95871	0.0027615	0.0230068	100006201	letm2	leucine zipper-EF-hand containing transmembrane protein 2
rna31362	1.43338	6.17787	32.6407	1.10868e-08	7.36889e-07	266989	etf1b	eukaryotic translation termination factor 1b
rna314	0.956693	3.08734	12.9909	0.000313002	0.00405686	103911874	LOC103911874	uncharacterized LOC103911874
rna31408	-1.23884	-0.0300581	8.71639	0.00315361	0.0255149	100001900	ponzr10	plac8 onzin related protein 10
rna31413	1.14258	5.94579	15.9731	6.42473e-05	0.00111387	60635	cldn7b	claudin 7b
rna31437	-0.987013	2.71102	9.25648	0.00234664	0.0202018	563867	pcolcea	procollagen C-endopeptidase enhancer a
rna31472	1.08939	3.74484	25.0745	5.51584e-07	2.05906e-05	100000122	si:dkey-175g6.5	si:dkey-175g6.5
rna31503	0.824984	5.08642	9.5081	0.00204567	0.0181155	100333060	pitpnab	phosphatidylinositol transfer protein%2C alpha b
rna31504	1.20667	6.08636	15.1075	0.000101557	0.00160817	494042	slc43a2b	solute carrier family 43 (amino acid system L transporter)%2C member 2b%2C transcript variant X1
rna31525	1.00516	4.38174	20.1525	7.1506e-06	0.000182405	556700	smpd1	sphingomyelin phosphodiesterase 1%2C acid lysosomal
rna31526	1.02139	4.8934	20.409	6.25347e-06	0.000162721	393543	ilk	integrin-linked kinase
rna31527	0.743222	1.47611	9.33911	0.00224314	0.0195069	550527	timm10b	translocase of inner mitochondrial membrane 10 homolog B (yeast)
rna31532	2.80238	-3.83675	7.42752	0.00642339	0.0437807	100538329	LOC100538329	CD209 antigen-like protein B
rna31557	1.14383	2.68683	10.008	0.00155859	0.0145682	553688	bach1	BTB and CNC homology 1%2C basic leucine zipper transcription factor 1
rna31572	-1.8062	3.82929	18.176	2.01404e-05	0.000428785	378983	postna	periostin%2C osteoblast specific factor a
rna31576	1.03873	3.86434	18.192	1.99715e-05	0.000426097	322756	ufm1	ubiquitin-fold modifier 1
rna31613	2.1489	1.81264	33.6083	6.74053e-09	4.77669e-07	100331278	LOC100331278	probable G-protein coupled receptor 112
rna31620	2.28699	3.92687	35.025	3.25508e-09	2.54099e-07	678552	f9b	coagulation factor IXb
rna31641	0.913481	3.55331	20.0228	7.65256e-06	0.000192606	559410	frmd8	FERM domain containing 8
rna31658	0.920939	4.54731	9.17101	0.00245878	0.0209955	447839	ehd1b	EH-domain containing 1b
rna31659	0.656883	4.07614	7.7008	0.00551962	0.0391242	791793	cxadr	coxsackie virus and adenovirus receptor
rna31671	2.08194	5.00943	63.4203	1.66991e-15	5.8206e-13	562242	LOC562242	ribosomal protein S6 kinase beta-1-like
rna31672	2.42026	-1.85358	15.9258	6.58751e-05	0.00113617	100033581	mir21-1	microRNA 21-1
rna31674	1.14143	1.83764	9.75996	0.00178354	0.01627	791795	ptrh2	peptidyl-tRNA hydrolase 2
rna31679	1.34737	1.20379	25.7858	3.81489e-07	1.5049e-05	492479	btg3	B-cell translocation gene 3%2C transcript variant X1
rna31704	1.12614	3.7221	27.1487	1.8839e-07	8.14888e-06	556277	cblb	Cbl proto-oncogene B%2C E3 ubiquitin protein ligase
rna31760	1.51066	0.815041	23.1513	1.4974e-06	4.86834e-05	562093	crebzf	CREB/ATF bZIP transcription factor%2C transcript variant X2
rna31798	0.703916	2.98068	7.79641	0.00523501	0.0375958	565922	ift46	intraflagellar transport 46 homolog (Chlamydomonas)
rna31799	0.591121	3.85571	7.73876	0.0054048	0.0385186	565852	vps11	vacuolar protein sorting 11
rna31800	2.19233	4.79235	40.8513	1.64261e-10	1.79704e-08	327133	hyou1	hypoxia up-regulated 1
rna31801	1.15575	2.11431	20.6453	5.52718e-06	0.000147143	101884317	LOC101884317	zona pellucida-like domain-containing protein 1
rna31804	0.78718	2.91617	10.522	0.00117964	0.0117677	406382	zpr1	ZPR1 zinc finger
rna31828	-2.24405	-1.21373	18.2237	1.96424e-05	0.000420571	100149056	panx3	pannexin 3
rna31848	0.813962	2.43112	9.83915	0.00170836	0.0157037	436688	vps26bl	vacuolar protein sorting 26 homolog B%2C like
rna31849	1.42977	0.097475	17.4111	3.01057e-05	0.000598441	567969	foxo1b	forkhead box O1 b
rna31854	-0.816075	3.4722	10.416	0.0012493	0.0123007	30283	wnt11r	wingless-type MMTV integration site family%2C member 11%2C related
rna31857	-1.36521	5.2364	9.35864	0.00221937	0.0193451	565316	dgat2	diacylglycerol O-acyltransferase 2
rna31858	-3.13062	-0.719665	23.5808	1.19778e-06	3.98497e-05	450063	mogat2	monoacylglycerol O-acyltransferase 2%2C transcript variant X1
rna3186	-1.39394	1.86493	19.0605	1.26642e-05	0.000295887	337142	cnn3b	calponin 3%2C acidic b
rna31866	1.21782	3.68774	27.3941	1.65934e-07	7.304e-06	566813	zbtb21	zinc finger and BTB domain containing 21
rna31869	1.03677	2.33304	14.9405	0.000110955	0.00172829	553417	ppm1e	protein phosphatase%2C Mg2+/Mn2+ dependent%2C 1E
rna31885	1.10233	-0.803458	9.391	0.00218053	0.0190898	101885935	LOC101885935	collagen alpha-1(XXVI) chain-like
rna31886	1.58181	2.05174	32.1565	1.42242e-08	9.01449e-07	406444	bcl7ba	B-cell CLL/lymphoma 7B%2C a
rna31908	1.78125	-0.7042	15.0979	0.000102077	0.00161555	792628	LOC792628	heat shock factor protein 1-like
rna3191	1.0417	2.29296	18.5287	1.67369e-05	0.000371085	378998	arhgap29b	Rho GTPase activating protein 29b
rna31925	0.73958	6.08688	9.88458	0.00166669	0.0153962	792949	fryb	furry homolog b (Drosophila)
rna31934	0.979968	-0.741326	7.20294	0.00727844	0.0482246	793110	LOC793110	serine protease HTRA2%2C mitochondrial-like
rna3195	-2.4206	-1.06873	21.0636	4.44294e-06	0.000122147	450002	tecrl2	trans-2%2C3-enoyl-CoA reductase-like 2
rna31959	1.60861	-1.92873	11.1297	0.000849546	0.00906586	555484	stard13a	StAR-related lipid transfer (START) domain containing 13a%2C transcript variant X2
rna3198	-0.927247	1.90216	8.20552	0.00417633	0.0317579	555202	col11a1b	collagen%2C type XI%2C alpha 1b%2C transcript variant X1
rna3199	-1.15052	3.47934	8.77741	0.00304983	0.0248311	555202	col11a1b	collagen%2C type XI%2C alpha 1b
rna31994	0.978019	3.64996	19.9605	7.90592e-06	0.00019815	751635	alg5	asparagine-linked glycosylation 5 (dolichyl-phosphate beta-glucosyltransferase)
rna32007	0.616305	3.71978	7.69992	0.00552232	0.0391341	568298	pom121	POM121 transmembrane nucleoporin
rna32013	1.19667	2.67879	25.4755	4.48039e-07	1.7169e-05	100005623	tmem120a	transmembrane protein 120A
rna32014	2.23113	0.231056	41.3087	1.29992e-10	1.48727e-08	568202	por	P450 (cytochrome) oxidoreductase
rna3202	-1.41716	9.20903	12.9266	0.000323951	0.0041695	406539	amy2a	amylase%2C alpha 2A (pancreatic)
rna32032	0.77766	4.49106	13.4959	0.000239083	0.00325318	100334020	smg6	SMG6 nonsense mediated mRNA decay factor
rna32092	2.25464	-3.24075	7.50749	0.00614428	0.0423815	100861460	or106-1	odorant receptor%2C family G%2C subfamily 106%2C member 1
rna32102	2.40888	0.214706	31.8254	1.68675e-08	1.05338e-06	101885611	LOC101885611	uncharacterized LOC101885611
rna32128	-1.98513	3.65546	31.7332	1.76877e-08	1.09774e-06	447903	dhrs13a.2	dehydrogenase/reductase (SDR family) member 13a%2C tandem duplicate 2
rna32129	1.34861	2.84061	14.5834	0.000134089	0.00201375	492491	dhrs13a.1	dehydrogenase/reductase (SDR family) member 13a%2C tandem duplicate 1
rna32155	-2.19574	-2.19428	12.6235	0.00038092	0.0047756	101886660	LOC101886660	uncharacterized LOC101886660
rna32163	2.1173	-0.173668	9.11027	0.00254178	0.0215294	323481	bhlha9	basic helix-loop-helix family%2C member a9
rna32189	1.15809	-1.27533	7.44143	0.00637392	0.0435525	103911775	LOC103911775	uncharacterized LOC103911775
rna32193	4.25292	3.32451	29.6309	5.22652e-08	2.68731e-06	387293	mmp13a	matrix metallopeptidase 13a (collagenase 3)
rna32196	-1.54751	4.8756	16.3837	5.17272e-05	0.000935525	678531	mmp30	matrix metallopeptidase 30
rna32198	1.77787	3.65434	54.7515	1.36772e-13	3.1782e-11	494080	tmprss2	transmembrane protease%2C serine 2
rna3228	0.875826	0.314483	7.71169	0.00548644	0.0389258	567770	atr	ATR serine/threonine kinase%2C transcript variant X1
rna32303	-2.93017	-1.72008	10.3666	0.00128316	0.0125602	553227	LOC553227	GTPase IMAP family member 7
rna32331	1.24717	0.800028	9.40117	0.00216847	0.0190065	402861	rab11fip1b	RAB11 family interacting protein 1 (class I) b%2C transcript variant X1
rna32333	0.79632	3.99373	15.3682	8.84645e-05	0.00143574	678522	agpat6	1-acylglycerol-3-phosphate O-acyltransferase 6 (lysophosphatidic acid acyltransferase%2C zeta)
rna32355	1.10747	1.64214	14.9027	0.000113204	0.00175278	402892	orai1b	ORAI calcium release-activated calcium modulator 1b
rna32359	0.889816	0.877473	7.42932	0.00641696	0.0437767	573655	rhof	ras homolog family member F
rna3237	-2.38604	3.49429	35.054	3.20681e-09	2.51642e-07	566120	grk7a	G protein-coupled receptor kinase 7a
rna32374	1.02456	3.4054	21.4614	3.6103e-06	0.000103562	797422	stambpa	STAM binding protein a
rna32375	1.49094	0.108258	17.4989	2.87467e-05	0.00057601	550417	dusp11	dual specificity phosphatase 11 (RNA/RNP complex 1-interacting)
rna32376	1.1329	0.731567	13.1889	0.000281608	0.0037138	550417	dusp11	dual specificity phosphatase 11 (RNA/RNP complex 1-interacting)%2C transcript variant X1
rna32377	1.89264	0.683506	45.039	1.93145e-11	2.59629e-09	798445	LOC798445	caspase-3-like
rna32378	2.0002	1.69899	36.9261	1.22689e-09	1.09132e-07	101886133	LOC101886133	caspase-3-like
rna3239	-1.1681	1.16983	18.1764	2.01354e-05	0.000428785	100002203	LOC100002203	uncharacterized LOC100002203
rna32406	1.34918	-0.403506	8.92546	0.00281223	0.023371	100330650	LOC100330650	alpha-2B adrenergic receptor-like
rna32408	0.990762	3.02063	13.1565	0.000286525	0.00376892	386639	zcchc9	zinc finger%2C CCHC domain containing 9
rna32410	0.706334	2.2937	7.13192	0.00757238	0.0497457	798086	ssbp2	single-stranded DNA binding protein 2
rna32412	1.00133	3.22881	12.7168	0.000362376	0.00456411	541340	tmem167a	transmembrane protein 167A
rna32426	1.32061	1.46157	18.7398	1.4982e-05	0.000340229	30575	mef2ca	myocyte enhancer factor 2ca
rna32435	-0.760407	0.967084	7.97747	0.00473631	0.0349568	552931	cetn3	centrin 3
rna32436	2.35554	7.34115	52.1671	5.09737e-13	1.03242e-10	447866	arrdc3b	arrestin domain containing 3b
rna32444	-0.781715	2.24025	8.50625	0.00353929	0.027912	445325	sept5b	septin 5b
rna32446	-1.23587	2.43221	13.1949	0.000280717	0.00370531	445288	acads	acyl-CoA dehydrogenase%2C C-2 to C-3 short chain
rna32458	1.1186	1.80471	18.6971	1.53213e-05	0.000346166	780843	rilpl1	Rab interacting lysosomal protein-like 1
rna32472	0.790088	3.16885	10.5834	0.00114111	0.0114554	100537790	clip1	CAP-GLY domain containing linker protein 1
rna32473	1.17879	1.11428	17.7759	2.48517e-05	0.00050727	780843	rilpl1	Rab interacting lysosomal protein-like 1
rna32480	-1.75953	-0.640661	10.1995	0.00140475	0.0134878	387260	scarb1	scavenger receptor class B%2C member 1%2C transcript variant X2
rna32483	1.58052	0.50686	14.1806	0.000166076	0.00240846	564017	tacr1b	tachykinin receptor 1b
rna32492	-3.93237	2.27711	57.0459	4.25752e-14	1.1002e-11	566865	LOC566865	SEC14-like protein 2
rna32498	-0.919147	4.16591	7.69273	0.00554437	0.039231	403077	h2afvb	H2A histone family%2C member Vb
rna32531	-2.6475	6.12658	44.0311	3.23192e-11	4.24912e-09	503730	col2a1b	collagen%2C type II%2C alpha 1b
rna32532	0.987319	6.21687	11.5387	0.000681609	0.00760965	100006255	itga7	integrin%2C alpha 7
rna32533	0.660275	4.37775	7.22091	0.00720593	0.047884	100006857	elmo2	engulfment and cell motility 2
rna32542	1.09886	4.93313	28.4415	9.65715e-08	4.52317e-06	103911796	LOC103911796	leucine-rich repeat flightless-interacting protein 2-like
rna32574	0.966304	2.6066	14.3212	0.000154122	0.00226358	402927	zgc:77375	zgc:77375
rna32575	0.642566	2.57201	7.87896	0.00500133	0.0363972	570205	rab43	RAB43%2C member RAS oncogene family
rna32586	1.36618	-0.645293	12.9182	0.000325399	0.00418403	100149633	LOC100149633	MKRN2 opposite strand protein-like
rna32594	0.817205	1.83798	11.3475	0.000755504	0.00826532	641323	tamm41	TAM41%2C mitochondrial translocator assembly and maintenance protein%2C homolog (S. cerevisiae)
rna32595	0.895617	2.70319	14.7117	0.000125268	0.00190224	406560	vgll4b	vestigial-like family member 4b
rna32650	2.37135	4.30854	20.6954	5.3844e-06	0.000143981	100006044	LOC100006044	protein lifeguard 2-like
rna32668	3.48581	-3.68844	11.5262	0.000686228	0.00765266	100534851	LOC100534851	uncharacterized LOC100534851
rna32703	-4.56767	-4.12275	13.4058	0.000250851	0.00337629	100535634	LOC100535634	phosphatidylinositol 5-phosphate 4-kinase type-2 gamma-like%2C transcript variant X1
rna32730	1.04671	2.98385	18.6541	1.56712e-05	0.000352143	266756	mapk14b	mitogen-activated protein kinase 14b
rna32741	0.760567	4.11845	13.0885	0.000297107	0.00388572	325855	timeless	timeless circadian clock
rna32751	1.6472	3.09026	41.8384	9.91391e-11	1.17e-08	566675	suox	sulfite oxidase
rna32763	1.0654	3.85941	16.3642	5.2263e-05	0.000941487	402979	cda	cytidine deaminase
rna32766	-2.35467	3.10979	20.1753	7.06578e-06	0.000180566	553614	itih3a	inter-alpha-trypsin inhibitor heavy chain 3a
rna32793	0.804966	2.83176	11.4571	0.000712206	0.0078779	561197	ptprga	protein tyrosine phosphatase%2C receptor type%2C g a
rna32794	1.53652	4.64378	30.2117	3.87371e-08	2.11509e-06	30707	cse1l	CSE1 chromosome segregation 1-like (yeast)
rna32795	-4.02828	-4.08931	9.13887	0.00250235	0.0212917	101884414	LOC101884414	mediator of RNA polymerase II transcription subunit 26-like
rna32796	1.0193	3.31846	20.8198	5.04578e-06	0.000136018	406347	slc35e1	solute carrier family 35%2C member E1
rna32806	1.00469	3.26403	14.7174	0.000124885	0.00189929	562799	arid3a	AT rich interactive domain 3A (BRIGHT-like)
rna32809	-0.919069	7.21476	9.85508	0.00169363	0.0155922	796865	gamt	guanidinoacetate N-methyltransferase
rna32827	0.993307	4.53962	18.3395	1.84833e-05	0.000400909	570276	vsg1	vessel-specific 1
rna32835	0.813282	4.21492	7.15102	0.00749214	0.0494027	406779	tax1bp3	Tax1 (human T-cell leukemia virus type I) binding protein 3
rna32844	0.99151	2.35595	18.7783	1.46825e-05	0.000334695	553594	ctns	cystinosin%2C lysosomal cystine transporter
rna32845	1.08709	2.34087	13.4233	0.000248514	0.003354	394115	ranbp3a	RAN binding protein 3a
rna32850	3.95653	-0.706456	25.7205	3.94611e-07	1.54424e-05	565767	zgc:162969	zgc:162969
rna32851	1.08496	5.93969	10.6973	0.00107294	0.0109099	406304	gadd45ba	growth arrest and DNA-damage-inducible%2C beta a
rna32869	2.35799	2.46893	50.1576	1.41884e-12	2.62538e-10	799859	LOC799859	dysbindin-like
rna32891	2.09793	-2.16541	9.45137	0.00210991	0.0185931	30518	vtg3	vitellogenin 3%2C phosvitinless
rna32926	-1.07844	5.18971	16.3504	5.26462e-05	0.000947252	436604	uox	urate oxidase
rna32947	0.87457	1.88414	8.94173	0.00278729	0.0231895	550264	fcf1	FCF1 rRNA-processing protein
rna32969	0.948256	1.10668	11.5478	0.000678309	0.00759016	564699	tbr1a	T-box%2C brain%2C 1a
rna32970	1.09151	5.60498	14.2414	0.000160797	0.00234667	799058	psmd14	proteasome (prosome%2C macropain) 26S subunit%2C non-ATPase%2C 14
rna32982	0.82552	4.9786	14.2486	0.000160181	0.00233996	504036	ly75	lymphocyte antigen 75
rna32987	-2.30052	4.29321	25.7246	3.93771e-07	1.54296e-05	100170785	col9a1a	collagen%2C type IX%2C alpha 1a
rna33004	0.79953	5.47378	9.17004	0.00246009	0.0209976	768289	krt94	keratin 94
rna33007	-1.41882	6.69727	21.3709	3.78463e-06	0.00010784	406844	krt15	keratin 15
rna33010	0.905741	3.02248	8.27709	0.00401485	0.0307798	100001887	LOC100001887	trafficking kinesin-binding protein 1%2C transcript variant X1
rna33020	1.06566	4.02221	15.4469	8.48576e-05	0.00139228	556640	wu:fi27h03	wu:fi27h03
rna33023	-1.83422	-0.02672	10.8854	0.000969228	0.0100671	393330	zgc:64002	zgc:64002
rna33031	1.02165	6.61908	16.4696	4.94357e-05	0.000900842	407726	npepps	aminopeptidase puromycin sensitive
rna3309	2.02288	7.5987	35.7645	2.22667e-09	1.82368e-07	100000775	glula	glutamate-ammonia ligase (glutamine synthase) a
rna331	2.3255	7.35704	25.2781	4.96313e-07	1.87374e-05	337315	fgb	fibrinogen beta chain
rna33107	-5.52894	2.63065	77.7295	1.18165e-18	8.23746e-16	571189	abcb11b	ATP-binding cassette%2C sub-family B (MDR/TAP)%2C member 11b
rna33115	1.16171	4.42101	18.0299	2.17466e-05	0.000454586	394088	homer3	homer homolog 3 (Drosophila)
rna33116	1.7661	-2.00723	8.40308	0.00374587	0.0291822	100006601	LOC100006601	uncharacterized LOC100006601
rna33117	2.39661	0.0800198	24.5505	7.23873e-07	2.58012e-05	335206	arrdc2	arrestin domain containing 2%2C transcript variant X1
rna33118	2.30638	3.60078	53.2287	2.96888e-13	6.44892e-11	335206	arrdc2	arrestin domain containing 2
rna33121	1.51537	2.91915	22.1417	2.53252e-06	7.66042e-05	557223	LOC557223	uncharacterized LOC557223
rna33201	0.870493	0.868799	8.96946	0.0027453	0.0229165	415250	rpf1	ribosome production factor 1 homolog (S. cerevisiae)%2C transcript variant 1
rna33202	2.94768	-3.22656	7.98962	0.00470462	0.034804	103911827	LOC103911827	uncharacterized LOC103911827
rna33207	1.01209	6.16073	25.2689	4.98681e-07	1.88031e-05	393902	rab7	RAB7%2C member RAS oncogene family
rna33215	-1.21429	3.95613	18.9893	1.31452e-05	0.000304513	317746	suclg2	succinate-CoA ligase%2C GDP-forming%2C beta subunit
rna33225	0.71857	1.91272	7.98377	0.00471986	0.0348565	445128	tmf1	TATA element modulatory factor 1%2C transcript variant X1
rna33240	1.10518	1.84312	23.9118	1.00854e-06	3.43936e-05	445101	rpusd4	RNA pseudouridylate synthase domain containing 4
rna33254	0.96722	-0.377562	9.57007	0.00197776	0.0176497	563780	LOC563780	uncharacterized LOC563780%2C transcript variant X1
rna33255	2.70835	5.14236	52.1676	5.09602e-13	1.03242e-10	563713	mustn1	musculoskeletal%2C embryonic nuclear protein 1
rna33276	1.70951	4.62183	42.7332	6.27391e-11	7.6762e-09	100150844	prkcd	protein kinase C%2C delta
rna33292	0.899155	0.514923	8.26254	0.00404714	0.0309719	103911835	LOC103911835	uncharacterized LOC103911835
rna333	2.17566	7.90657	21.3366	3.85295e-06	0.000109475	378986	fga	fibrinogen alpha chain
rna33305	0.865065	0.865198	9.25423	0.00234952	0.0202209	100333407	adamts9	ADAM metallopeptidase with thrombospondin type 1 motif%2C 9
rna33318	1.2381	5.69468	22.1881	2.47202e-06	7.50773e-05	393261	psmd6	proteasome (prosome%2C macropain) 26S subunit%2C non-ATPase%2C 6
rna33355	2.91337	2.37207	19.8603	8.33125e-06	0.000207941	103911834	LOC103911834	uncharacterized LOC103911834%2C transcript variant X2
rna33356	2.8447	5.69499	19.8036	8.58224e-06	0.000213318	103911834	LOC103911834	uncharacterized LOC103911834%2C transcript variant X1
rna33366	3.95947	-0.710081	20.4977	5.97023e-06	0.000156711	101884415	LOC101884415	myb-related transcription factor%2C partner of profilin-like
rna33371	-1.59125	0.583258	11.0807	0.000872316	0.0092463	553753	zgc:113307	zgc:113307
rna33372	1.25627	2.8216	11.2723	0.000786731	0.00852913	100144408	prelp	proline/arginine-rich end leucine-rich repeat protein
rna33375	3.2997	-2.81643	21.1171	4.32057e-06	0.000119809	553957	il10	interleukin 10
rna33376	1.17106	5.06489	29.5883	5.34275e-08	2.73854e-06	327321	mapkapk2a	mitogen-activated protein kinase-activated protein kinase 2a
rna33377	0.597843	4.30306	8.14137	0.00432666	0.0326115	100141364	zgc:172180	zgc:172180
rna33405	1.07305	3.06637	24.9913	5.75885e-07	2.12562e-05	541482	tmem183a	transmembrane protein 183A
rna33445	0.611945	4.3033	7.65468	0.00566252	0.039856	100538163	ppp1r15b	protein phosphatase 1%2C regulatory subunit 15B
rna33454	-2.1591	8.75733	15.2335	9.50042e-05	0.00152047	406338	chia.2	chitinase%2C acidic.2
rna33455	-2.96019	5.42179	50.8636	9.90126e-13	1.90815e-10	406819	chia.3	chitinase%2C acidic.3
rna33456	-1.80478	-2.61777	9.63853	0.00190538	0.0171313	101886411	LOC101886411	chitinase-3-like protein 1
rna33465	2.03064	6.20169	49.6195	1.86652e-12	3.35035e-10	405805	trib3	tribbles pseudokinase 3
rna3347	-1.04759	4.75277	9.55731	0.00199154	0.0177415	405829	dpydb	dihydropyrimidine dehydrogenase b
rna33480	0.727594	4.17881	12.0335	0.000522516	0.00619333	562714	nfs1	NFS1 cysteine desulfurase
rna33506	1.49282	4.0222	40.0935	2.42092e-10	2.4938e-08	336553	cyb5r1	cytochrome b5 reductase 1
rna33507	1.25878	2.89514	30.7408	2.94899e-08	1.68059e-06	436740	adipor1a	adiponectin receptor 1a%2C transcript variant X1
rna33520	0.936455	4.00257	15.2723	9.30712e-05	0.00149776	386636	timm17a	translocase of inner mitochondrial membrane 17 homolog A (yeast)
rna33537	0.932008	3.03469	12.86	0.000335687	0.00429106	100884147	myh7ba	myosin%2C heavy chain 7B%2C cardiac muscle%2C beta a
rna33547	-2.17892	2.80416	28.3493	1.01282e-07	4.71434e-06	564158	LOC564158	ubiquitin carboxyl-terminal hydrolase CYLD-like
rna33549	1.30946	4.20971	24.7424	6.55268e-07	2.38667e-05	378868	sb:cb827	sb:cb827
rna33571	-2.23939	6.54306	31.0432	2.52345e-08	1.48904e-06	30435	opn1sw2	opsin 1 (cone pigments)%2C short-wave-sensitive 2
rna33575	-2.08283	7.62062	20.1123	7.30264e-06	0.000185612	436716	opn1lw2	opsin 1 (cone pigments)%2C long-wave-sensitive%2C 2
rna33576	0.583941	3.82194	7.73611	0.00541272	0.0385488	442932	gnl3l	guanine nucleotide binding protein-like 3 (nucleolar)-like
rna33585	0.613705	3.10135	8.42278	0.00370548	0.028941	334386	mbd1	methyl-CpG binding domain protein 1
rna33588	1.14103	1.66931	10.0559	0.0015186	0.0142925	768286	ccdc120	coiled-coil domain containing 120
rna33594	0.646713	3.09913	8.86664	0.00290429	0.0239502	325065	mon1bb	MON1 secretory trafficking family member Bb
rna3360	3.49949	-2.23224	13.0658	0.000300741	0.0039264	100536707	LOC100536707	putative ferric-chelate reductase 1
rna33600	0.543368	3.7916	7.52251	0.00609326	0.042105	30113	skib	v-ski avian sarcoma viral oncogene homolog b
rna33611	0.811302	3.61572	13.2456	0.000273223	0.00362877	447856	utp3	UTP3%2C small subunit (SSU) processome component%2C homolog (S. cerevisiae)
rna33621	0.990427	0.846233	8.92161	0.00281816	0.0234139	561736	LOC561736	fer-1-like protein 4%2C transcript variant X1
rna33626	0.851754	1.52016	8.69605	0.003189	0.0257387	445567	st3gal2l	ST3 beta-galactoside alpha-2%2C3-sialyltransferase 2%2C like%2C transcript variant X1
rna33629	0.610375	5.99154	7.15975	0.00745575	0.049206	406466	map1lc3a	microtubule-associated protein 1 light chain 3 alpha
rna33641	2.2062	-2.58213	13.6228	0.000223451	0.00308665	100148736	iqsec1	IQ motif and Sec7 domain 1%2C transcript variant X4
rna33671	0.821862	3.73791	16.2153	5.65358e-05	0.00100816	777750	ece1	endothelin converting enzyme 1
rna33678	1.05932	-0.605205	7.50516	0.00615226	0.0424149	566750	LOC566750	neuromedin-U receptor 2-like
rna3369	-1.58046	-1.44056	9.93564	0.00162109	0.0150492	567853	si:ch211-267e7.3	si:ch211-267e7.3%2C transcript variant X1
rna33719	1.6478	1.43274	29.0214	7.15827e-08	3.54672e-06	557752	rpgrb	retinitis pigmentosa GTPase regulator b%2C transcript variant X2
rna33720	2.00289	2.57531	35.466	2.59536e-09	2.08017e-07	557752	rpgrb	retinitis pigmentosa GTPase regulator b%2C transcript variant X1
rna33734	1.47767	-0.576308	10.6712	0.00108817	0.0110258	102997062	zmp:0000001271	zmp:0000001271
rna33746	-3.61615	-4.21943	7.83754	0.00511721	0.0370175	559561	LOC559561	sex comb on midleg-like protein 2%2C transcript variant X4
rna33763	-1.05719	-0.8658	7.25835	0.00705723	0.0470628	795261	ugt1b7	UDP glucuronosyltransferase 1 family%2C polypeptide B7
rna33767	-1.83412	-3.032	7.13649	0.00755309	0.0496843	100384903	ugt1b3	UDP glucuronosyltransferase 1 family%2C polypeptide B3
rna33768	-3.67147	-0.719417	50.0261	1.51718e-12	2.7731e-10	100384893	ugt1b2	UDP glucuronosyltransferase 1 family%2C polypeptide B2
rna33770	1.18063	2.46378	22.8504	1.75111e-06	5.56052e-05	373114	cflara	CASP8 and FADD-like apoptosis regulator a%2C transcript variant X1
rna33785	-1.03327	-0.65761	8.29928	0.00396607	0.0304604	793938	zgc:158773	zgc:158773
rna33797	0.701063	3.67085	8.20076	0.00418727	0.0318065	393689	zgc:73111	zgc:73111
rna33821	0.954412	1.22699	11.4721	0.000706498	0.0078321	321155	sb:cb207	sb:cb207%2C transcript variant X1
rna33848	-1.66974	-0.377815	13.7279	0.000211297	0.00293777	561946	nkpd1	NTPase%2C KAP family P-loop domain containing 1
rna33853	1.00633	1.79889	12.2843	0.000456783	0.0055564	554019	lims1	LIM and senescent cell antigen-like domains 1
rna33864	2.40977	-1.47622	12.1022	0.000503627	0.00602423	556199	phka2	phosphorylase kinase%2C alpha 2 (liver)%2C transcript variant X1
rna33868	-1.24004	4.73811	16.876	3.99039e-05	0.000757543	569755	col6a1	collagen%2C type VI%2C alpha 1
rna33869	1.2232	4.65606	11.6005	0.000659349	0.00742473	334082	tdo2b	tryptophan 2%2C3-dioxygenase b
rna33872	1.02889	0.608265	10.2662	0.00135491	0.0131143	101886763	LOC101886763	probable cation-transporting ATPase 13A3
rna33892	0.609602	3.79477	8.61324	0.00333729	0.0266699	556190	pfkfb4	6-phosphofructo-2-kinase/fructose-2%2C6-biphosphatase 4
rna33893	1.80245	3.5249	62.0334	3.37678e-15	1.08841e-12	790934	mapkapk3	mitogen-activated protein kinase-activated protein kinase 3
rna33897	1.07771	1.62418	16.1747	5.7759e-05	0.0010235	100317899	dnah1	dynein%2C axonemal%2C heavy chain 1
rna33904	1.5109	2.18437	25.9793	3.45094e-07	1.38481e-05	100073328	slc38a3a	solute carrier family 38%2C member 3a
rna33911	1.77577	0.352724	16.6738	4.43908e-05	0.00082547	100134855	mst1rb	macrophage stimulating 1 receptor (c-met-related tyrosine kinase)%2C b
rna33918	2.24503	2.13636	45.6128	1.44096e-11	2.00181e-09	562445	arl8bb	ADP-ribosylation factor-like 8Bb
rna33919	0.764501	6.16577	8.70047	0.00318129	0.0256903	324413	bhlhe40	basic helix-loop-helix family%2C member e40
rna33947	0.945067	0.0265692	9.792	0.00175273	0.0160378	100002249	gpr61	G protein-coupled receptor 61
rna33958	1.07393	5.47341	10.9738	0.000924077	0.00969021	403011	psma5	proteasome (prosome%2C macropain) subunit%2C alpha type%2C5
rna3397	1.0628	2.565	7.4875	0.00621288	0.0427531	246227	ptgs2a	prostaglandin-endoperoxide synthase 2a
rna3399	1.74137	3.15217	26.1955	3.08543e-07	1.25664e-05	30554	pla2g4aa	phospholipase A2%2C group IVAa (cytosolic%2C calcium-dependent)
rna34022	-0.89838	5.01776	8.57668	0.00340496	0.0270879	613141	itih3b	inter-alpha-trypsin inhibitor heavy chain 3b
rna34028	1.08548	1.75305	16.7166	4.33995e-05	0.000810051	100003741	creld1	cysteine-rich with EGF-like domains 1
rna3405	0.890077	3.77042	17.4328	2.9764e-05	0.000593221	406268	riok1	RIO kinase 1 (yeast)
rna34078	-0.908192	5.77655	11.3674	0.000747445	0.00819611	447862	nucks1a	nuclear casein kinase and cyclin-dependent kinase substrate 1a
rna34087	0.74959	2.64726	10.3321	0.00130734	0.0127568	553695	zgc:112255	zgc:112255
rna34088	0.86744	2.32861	12.4644	0.000414785	0.00511605	100148772	ap5b1	adaptor-related protein complex 5%2C beta 1 subunit
rna341	1.01066	2.30015	20.9867	4.62485e-06	0.000126491	393865	zgc:77880	zgc:77880
rna34104	1.07881	3.45724	15.4091	8.65715e-05	0.00141261	58107	per3	period circadian clock 3
rna3411	1.11015	4.80477	19.509	1.00125e-05	0.000242435	553324	dnajc1	DnaJ (Hsp40) homolog%2C subfamily C%2C member 1
rna3412	0.805653	1.6456	9.8693	0.00168059	0.0155055	556220	si:dkey-29d8.3	si:dkey-29d8.3
rna34133	2.60725	1.75776	27.13	1.90224e-07	8.21635e-06	100330331	LOC100330331	tumor necrosis factor receptor superfamily member 21-like
rna34164	-0.850837	2.86109	8.96755	0.00274817	0.0229213	436642	akr7a3	aldo-keto reductase family 7%2C member A3 (aflatoxin aldehyde reductase)
rna34166	1.98733	0.731804	30.5825	3.19969e-08	1.78944e-06	100534822	LOC100534822	intermediate filament family orphan 2-like
rna3417	3.27205	4.51494	105.557	9.2198e-25	2.51248e-21	553257	klhl40a	kelch-like family member 40a
rna3418	-1.06847	3.51444	14.9165	0.000112374	0.00174252	393861	hhatla	hedgehog acyltransferase-like%2C a
rna34187	-1.06134	3.76755	12.6068	0.000384339	0.00481242	559776	zgc:175088	zgc:175088
rna34188	0.686351	3.47395	9.17175	0.0024578	0.0209955	100537300	phf13	PHD finger protein 13
rna342	0.987736	2.10626	14.1378	0.000169893	0.00244842	553253	si:ch211-243g6.4	si:ch211-243g6.4
rna34204	2.78472	0.880289	20.5485	5.81386e-06	0.000153547	550402	arf4b	ADP-ribosylation factor 4b
rna34206	2.50344	0.443867	16.135	5.89842e-05	0.00103945	550265	zgc:110286	zgc:110286
rna34207	1.37443	0.00432864	10.263	0.00135725	0.0131284	799490	LOC799490	ADP-ribosylation factor 5-like
rna34208	0.750257	2.08892	8.38499	0.00378333	0.0294111	445196	arf4a	ADP-ribosylation factor 4a
rna34231	2.38263	-1.92568	16.7456	4.27402e-05	0.000800238	101886747	LOC101886747	acylphosphatase-2-like
rna34233	1.26064	5.11497	27.7683	1.36751e-07	6.17358e-06	405850	foxg1b	forkhead box G1b
rna34235	-1.34791	4.64241	17.9181	2.30618e-05	0.000478172	322462	sult6b1	sulfotransferase family%2C cytosolic%2C 6b%2C member 1
rna34236	1.82006	2.32166	32.0093	1.53436e-08	9.6626e-07	100000558	vip2	vasoactive intestinal polypeptide type II
rna34263	0.706219	3.34048	7.72713	0.00543971	0.0386675	30576	ldb1b	LIM-domain binding 1b
rna34272	-0.863868	1.6838	7.72762	0.00543824	0.0386662	100535198	LOC100535198	lysyl oxidase homolog 4-like
rna34276	1.10796	0.294407	10.3366	0.0013042	0.0127345	767700	ero1lb	ERO1-like beta (S. cerevisiae)%2C transcript variant X1
rna34278	1.1792	3.63901	18.9255	1.35926e-05	0.000313184	101884293	LOC101884293	integral membrane protein GPR137B-like
rna34292	1.11049	3.53936	30.1347	4.03048e-08	2.18083e-06	449943	im:7140483	im:7140483
rna34293	-0.912882	3.27409	11.0575	0.000883273	0.00933933	571547	si:dkey-93h22.6	si:dkey-93h22.6
rna3430	1.19792	4.23669	29.5023	5.5849e-08	2.84232e-06	492355	ralab	v-ral simian leukemia viral oncogene homolog Ab (ras related)
rna3431	0.919433	1.4754	13.9024	0.000192557	0.00271372	325979	zgc:55781	zgc:55781
rna34314	-1.27568	2.46942	19.0792	1.25405e-05	0.000293452	436917	notum1b	notum pectinacetylesterase homolog 1b (Drosophila)
rna34330	0.949241	4.41094	17.4502	2.94941e-05	0.000588625	100334988	trappc10	trafficking protein particle complex 10
rna34341	0.6913	4.75371	9.713	0.00182969	0.01658	556286	sos1	son of sevenless homolog 1 (Drosophila)
rna3435	0.834036	6.80433	14.9951	0.00010779	0.00169175	140617	rab2a	RAB2A%2C member RAS oncogene family
rna34357	0.94899	0.307965	8.31382	0.00393446	0.03029	335621	wu:fj30b09	wu:fj30b09
rna34379	-1.23236	1.73734	20.0036	7.72985e-06	0.000194062	100073330	pts	6-pyruvoyltetrahydropterin synthase
rna34384	-1.06414	2.76317	14.1535	0.000168482	0.00243603	553684	dhrs7cb	dehydrogenase/reductase (SDR family) member 7Cb
rna34390	1.23454	3.6284	27.8705	1.29712e-07	5.90022e-06	101885814	LOC101885814	uncharacterized LOC101885814
rna34396	2.6841	0.873349	39.5141	3.25691e-10	3.26519e-08	338214	sult2st1	sulfotransferase family 2%2C cytosolic sulfotransferase 1
rna344	1.96845	-3.64485	7.99913	0.00467998	0.0346473	557811	LOC557811	FERM domain-containing protein 7-like%2C transcript variant X2
rna34409	0.71767	4.94152	11.7633	0.000604107	0.00695686	100333761	LOC100333761	C-Jun-amino-terminal kinase-interacting protein 4-like
rna34419	1.54753	1.27266	9.88009	0.00167077	0.015425	103911890	LOC103911890	uncharacterized LOC103911890
rna34420	1.56363	3.03435	15.4081	8.66181e-05	0.00141261	100332293	LOC100332293	WD repeat domain phosphoinositide-interacting protein 1-like
rna34432	0.77637	3.46904	9.0594	0.00261348	0.022037	335720	cops3	COP9 signalosome subunit 3
rna34433	0.784789	4.07137	10.0785	0.00150007	0.0141695	335720	cops3	COP9 signalosome subunit 3
rna34441	2.52108	-0.838906	21.3629	3.80049e-06	0.00010809	101886442	LOC101886442	uncharacterized LOC101886442%2C transcript variant X1
rna34443	-1.98363	0.113567	27.7261	1.39765e-07	6.28126e-06	100142652	vstm4b	V-set and transmembrane domain containing 4b
rna34468	1.16924	3.4881	18.7674	1.47668e-05	0.000336105	550427	prkar1ab	protein kinase%2C cAMP-dependent%2C regulatory%2C type I%2C alpha (tissue specific extinguisher 1) b
rna34469	1.1304	-0.465636	7.40569	0.0065018	0.0441845	564308	fam20a	family with sequence similarity 20%2C member A%2C transcript variant X1
rna34492	-2.8256	4.18656	23.0428	1.58438e-06	5.11231e-05	563241	LOC563241	putative all-trans-retinol 13%2C14-reductase
rna34493	-1.11274	6.03238	9.1219	0.00252567	0.0214475	797361	gngt2b	guanine nucleotide binding protein (G protein)%2C gamma transducing activity polypeptide 2b
rna34497	0.760063	2.68684	7.27892	0.00697687	0.0466515	100330953	LOC100330953	serine/threonine-protein kinase WNK4-like
rna3450	0.711063	3.24747	11.5425	0.000680233	0.00760333	571965	pkn2	protein kinase N2
rna34500	0.79894	2.42155	12.1703	0.000485572	0.00583856	407684	vps25	vacuolar protein sorting 25 homolog (S. cerevisiae)
rna3452	1.11971	2.65332	13.5634	0.000230637	0.003167	497399	lrrc8da	leucine rich repeat containing 8 family%2C member Da
rna34524	1.46784	2.79277	16.29	5.43507e-05	0.000974412	100000629	si:ch211-136m16.8	si:ch211-136m16.8
rna34526	2.21081	1.2366	43.272	4.76362e-11	6.02507e-09	641414	zgc:123217	zgc:123217
rna34527	-0.652012	7.59877	7.73274	0.00542284	0.0386025	406496	aldoab	aldolase a%2C fructose-bisphosphate%2C b
rna34535	1.86119	-1.41575	9.23044	0.00238025	0.0204671	100333187	LOC100333187	uncharacterized LOC100333187
rna34552	-1.00675	4.76628	7.87382	0.00501556	0.0364625	553296	LOC553296	sarcoplasmic reticulum histidine-rich calcium-binding protein
rna34560	1.68062	-2.17736	8.32503	0.00391026	0.0301554	564854	irf3	interferon regulatory factor 3%2C transcript variant X2
rna34567	-2.1041	2.79255	8.33662	0.00388538	0.0300197	100538337	si:ch211-255p10.3	si:ch211-255p10.3
rna34573	1.91471	2.82133	31.063	2.49782e-08	1.47682e-06	100037358	zgc:163073	zgc:163073
rna34574	2.63947	-3.71695	9.79874	0.00174632	0.0159889	100002189	ghrhr2	growth hormone releasing hormone receptor 2
rna34579	2.12364	1.16092	39.5546	3.19017e-10	3.20901e-08	564048	plekhm1	pleckstrin homology domain containing%2C family M (with RUN domain) member 1%2C transcript variant X1
rna34580	2.44209	2.62281	66.0486	4.39949e-16	1.73525e-13	564048	plekhm1	pleckstrin homology domain containing%2C family M (with RUN domain) member 1
rna34599	3.87985	-4.18428	8.29671	0.00397171	0.0304959	100001920	slc35g1	solute carrier family 35%2C member G1%2C transcript variant X3
rna34611	-0.850696	1.46414	7.49974	0.00617077	0.0425328	566059	abi3b	ABI family%2C member 3b
rna34620	0.62575	4.08314	9.90252	0.00165052	0.0152704	323181	kat7b	K(lysine) acetyltransferase 7b
rna34621	3.20186	-3.33958	11.7173	0.000619228	0.00707392	566751	si:ch211-131k2.3	si:ch211-131k2.3%2C transcript variant X1
rna34628	0.830755	3.20752	13.1271	0.00029105	0.00381816	566563	sgms1	sphingomyelin synthase 1
rna34629	-3.41387	3.24128	53.5673	2.49885e-13	5.632e-11	493602	asah2	N-acylsphingosine amidohydrolase 2
rna34631	-1.60628	3.37798	18.1738	2.01632e-05	0.000428966	100499491	rltgr	RAMP-like triterpene glycoside receptor
rna34648	0.742294	2.50423	10.6897	0.00107734	0.0109436	790916	ipmkb	inositol polyphosphate multikinase b
rna34649	0.962774	4.79408	21.4695	3.59507e-06	0.000103224	324015	ube2d1b	ubiquitin-conjugating enzyme E2D 1b
rna34658	1.28797	2.51655	20.9938	4.60778e-06	0.00012614	100537056	fam13c	family with sequence similarity 13%2C member C
rna34659	2.67234	4.29847	99.5851	1.87912e-23	3.12936e-20	445158	slc16a9b	solute carrier family 16%2C member 9b
rna34660	0.672549	2.38635	7.55914	0.00597066	0.0415217	393211	ccdc6b	coiled-coil domain containing 6b
rna34686	1.59658	-0.64855	15.1439	9.96196e-05	0.00158335	100537290	rhobtb1	Rho-related BTB domain containing 1%2C transcript variant X1
rna34694	0.677655	2.53723	7.38467	0.00657822	0.0444877	494091	adoa	2-aminoethanethiol (cysteamine) dioxygenase a
rna347	0.873744	2.70713	13.2108	0.000278344	0.00368535	550136	tnrc5	trinucleotide repeat containing 5
rna3470	-1.52418	6.2036	11.929	0.000552665	0.00646652	79378	agxtb	alanine-glyoxylate aminotransferase b
rna34705	0.902785	4.1531	16.1116	5.97162e-05	0.00105084	393130	reep3b	receptor accessory protein 3b
rna34712	4.55861	-3.57755	13.4764	0.000241581	0.00327823	100005593	adam8b	ADAM metallopeptidase domain 8b%2C transcript variant X1
rna34719	0.820291	3.85051	11.5788	0.000667085	0.00749215	386966	erbb2	v-erb-b2 erythroblastic leukemia viral oncogene homolog 2%2C neuro/glioblastoma derived oncogene homolog
rna34736	0.762915	2.7221	13.3005	0.000265332	0.0035365	393876	prdm9	PR domain containing 9
rna34750	0.699799	3.01082	8.25986	0.00405313	0.0310019	564317	smarcd2	SWI/SNF related%2C matrix associated%2C actin dependent regulator of chromatin%2C subfamily d%2C member 2
rna34751	1.1254	5.5747	20.7532	5.22453e-06	0.00014071	445285	psmc5	proteasome (prosome%2C macropain) 26S subunit%2C ATPase%2C 5
rna34766	1.21802	1.48013	14.5589	0.000135847	0.00203608	767723	zgc:153595	zgc:153595
rna34771	0.764482	4.77879	7.47342	0.00626163	0.042991	327204	rac1a	ras-related C3 botulinum toxin substrate 1a (rho family%2C small GTP binding protein Rac1)
rna34778	2.81642	-3.8069	7.51948	0.00610353	0.0421595	393849	myof	myoferlin%2C transcript variant X1
rna34781	1.7939	-1.38626	11.8807	0.000567201	0.00660801	100270759	csf3	colony stimulating factor 3 (granulocyte)%2C transcript variant X1
rna34795	0.585242	3.65918	8.59974	0.00336212	0.0268468	563454	zgc:163107	zgc:163107
rna34797	0.707705	3.93782	11.9553	0.000544921	0.00639818	796309	get4	golgi to ER traffic protein 4 homolog (S. cerevisiae)
rna34800	1.37836	4.6074	39.1983	3.8288e-10	3.78786e-08	565082	htra1b	HtrA serine peptidase 1b
rna34823	1.40237	-1.17998	11.0694	0.000877633	0.00928953	101883927	LOC101883927	serine-rich coiled-coil domain-containing protein 2-like%2C transcript variant X1
rna34838	-1.79648	-0.46842	9.77345	0.0017705	0.0161708	100148532	si:ch211-125g7.4	si:ch211-125g7.4
rna34839	1.56888	3.35759	43.3312	4.62156e-11	5.87017e-09	394111	pelo	pelota homolog (Drosophila)
rna34840	0.931898	4.59181	16.5885	4.64325e-05	0.000857585	327301	ppp1cab	protein phosphatase 1%2C catalytic subunit%2C alpha isozyme b
rna34875	-1.55399	-2.20992	7.12595	0.00759762	0.0498787	324381	fkbp10b	FK506 binding protein 10b
rna34881	2.69238	-2.89794	17.1835	3.39379e-05	0.000664625	100537720	LOC100537720	uncharacterized LOC100537720
rna34883	0.814941	2.40025	11.8147	0.000587651	0.00680132	751682	avl9	AVL9 homolog (S. cerevisiase)%2C transcript variant X1
rna34892	3.04945	-3.29821	9.61637	0.00192851	0.0172977	103911903	LOC103911903	uncharacterized LOC103911903
rna34907	1.38503	1.18628	11.6895	0.00062855	0.00715858	445059	adprh	ADP-ribosylarginine hydrolase
rna34959	3.53383	-3.8134	10.238	0.00137574	0.0132773	564979	wu:fa26c03	wu:fa26c03
rna34961	4.0817	-4.15991	9.13679	0.0025052	0.0213099	321843	wu:fb36g12	wu:fb36g12
rna34963	2.50513	-3.43151	9.03313	0.0026513	0.022287	564835	MGC174152	Cathepsin L1-like
rna34966	4.10363	-2.35815	24.3431	8.06133e-07	2.82297e-05	563390	MGC174857	cathepsin L1-like
rna34969	1.04437	4.72013	22.4269	2.18301e-06	6.72536e-05	565059	pank1b	pantothenate kinase 1b
rna34972	0.77911	4.90978	11.7434	0.000610601	0.00701279	449947	slc16a12b	solute carrier family 16%2C member 12b
rna34981	1.78575	-0.601586	8.81555	0.00298675	0.0244954	494109	ch25h	cholesterol 25-hydroxylase
rna34982	-0.78246	6.20039	8.20044	0.00418803	0.0318065	322509	acta2	actin%2C alpha 2%2C smooth muscle%2C aorta
rna34987	0.614584	4.48545	9.36045	0.00221717	0.0193316	406713	lipf	lipase%2C gastric
rna34991	0.864751	2.73009	12.1368	0.000494366	0.00593239	368412	atad1b	ATPase family%2C AAA domain containing 1b
rna34992	0.903054	3.92867	12.4083	0.000427436	0.00524256	80939	papss2b	3'-phosphoadenosine 5'-phosphosulfate synthase 2b
rna35002	0.891775	1.43262	8.54729	0.00346036	0.0274122	565276	pms2	PMS2 postmeiotic segregation increased 2 (S. cerevisiae)
rna35006	0.608194	3.54351	7.57284	0.00592543	0.0412669	393103	ccz1	CCZ1 vacuolar protein trafficking and biogenesis associated homolog (S. cerevisiae)
rna3501	1.90625	-2.65161	9.21815	0.00239627	0.0205878	561964	mfsd12a	major facilitator superfamily domain containing 12a%2C transcript variant X1
rna35014	2.1384	-2.83253	8.3503	0.00385625	0.0298463	103911908	LOC103911908	uncharacterized LOC103911908
rna35028	0.711244	3.16928	10.1755	0.00142316	0.0136208	560397	fam20cb	family with sequence similarity 20%2C member Cb
rna3504	1.00525	3.96875	22.1581	2.51097e-06	7.60313e-05	406431	prrx1a	paired related homeobox 1a
rna35044	2.63753	-1.73852	15.1568	9.89409e-05	0.0015734	101882335	meiob	meiosis specific with OB domains
rna35048	2.44182	3.99378	38.3217	5.99927e-10	5.7272e-08	792824	pgp	phosphoglycolate phosphatase
rna3505	0.598549	4.14333	7.54213	0.00602728	0.0418226	561489	kifap3b	kinesin-associated protein 3b
rna35065	1.71566	2.21329	34.2022	4.96739e-09	3.62293e-07	793871	desi1b	desumoylating isopeptidase 1b
rna3508	2.43613	3.99564	96.2711	1.00182e-22	1.50153e-19	334334	ivns1abpb	influenza virus NS1A binding protein b
rna3509	1.71089	0.788733	27.6134	1.48146e-07	6.62811e-06	334334	ivns1abpb	influenza virus NS1A binding protein b%2C transcript variant X1
rna35098	0.884142	3.34647	17.4188	2.99846e-05	0.000596825	436963	csdc2a	cold shock domain containing C2%2C RNA binding a
rna35106	3.30802	1.15863	61.5185	4.38596e-15	1.38393e-12	557884	slc16a8	solute carrier family 16 (monocarboxylate transporter)%2C member 8
rna35107	0.846185	4.5974	11.0276	0.000897659	0.00945475	322973	slc16a8	solute carrier family 16 (monocarboxylic acid transporters)%2C member 8
rna35113	1.01672	4.74335	23.8578	1.03721e-06	3.52909e-05	100006858	csnk1e	casein kinase 1%2C epsilon
rna35118	1.24221	5.48745	32.1749	1.409e-08	8.96735e-07	393307	maff	v-maf avian musculoaponeurotic fibrosarcoma oncogene homolog F
rna35123	-2.03302	0.45492	18.6145	1.60002e-05	0.000357926	100007028	LOC100007028	transmembrane protein 238-like
rna35132	1.88151	-1.40638	14.5653	0.000135383	0.00203115	103911911	LOC103911911	uncharacterized LOC103911911
rna35133	1.30713	-1.80002	7.91253	0.00490937	0.0359449	103911929	LOC103911929	uncharacterized LOC103911929
rna35136	0.741631	4.78196	11.756	0.000606489	0.00697625	793939	mgrn1a	mahogunin%2C ring finger 1a
rna35145	-2.3492	2.2402	19.7243	8.94564e-06	0.000220341	563130	aqp8a.2	aquaporin 8a%2C tandem duplicate 2
rna35146	0.763915	3.92322	10.0386	0.00153295	0.0143993	447923	aqp8a.1	aquaporin 8a%2C tandem duplicate 1
rna35153	0.791673	1.985	10.2265	0.00138438	0.0133478	103908640	LOC103908640	guanine nucleotide-binding protein subunit alpha-13
rna35158	1.1571	3.30792	28.1018	1.15101e-07	5.29902e-06	492678	snx11	sorting nexin 11
rna35161	0.934579	3.30218	12.8911	0.000330154	0.00422856	323735	stx4	syntaxin 4
rna35162	1.04869	5.00951	8.47766	0.00359535	0.0282279	553776	calcoco2	calcium binding and coiled-coil domain 2
rna35163	0.697913	2.939	7.9652	0.00476851	0.0351293	492771	snf8	SNF8%2C ESCRT-II complex subunit%2C homolog (S. cerevisiae)
rna35168	-1.33152	0.195095	8.74915	0.00309746	0.0251384	790901	gip	gastric inhibitory polypeptide
rna3519	3.3772	-2.9613	11.9316	0.000551895	0.00646234	100007738	LOC100007738	serine/threonine-protein kinase pim-1-like
rna35207	1.4386	3.10159	24.5771	7.13946e-07	2.55385e-05	565697	pkd1b	polycystic kidney disease 1b
rna35219	1.07884	1.61361	12.1236	0.000497877	0.00597213	450067	ormdl3	ORMDL sphingolipid biosynthesis regulator 3
rna35220	1.91239	-1.18263	10.444	0.0012305	0.0121414	103911917	LOC103911917	uncharacterized LOC103911917
rna35236	0.751311	6.85801	10.7025	0.00106989	0.0108863	553347	polr2a	polymerase (RNA) II (DNA directed) polypeptide A
rna35238	-4.23402	1.69602	91.2272	1.28086e-21	1.5358e-18	797371	LOC797371	E3 ubiquitin-protein ligase TRIM39-like
rna3524	5.06364	-2.81285	31.1449	2.39474e-08	1.42713e-06	561283	LOC561283	uncharacterized LOC561283
rna35240	-3.6256	-4.36025	7.79841	0.00522922	0.0375751	103911919	LOC103911919	uncharacterized LOC103911919%2C transcript variant X2
rna35244	0.980408	0.444321	8.46568	0.00361909	0.0283646	564410	zcchc4	zinc finger%2C CCHC domain containing 4
rna35245	-1.98853	-1.32717	16.0392	6.20441e-05	0.00108445	101883495	LOC101883495	tripartite motif-containing protein 14-like
rna35253	2.83794	-3.89028	9.42959	0.00213512	0.0187718	103911921	LOC103911921	uncharacterized LOC103911921
rna35281	1.23743	0.739339	13.7344	0.000210563	0.00292958	563727	map3k8	mitogen-activated protein kinase kinase kinase 8
rna35282	0.755395	1.83828	12.1471	0.000491652	0.00590692	563801	mtpap	mitochondrial poly(A) polymerase
rna35301	1.59289	-0.665476	12.304	0.000451994	0.00550324	103911931	LOC103911931	uncharacterized LOC103911931
rna35325	0.704589	2.93554	8.23373	0.00411189	0.0313554	550127	foxn2b	forkhead box N2b%2C transcript variant X1
rna35348	3.78745	3.08307	83.8942	5.21985e-20	4.60207e-17	100329613	hcar1-4	hydroxycarboxylic acid receptor 1-4
rna3535	4.21803	-2.05458	25.6822	4.02526e-07	1.56297e-05	100007785	LOC100007785	uncharacterized LOC100007785
rna35355	0.629018	4.973	10.0172	0.00155086	0.0145186	100003481	ppm1bb	protein phosphatase%2C Mg2+/Mn2+ dependent%2C 1Bb
rna3536	0.922921	0.926706	8.78085	0.0030441	0.0248094	415238	rpp40	ribonuclease P/MRP 40 subunit
rna35365	-1.61989	2.98814	13.9814	0.00018463	0.00261734	100002805	si:dkey-193p11.2	si:dkey-193p11.2
rna3537	0.694137	2.26108	8.60065	0.00336043	0.0268404	568457	cdyl	chromodomain protein%2C Y-like
rna3538	0.912833	2.53041	13.1566	0.000286515	0.00376892	568602	oxsr1a	oxidative stress responsive 1a
rna35387	2.09831	0.521893	34.7902	3.67219e-09	2.80096e-07	100001241	synpo2lb	synaptopodin 2-like b%2C transcript variant X1
rna3539	-2.95063	-1.50977	33.181	8.39676e-09	5.73351e-07	100007819	si:dkey-24c2.6	si:dkey-24c2.6
rna35400	-2.27766	-2.23557	15.4828	8.32611e-05	0.00137285	751707	acsf2	acyl-CoA synthetase family member 2%2C transcript variant 2
rna35406	2.24723	2.39498	72.6887	1.51802e-17	8.42669e-15	565514	LOC565514	monocarboxylate transporter 6-like
rna35425	0.885299	5.25016	20.2725	6.71574e-06	0.000172061	798901	bc2	putative breast adenocarcinoma marker
rna35448	0.736259	3.73173	8.96662	0.00274957	0.0229266	30649	psme3	proteasome (prosome%2C macropain) activator subunit 3 (PA28 gamma%3B Ki)
rna35452	0.76727	4.03041	12.7583	0.000354434	0.00449239	407612	tmem106a	transmembrane protein 106A
rna35456	1.73651	2.54422	49.0267	2.52506e-12	4.37521e-10	436723	meox1	mesenchyme homeobox 1
rna35459	0.626676	4.68973	10.6734	0.00108684	0.0110176	606595	dhx8	DEAH (Asp-Glu-Ala-His) box polypeptide 8
rna35460	0.796056	3.33519	11.6305	0.000648788	0.0073168	567862	spata20	spermatogenesis associated 20
rna35471	1.10109	0.679769	12.9323	0.000322965	0.00416217	559133	uts2r	urotensin 2 receptor
rna35474	1.2953	5.45609	16.3607	5.23589e-05	0.000942649	322265	psmd11b	proteasome (prosome%2C macropain) 26S subunit%2C non-ATPase%2C 11b
rna35491	1.05405	3.17486	23.821	1.05722e-06	3.58092e-05	415195	cdk5rap3	CDK5 regulatory subunit associated protein 3
rna355	3.29206	-1.02188	27.3878	1.6648e-07	7.31729e-06	100536909	LOC100536909	OX-2 membrane glycoprotein-like
rna35521	0.637986	2.7443	8.63778	0.00329263	0.0263833	560847	gpr123	G protein-coupled receptor 123
rna35524	0.711674	4.40981	8.65287	0.00326546	0.0262216	553241	bms1	BMS1 ribosome biogenesis factor
rna35548	1.65146	-1.72784	9.17226	0.00245711	0.0209955	541550	ablim1b	actin binding LIM protein 1b
rna35554	-1.55327	1.67007	22.9477	1.6647e-06	5.32561e-05	567428	vwa2	von Willebrand factor A domain containing 2
rna35570	1.40486	2.37282	18.4665	1.72919e-05	0.000380574	100535163	nhlrc2	NHL repeat containing 2
rna35577	2.61742	2.92083	69.6635	7.03359e-17	3.29436e-14	557029	zgc:158404	zgc:158404
rna35584	1.55426	2.5829	21.8542	2.9417e-06	8.66212e-05	724004	nrap	nebulin-related anchoring protein
rna356	2.04859	-1.89929	20.7454	5.24584e-06	0.000141157	100334656	si:dkey-31e10.6	si:dkey-31e10.6
rna35630	1.55258	4.11763	28.746	8.25183e-08	3.99607e-06	405868	lrrc59	leucine rich repeat containing 59
rna35635	1.44254	4.14292	36.3746	1.62811e-09	1.39044e-07	436797	rab40b	RAB40B%2C member RAS oncogene family
rna35643	0.903037	0.767076	10.3746	0.00127759	0.0125236	557975	LOC557975	uncharacterized LOC557975
rna35649	-2.62119	1.79265	21.1367	4.27664e-06	0.000119031	557756	LOC557756	ectonucleotide pyrophosphatase/phosphodiesterase 7-like
rna35655	1.08654	6.20972	28.3637	1.00533e-07	4.69407e-06	406533	csnk1db	casein kinase 1%2C delta b
rna35657	2.17188	-3.11901	9.07511	0.00259113	0.0219164	327276	slc16a3	solute carrier family 16 (monocarboxylate transporter)%2C member 3%2C transcript variant X1
rna3566	1.96628	-2.0968	8.01142	0.00464832	0.0344641	100537884	si:dkey-77a20.5	si:dkey-77a20.5%2C transcript variant X4
rna35665	1.09647	3.50618	26.1559	3.14937e-07	1.27791e-05	436614	narf	nuclear prelamin A recognition factor
rna3567	1.16792	6.16983	27.5778	1.50904e-07	6.72139e-06	30616	vmhc	ventricular myosin heavy chain
rna35686	0.930173	4.4146	20.4125	6.24207e-06	0.000162706	797451	arl3	ADP-ribosylation factor-like 3
rna35694	0.98116	1.1833	17.375	3.06833e-05	0.000608711	100534896	pgs1	phosphatidylglycerophosphate synthase 1
rna35697	2.27794	5.22903	44.6894	2.30903e-11	3.07431e-09	406596	socs3b	suppressor of cytokine signaling 3b
rna3570	0.780058	5.15774	7.67417	0.00560168	0.0395842	768300	vmhcl	ventricular myosin heavy chain-like
rna35709	1.30119	3.06019	25.7624	3.86129e-07	1.51855e-05	100148088	enthd2	ENTH domain containing 2
rna35717	1.20125	2.15119	18.6309	1.58632e-05	0.000355275	553378	tbcc	tubulin folding cofactor C
rna3575	1.86373	2.87604	63.6819	1.46224e-15	5.15672e-13	562947	ano8a	anoctamin 8a
rna35762	0.864222	1.04143	9.63452	0.00190954	0.0171584	100001432	kcnj16	potassium inwardly-rectifying channel%2C subfamily J%2C member 16
rna3577	1.27198	3.85973	21.5874	3.38071e-06	9.76302e-05	100136858	si:dkey-208k22.3	si:dkey-208k22.3
rna358	0.67778	6.9952	8.30971	0.00394336	0.0303252	64273	atp1b1b	ATPase%2C Na+/K+ transporting%2C beta 1b polypeptide
rna35804	-1.71521	-0.954763	16.9889	3.75999e-05	0.000721109	65239	map2k6	mitogen-activated protein kinase kinase 6
rna35805	-1.2683	1.49949	18.5291	1.67334e-05	0.000371085	65239	map2k6	mitogen-activated protein kinase kinase 6%2C transcript variant X1
rna3581	-1.20959	0.102649	13.9249	0.000190264	0.00268646	563016	zgc:154006	zgc:154006
rna35818	0.976562	5.26861	13.5918	0.000227181	0.00312671	678607	pmp22b	peripheral myelin protein 22b
rna35821	0.570844	4.05722	8.37354	0.00380724	0.029574	100002938	cdc42ep4	CDC42 effector protein (Rho GTPase binding) 4
rna35837	1.58569	-0.415183	18.2165	1.97167e-05	0.000421861	101884977	dnai2	dynein%2C axonemal%2C intermediate chain 2
rna3598	1.14372	5.79876	11.2997	0.000775193	0.00842146	406658	cnn2	calponin 2
rna36005	1.28261	-0.797757	11.636	0.000646874	0.00730747	556628	zgc:111868	zgc:111868
rna36023	1.05668	0.400666	7.87192	0.00502085	0.0364725	100000502	clrn3	clarin 3
rna3603	2.93057	-0.10808	29.7138	5.00777e-08	2.59262e-06	101886665	gdf15	growth differentiation factor 15
rna3604	1.03269	2.91122	19.1422	1.21334e-05	0.000284816	100534685	LOC100534685	microtubule-associated serine/threonine-protein kinase 3-like
rna3605	1.11395	4.38608	27.0897	1.9423e-07	8.3533e-06	100535110	LOC100535110	microtubule-associated serine/threonine-protein kinase 3-like
rna36052	2.46627	-2.84729	8.52456	0.00350385	0.0276742	103911947	LOC103911947	uncharacterized LOC103911947
rna36062	3.78358	0.0514403	15.6352	7.68127e-05	0.00128347	101887112	LOC101887112	sushi%2C nidogen and EGF-like domain-containing protein 1%2C transcript variant X1
rna36067	2.97094	-1.94827	10.0295	0.00154055	0.0144492	100002054	LOC100002054	uncharacterized LOC100002054
rna36092	0.93972	4.1562	12.7249	0.000360825	0.00455079	553565	wbp2	WW domain binding protein 2
rna3610	1.6513	-0.621767	8.76019	0.00307878	0.0250243	101882114	LOC101882114	uncharacterized LOC101882114
rna36118	-2.72787	0.122168	37.6026	8.67298e-10	8.04896e-08	103911952	LOC103911952	uncharacterized LOC103911952
rna3612	1.1667	0.801765	9.31645	0.00227105	0.0197096	436840	mpv17l2	MPV17 mitochondrial membrane protein-like 2
rna36150	1.72159	0.0201088	7.30825	0.00686387	0.0460472	568930	LOC568930	uncharacterized LOC568930
rna36179	1.12604	0.0271931	9.99083	0.00157321	0.0146866	560428	hpdl	4-hydroxyphenylpyruvate dioxygenase-like
rna36182	1.16395	2.38368	21.1432	4.26205e-06	0.000118735	100073345	lhpp	phospholysine phosphohistidine inorganic pyrophosphate phosphatase
rna36186	0.82575	4.984	13.9646	0.000186289	0.00263894	334230	zranb1a	zinc finger%2C RAN-binding domain containing 1a
rna3620	1.04521	6.26654	9.22997	0.00238086	0.0204671	406831	gyg1a	glycogenin 1a
rna36209	1.91558	2.17728	32.6919	1.07988e-08	7.20947e-07	100005471	lzts2b	leucine zipper%2C putative tumor suppressor 2b
rna36215	-1.31459	0.400686	13.9577	0.000186975	0.00264625	767744	fam213ab	family with sequence similarity 213%2C member Ab
rna36217	1.35041	-0.812575	11.9028	0.000560488	0.00653997	557892	tbata	thymus%2C brain and testes associated
rna36226	2.18866	3.04266	35.1391	3.06967e-09	2.42148e-07	550273	ascc1	activating signal cointegrator 1 complex subunit 1
rna36237	1.29106	-0.154008	8.81921	0.00298076	0.0244631	550273	ascc1	activating signal cointegrator 1 complex subunit 1
rna36241	2.21909	-3.23704	8.23248	0.00411472	0.031369	378866	ddit4	DNA-damage-inducible transcript 4
rna36243	3.08921	1.93721	42.7659	6.16996e-11	7.57995e-09	386661	scd	stearoyl-CoA desaturase (delta-9-desaturase)
rna3626	1.37317	3.56644	31.663	1.83384e-08	1.12877e-06	564584	nck1a	NCK adaptor protein 1a
rna36260	0.838703	2.56638	7.40226	0.0065142	0.0442287	100006671	zgc:165653	zgc:165653
rna3627	0.848702	2.71323	13.2791	0.000268382	0.00357239	492818	slc35g2a	solute carrier family 35%2C member G2a
rna36277	-1.73576	3.18041	35.8423	2.13956e-09	1.77169e-07	554142	rgrb	retinal G protein coupled receptor b
rna36281	0.925217	0.935715	11.8467	0.000577638	0.00669837	101884790	LOC101884790	calcium-activated potassium channel subunit alpha-1-like
rna36286	1.02939	1.21086	12.0571	0.000515952	0.00613737	798583	kcnma1b	potassium large conductance calcium-activated channel%2C subfamily M%2C alpha member 1b
rna36309	0.707534	4.85262	9.56386	0.00198446	0.0176884	492333	ppp1r21	protein phosphatase 1%2C regulatory subunit 21
rna36346	0.914276	4.61011	18.1299	2.06333e-05	0.000436488	556288	fbxo28	F-box protein 28
rna3635	1.6966	1.62045	28.2462	1.06821e-07	4.94912e-06	565849	ppp2r3a	protein phosphatase 2%2C regulatory subunit B''%2C alpha%2C transcript variant X3
rna36357	1.42811	0.0299909	8.09679	0.00443437	0.0332107	101886535	LOC101886535	Kv channel-interacting protein 2-like
rna36369	-3.15865	0.21623	7.29458	0.0069163	0.0463188	406703	gstal	glutathione S-transferase%2C alpha-like
rna36377	0.918118	0.51163	7.50678	0.00614673	0.0423866	393814	plek	pleckstrin
rna36384	0.927231	5.22489	8.96756	0.00274816	0.0229213	445413	psmb1	proteasome (prosome%2C macropain) subunit%2C beta type%2C 1
rna36386	1.5922	3.05618	23.6115	1.17879e-06	3.93053e-05	564497	tnfaip3	tumor necrosis factor%2C alpha-induced protein 3
rna36392	1.03815	3.45861	11.9588	0.000543898	0.00639118	100329124	ifngr1	interferon gamma receptor 1
rna36400	0.698928	6.07939	8.90295	0.0028471	0.023615	100333215	dst	dystonin
rna36401	-3.18257	3.36496	53.1234	3.13237e-13	6.65928e-11	100333762	LOC100333762	collagen alpha-1(IX) chain-like
rna36433	0.597206	4.53147	8.32515	0.00390999	0.0301554	326857	gclc	glutamate-cysteine ligase%2C catalytic subunit
rna36447	1.09761	4.63119	11.3888	0.000738863	0.00813075	335475	wu:fj16a03	wu:fj16a03
rna36456	-1.47363	0.0548405	13.1185	0.000292392	0.00383075	101886139	LOC101886139	transient receptor potential channel pyrexia-like
rna36480	-1.45624	-0.657495	7.91409	0.00490511	0.0359325	561810	dnph1	2'-deoxynucleoside 5'-phosphate N-hydrolase 1
rna3649	-1.67207	3.17172	18.6883	1.5392e-05	0.000347171	322493	slc2a2	solute carrier family 2 (facilitated glucose transporter)%2C member 2
rna36494	0.642967	3.50321	7.84387	0.00509934	0.0369564	393343	sft2d1	SFT2 domain containing 1
rna36495	0.672822	3.78694	8.74756	0.00310016	0.0251503	101885898	prr18	proline rich 18
rna36496	1.42489	-1.84227	7.48532	0.00622039	0.0427568	100318549	si:ch211-130h14.4	si:ch211-130h14.4
rna36505	1.2811	0.934227	22.2347	2.41278e-06	7.35017e-05	100535938	oit3	oncoprotein induced transcript 3
rna3651	0.825243	4.19467	12.0993	0.000504402	0.00602628	566270	slc7a14a	solute carrier family 7%2C member 14a
rna3652	1.28097	3.98426	34.746	3.75658e-09	2.85805e-07	436897	cldn11a	claudin 11a
rna36524	1.94841	2.78413	45.3502	1.64775e-11	2.25538e-09	101887173	slc29a3	solute carrier family 29 (equilibrative nucleoside transporter)%2C member 3
rna36526	0.80982	3.07272	9.74169	0.00180135	0.0164076	101887113	LOC101887113	uncharacterized LOC101887113
rna36550	-1.02435	6.44011	21.299	3.92938e-06	0.000111268	100538326	myom2	myomesin 2
rna36560	3.67046	1.56998	49.674	1.81533e-12	3.29795e-10	569366	tnfaip2b	tumor necrosis factor%2C alpha-induced protein 2b
rna36563	0.704063	2.38111	7.65251	0.00566934	0.039893	402974	pitx3	paired-like homeodomain 3
rna36574	0.743724	2.09719	7.99753	0.00468412	0.0346694	100535981	LOC100535981	uncharacterized LOC100535981
rna36578	-0.814522	1.46863	8.15636	0.00429105	0.0324165	436646	galm	galactose mutarotase
rna36579	0.728637	2.57739	8.98751	0.00271832	0.0227356	555250	dhx57	DEAH (Asp-Glu-Ala-Asp/His) box polypeptide 57
rna36580	1.16873	4.39624	15.35	8.93198e-05	0.00144711	555192	epas1b	endothelial PAS domain protein 1b
rna36585	0.791909	2.91832	9.30882	0.00228053	0.0197576	449676	mcfd2	multiple coagulation factor deficiency 2
rna36606	1.58966	-2.86293	7.38728	0.00656867	0.0444661	100329860	LOC100329860	serine protease HTRA2%2C mitochondrial-like
rna36621	1.43549	-0.503447	14.4367	0.000144952	0.0021521	560704	si:dkey-33c12.11	si:dkey-33c12.11
rna36651	-1.376	2.03255	14.7892	0.000120219	0.00184426	564830	si:dkey-19p15.7	si:dkey-19p15.7
rna36657	0.881043	2.94806	15.831	6.92572e-05	0.00117958	556203	fam45a	family with sequence similarity 45%2C member A
rna36662	-2.05498	0.283573	24.8198	6.29478e-07	2.30302e-05	751622	si:ch211-117n7.7	si:ch211-117n7.7
rna36663	-2.1161	0.351722	15.3494	8.93485e-05	0.00144711	555902	si:ch211-117n7.6	si:ch211-117n7.6
rna36668	-1.06948	4.58501	20.7347	5.27506e-06	0.000141689	100331557	LOC100331557	myomesin-2-like
rna36669	-1.07627	5.9402	20.1305	7.23357e-06	0.000184069	568460	LOC568460	myomesin-2-like
rna36684	1.53486	-1.18781	7.34467	0.0067262	0.0452682	103911983	LOC103911983	uncharacterized LOC103911983
rna36688	0.728529	2.43074	10.419	0.00124724	0.0122903	30672	ppm1ba	protein phosphatase%2C Mg2+/Mn2+ dependent%2C 1Ba
rna36703	1.168	-1.03857	8.64513	0.00327936	0.026314	103911985	LOC103911985	uncharacterized LOC103911985
rna36718	-2.02201	1.98789	19.8532	8.36234e-06	0.000208202	100002893	slc39a8	solute carrier family 39 (zinc transporter)%2C member 8
rna36719	0.69355	1.87839	8.5441	0.00346645	0.0274459	393128	manba	mannosidase%2C beta A%2C lysosomal
rna36723	4.55349	-4.03571	14.8337	0.000117419	0.00180686	100628914	mir146a	microRNA mir-146a
rna36727	0.908109	3.12536	15.8846	6.73254e-05	0.00115442	101180910	trim8a	tripartite motif containing 8a%2C transcript variant X1
rna36738	1.14692	3.41835	14.722	0.000124581	0.00189758	100002463	pprc1	peroxisome proliferator-activated receptor gamma%2C coactivator-related 1
rna36755	-1.79189	0.458738	19.4571	1.02886e-05	0.000247919	447916	rrh	retinal pigment epithelium-derived rhodopsin homolog
rna36764	0.725898	3.4337	11.6037	0.0006582	0.00741737	553813	zgc:113201	zgc:113201
rna36765	1.28479	1.87299	16.423	5.06654e-05	0.000919338	493617	eif4eb	eukaryotic translation initiation factor 4eb
rna36803	-1.91433	4.88105	35.8204	2.1637e-09	1.78351e-07	553553	cfd	complement factor D (adipsin)
rna36805	0.910976	5.95533	9.32381	0.00226196	0.0196478	556058	si:ch211-194c3.5	si:ch211-194c3.5
rna36806	-2.51731	-0.200575	27.5083	1.56419e-07	6.91591e-06	795191	ky	kyphoscoliosis peptidase
rna36821	1.33229	3.86003	16.6906	4.3998e-05	0.000819183	100537074	LOC100537074	glycogenin-1-like
rna36824	4.1766	-4.18905	11.8825	0.000566646	0.00660668	103911989	LOC103911989	uncharacterized LOC103911989
rna36854	1.46003	1.26557	14.0551	0.000177531	0.00253533	103911990	LOC103911990	uncharacterized LOC103911990
rna3693	0.634852	3.54882	7.14433	0.00752013	0.0495436	325906	ttpa	tocopherol (alpha) transfer protein
rna36941	-2.28076	0.021282	7.7105	0.00549006	0.0389423	568094	comtd1	catechol-O-methyltransferase domain containing 1
rna36977	2.74053	-3.16922	11.7937	0.000594306	0.00686061	101883702	tet1	tet methylcytosine dioxygenase 1%2C transcript variant X2
rna36989	0.650679	5.93381	10.2046	0.0014009	0.0134594	563253	si:ch211-198a12.6	si:ch211-198a12.6
rna37002	-0.888384	4.00767	10.9383	0.000941972	0.00984882	323739	fam213aa	family with sequence similarity 213%2C member Aa
rna37027	0.999655	-0.425371	7.78445	0.00526979	0.0377818	792417	LOC792417	attractin-like protein 1%2C transcript variant X1
rna37043	1.75034	-2.35795	7.31894	0.00682318	0.0458488	101887032	LOC101887032	uncharacterized LOC101887032
rna37047	0.730818	4.15747	12.9907	0.000313034	0.00405686	751700	tspan14	tetraspanin 14
rna3709	-1.68883	2.44472	23.7193	1.11456e-06	3.73298e-05	553578	tmx3	thioredoxin-related transmembrane protein 3
rna37094	-0.892051	4.79277	17.8025	2.45061e-05	0.000501429	572909	myoz1a	myozenin 1a
rna37111	-1.01556	4.5177	8.14793	0.00431103	0.0325182	550229	sncga	synuclein%2C gamma a
rna37112	-1.40967	4.1382	17.9097	2.3164e-05	0.000478541	559113	zgc:193505	zgc:193505
rna37128	-2.07176	-0.478074	10.35	0.00129475	0.0126504	100000319	zgc:112210	zgc:112210
rna37129	-2.56982	-0.353749	42.6843	6.43254e-11	7.80655e-09	100000470	pbld1	phenazine biosynthesis-like protein domain containing 1
rna37130	-1.7668	0.614341	13.1559	0.000286615	0.00376892	550596	pbld2	phenazine biosynthesis-like protein domain containing 2
rna37136	1.48177	-2.82038	8.00461	0.00466585	0.0345769	569096	rufy2	RUN and FYVE domain containing 2%2C transcript variant 2
rna37138	0.989061	2.31913	9.37598	0.00219847	0.019202	569096	rufy2	RUN and FYVE domain containing 2%2C transcript variant X1
rna37141	0.830946	4.95016	13.7028	0.00021414	0.00297316	406791	hk1	hexokinase 1
rna37143	0.894328	2.83499	14.6901	0.000126707	0.00191924	570852	supv3l1	suppressor of var1%2C 3-like 1 (S. cerevisiae)
rna37144	0.761582	4.72379	14.8759	0.000114823	0.0017733	393881	vps26a	vacuolar protein sorting 26 homolog A (S. pombe)
rna37145	1.77266	4.53151	31.7126	1.78762e-08	1.10486e-06	570867	srgn	serglycin
rna37148	2.05674	6.05942	50.5129	1.18385e-12	2.20417e-10	100002756	LOC100002756	novel protein similar to vertebrate sorbin and SH3 domain containing family
rna37174	3.50141	6.8232	89.8509	2.56805e-21	2.96076e-18	322485	agt	angiotensinogen
rna37175	0.708496	2.71314	11.1	0.000863266	0.00916659	406663	cog2	component of oligomeric golgi complex 2
rna37182	1.16097	2.63801	17.3589	3.09443e-05	0.000612672	100003744	abcb10	ATP-binding cassette%2C sub-family B (MDR/TAP)%2C member 10
rna37187	4.42854	-3.09517	15.5534	8.02069e-05	0.00133127	100536303	LOC100536303	probable serine/threonine-protein kinase DDB_G0277449
rna37194	0.916083	5.02201	15.5373	8.0893e-05	0.00134044	368883	rab1a	RAB1A%2C member RAS oncogene family
rna37198	1.63714	1.73689	14.5975	0.000133092	0.00200178	368885	slc1a4	solute carrier family 1 (glutamate/neutral amino acid transporter)%2C member 4%2C transcript variant X1
rna3720	0.85509	1.80278	7.96962	0.00475689	0.0350695	30617	urod	uroporphyrinogen decarboxylase
rna37212	1.1614	1.62819	16.0634	6.12554e-05	0.00107317	368916	znf511	zinc finger protein 511
rna37217	1.16089	-1.4213	7.48713	0.00621415	0.0427531	393499	zgc:66426	zgc:66426
rna37221	1.0354	-0.0723223	8.72315	0.00314195	0.0254343	568701	cfap43	cilia and flagella associated protein 43
rna37229	1.3155	3.2257	30.8176	2.8346e-08	1.62156e-06	563986	zgc:153981	zgc:153981
rna37247	2.67926	0.0248611	41.7469	1.03888e-10	1.21646e-08	100008445	plaua	plasminogen activator%2C urokinase a
rna37248	0.793464	5.27777	14.7457	0.000123029	0.00187776	393287	chuk	conserved helix-loop-helix ubiquitous kinase
rna37249	-1.02524	2.32001	9.84638	0.00170166	0.0156517	436894	gsto1	glutathione S-transferase omega 1
rna37251	2.19558	1.08935	61.0456	5.57671e-15	1.70579e-12	550570	itprip	inositol 1%2C4%2C5-trisphosphate receptor interacting protein
rna37260	1.00108	2.03509	11.7225	0.000617489	0.00706213	567026	pkd2l1	polycystic kidney disease 2-like 1
rna37272	2.8057	3.92429	129.027	6.69171e-30	5.01477e-26	445139	bag3	BCL2-associated athanogene 3
rna37273	0.655702	2.90661	7.71786	0.00546772	0.0388206	570007	inpp5f	inositol polyphosphate-5-phosphatase F%2C transcript variant X1
rna37277	0.871637	3.80133	17.0855	3.57338e-05	0.000694653	560750	sec23ip	SEC23 interacting protein
rna37295	0.904884	4.76925	15.258	9.37785e-05	0.00150568	550568	pdlim1	PDZ and LIM domain 1 (elfin)
rna37314	0.870471	4.47511	14.4089	0.000147103	0.00217775	557196	slc24a3	solute carrier family 24 (sodium/potassium/calcium exchanger)%2C member 3
rna37322	1.10916	4.16414	22.7269	1.86736e-06	5.87367e-05	767760	slc17a5	solute carrier family 17 (acidic sugar transporter)%2C member 5
rna3739	-0.815229	2.79009	10.5105	0.00118698	0.0118125	378446	dhcr7	7-dehydrocholesterol reductase
rna37411	0.767827	2.10965	8.58875	0.00338246	0.026959	555492	wbp1la	WW domain binding protein 1-like a%2C transcript variant X1
rna37421	-1.04723	2.51894	14.1248	0.000171074	0.00246307	555251	inaa	internexin neuronal intermediate filament protein%2C alpha a
rna37423	1.13095	1.23598	11.6888	0.000628788	0.00715858	555238	pcgf6	polycomb group ring finger 6
rna37424	0.923624	2.2517	13.6941	0.000215125	0.00298545	393538	polr1c	polymerase (RNA) I polypeptide C
rna37447	1.03008	2.07788	19.0735	1.25777e-05	0.000294095	101882947	hps6	Hermansky-Pudlak syndrome 6
rna37454	-0.970445	3.47361	16.0013	6.32986e-05	0.00110046	569792	LOC569792	prostate stem cell antigen-like
rna37466	1.35414	3.4337	14.2956	0.00015623	0.00229083	553943	lrit1a	leucine-rich repeat%2C immunoglobulin-like and transmembrane domains 1a
rna37487	1.94898	4.22629	61.1207	5.3682e-15	1.65894e-12	373126	hif1an	hypoxia inducible factor 1%2C alpha subunit inhibitor
rna37492	0.755522	3.46423	13.9514	0.000187598	0.00265382	324005	dnajb12a	DnaJ (Hsp40) homolog%2C subfamily B%2C member 12a
rna37521	4.48352	-4.00111	12.0494	0.000518091	0.00615549	103912015	LOC103912015	uncharacterized LOC103912015
rna37532	3.44488	0.71718	18.4182	1.77357e-05	0.000387779	101883994	LOC101883994	growth-regulated alpha protein-like
rna37595	0.79779	3.59565	12.533	0.000399821	0.0049645	751626	dhrs7	dehydrogenase/reductase (SDR family) member 7
rna37596	0.685201	2.97125	7.32979	0.0067821	0.0455933	30704	ppm1aa	protein phosphatase%2C Mg2+/Mn2+ dependent%2C 1Aa%2C transcript variant X1
rna37597	1.54632	-0.0374761	15.2288	9.52386e-05	0.0015226	30704	ppm1aa	protein phosphatase%2C Mg2+/Mn2+ dependent%2C 1Aa%2C transcript variant X2
rna37611	1.37873	2.53087	30.8851	2.73772e-08	1.58428e-06	797150	hif1aa	hypoxia inducible factor 1%2C alpha subunit (basic helix-loop-helix transcription factor) a
rna37627	0.95422	2.23124	15.469	8.38674e-05	0.00137829	798022	nt5c1ba	5'-nucleotidase%2C cytosolic IB a
rna37638	1.07402	1.16851	9.85893	0.00169009	0.015574	436624	pdss2	prenyl (decaprenyl) diphosphate synthase%2C subunit 2
rna37649	1.0438	7.5122	14.7254	0.000124357	0.00189513	322614	arg2	arginase 2
rna37650	0.785188	2.53076	13.2791	0.000268377	0.00357239	394011	vti1b	vesicle transport through interaction with t-SNAREs 1B
rna37657	1.55708	-0.160913	24.2852	8.30733e-07	2.89598e-05	101885722	tc2n	tandem C2 domains%2C nuclear
rna37662	0.651274	4.34117	9.91776	0.00163691	0.0151679	406720	golga5	golgin A5
rna37674	1.21304	6.67035	20.319	6.55455e-06	0.000168942	323780	si:dkey-71p21.9	si:dkey-71p21.9
rna37677	0.770334	1.55827	7.65973	0.0056467	0.0397933	559814	ccdc28b	coiled-coil domain containing 28B
rna37689	1.49563	-0.802204	15.1203	0.000100875	0.00160076	334402	brf1a	BRF1%2C RNA polymerase III transcription initiation factor a
rna37690	1.33458	1.95515	24.4504	7.62487e-07	2.70169e-05	334402	brf1a	BRF1%2C RNA polymerase III transcription initiation factor a
rna37697	-1.64492	1.39158	16.7595	4.24303e-05	0.000795429	322331	ephx5	epoxide hydrolase 5
rna3771	-1.02466	1.01853	8.57593	0.00340635	0.0270917	30444	shhb	sonic hedgehog b
rna37713	-1.5365	0.102194	13.3581	0.000257306	0.00344792	101883442	LOC101883442	epoxide hydrolase 1-like
rna37716	-0.956897	2.51574	14.148	0.000168972	0.00243867	393521	macrod2	MACRO domain containing 2
rna37730	-0.629248	3.03222	8.90035	0.00285115	0.0236397	140423	jag1b	jagged 1b
rna37740	-1.36152	0.824337	12.7796	0.000350428	0.00444725	100535241	thbs2	thrombospondin 2
rna37764	1.15304	4.80584	25.1526	5.29673e-07	1.98717e-05	561062	si:dkey-157l19.2	si:dkey-157l19.2
rna37772	1.44168	3.55238	36.3267	1.66861e-09	1.41694e-07	560706	ttc9	tetratricopeptide repeat domain 9
rna37799	0.628179	4.42581	7.98737	0.00471048	0.0348296	557373	si:ch211-67f24.5	si:ch211-67f24.5%2C transcript variant X1
rna3780	1.1967	2.56986	14.8463	0.000116638	0.00179761	378722	rdh10b	retinol dehydrogenase 10b
rna37808	-0.919489	1.35379	9.55518	0.00199386	0.0177564	566872	l2hgdh	L-2-hydroxyglutarate dehydrogenase
rna37858	0.730526	1.44367	7.12732	0.00759181	0.0498515	100148281	wdr89	WD repeat domain 89
rna37891	2.60655	-1.60495	17.6024	2.72239e-05	0.000550278	557116	zgc:171579	zgc:171579
rna37897	0.920552	4.50296	18.9905	1.31372e-05	0.000304513	323720	lmbrd1	LMBR1 domain containing 1
rna37899	-2.95643	4.6316	45.9401	1.21924e-11	1.74034e-09	406548	col9a1b	collagen%2C type IX%2C alpha 1b
rna37913	1.63281	2.16206	23.7081	1.12107e-06	3.7464e-05	497317	marveld1	MARVEL domain containing 1
rna37917	-1.17411	1.6318	14.939	0.000111042	0.00172829	117510	sfrp5	secreted frizzled-related protein 5
rna37918	1.78834	0.691325	21.4324	3.66526e-06	0.000104938	565590	golga7bb	golgin A7 family%2C member Bb
rna37926	-1.45986	-1.30721	9.47351	0.00208461	0.0184114	553066	pyroxd2	pyridine nucleotide-disulphide oxidoreductase domain 2
rna37946	0.906578	0.356361	7.40635	0.00649939	0.0441827	550131	morn4	MORN repeat containing 4
rna37949	1.66489	-1.04798	11.7842	0.000597363	0.00688978	394005	prkg1a	protein kinase%2C cGMP-dependent%2C type Ia
rna37973	0.714319	2.88727	8.87117	0.0028971	0.0239162	325603	polr1b	polymerase (RNA) I polypeptide B
rna37976	2.3665	-0.0952889	21.9664	2.7747e-06	8.24325e-05	100150054	cyp1b1	cytochrome P450%2C family 1%2C subfamily B%2C polypeptide 1%2C transcript variant 3
rna37986	-1.03426	2.53811	12.8921	0.00032998	0.00422856	101885014	LOC101885014	kynurenine 3-monooxygenase
rna38000	-1.32038	-0.699168	8.11884	0.00438077	0.0329283	100537455	LOC100537455	androgen-dependent TFPI-regulating protein-like
rna38039	0.723446	3.30616	9.65287	0.00189056	0.0170236	100038786	fam160b1	family with sequence similarity 160%2C member B1%2C transcript variant X1
rna3805	0.726266	4.16989	8.88174	0.00288037	0.0237987	436713	tceb1b	transcription elongation factor B (SIII)%2C polypeptide 1b
rna3807	-0.79974	4.05774	11.2443	0.000798662	0.00862107	556485	jph1b	junctophilin 1b%2C transcript variant X1
rna38070	1.50431	4.28947	47.334	5.98642e-12	9.15556e-10	325361	chp1	calcineurin-like EF-hand protein 1
rna38082	-0.607808	4.88863	8.55463	0.00344645	0.0273401	567275	zgc:158387	zgc:158387
rna3809	-1.37484	-1.55829	8.46862	0.00361325	0.028333	556658	pi15b	peptidase inhibitor 15b
rna38090	-1.03779	3.40919	10.0122	0.00155504	0.0145487	100535278	LOC100535278	collagen alpha-6(VI) chain
rna38093	0.805609	5.52404	14.0741	0.000175749	0.00251796	794882	bsdc1	BSD domain containing 1%2C transcript variant 1
rna3810	-2.52082	-2.25543	15.8514	6.85146e-05	0.00116959	393442	crispld1b	cysteine-rich secretory protein LCCL domain containing 1b%2C transcript variant X1
rna38108	0.901619	1.45472	12.0289	0.000523825	0.00620639	100037311	ate1	arginyltransferase 1
rna38124	1.3026	1.36275	19.6254	9.42107e-06	0.000230535	100190951	bcl2l11	BCL2-like 11%2C transcript variant X1
rna38133	1.31262	-1.77488	8.23038	0.00411949	0.0313894	402920	lhcgr	luteinizing hormone/choriogonadotropin receptor
rna38134	1.47299	3.62356	32.8943	9.73089e-09	6.5845e-07	100322133	mertka	c-mer proto-oncogene tyrosine kinase a
rna38184	-0.977928	5.22349	15.8043	7.02418e-05	0.00119363	562690	nid1a	nidogen 1a
rna38196	1.2346	3.594	15.9973	6.34341e-05	0.00110106	557513	herc4	HECT and RLD domain containing E3 ubiquitin protein ligase 4
rna38228	1.38505	-2.1415	7.3094	0.00685947	0.0460307	100535180	LOC100535180	uncharacterized LOC100535180
rna38245	-1.34374	-1.23977	9.70367	0.001839	0.0166594	101885104	LOC101885104	uncharacterized LOC101885104
rna38269	-4.40061	-0.229903	46.9658	7.22372e-12	1.08813e-09	100192207	and4	actinodin4
rna38280	-1.63483	3.79582	37.8972	7.45736e-10	7.00758e-08	798023	slc2a9l2	solute carrier family 2 (facilitated glucose transporter)%2C member 9-like 2
rna38289	-2.07384	0.555048	30.156	3.98653e-08	2.16879e-06	103908693	cytl1	cytokine-like 1
rna38309	1.03288	1.39882	10.0497	0.0015237	0.0143315	100537760	LOC100537760	amyloid beta A4 precursor protein-binding family B member 2-like
rna38311	2.07528	-2.35504	11.154	0.000838512	0.00896982	103912049	LOC103912049	putative methyltransferase NSUN7
rna38313	1.04066	1.19339	8.19718	0.00419557	0.0318396	101883245	LOC101883245	amyloid beta A4 precursor protein-binding family B member 2-like
rna38322	2.96895	0.115793	23.2566	1.41761e-06	4.63912e-05	334253	trim35-27	tripartite motif containing 35-27
rna38336	-1.44119	-1.10469	10.0106	0.00155643	0.0145535	100329483	LOC100329483	arylsulfatase I-like
rna38339	1.27593	2.41471	11.3567	0.000751753	0.00822729	100302404	f8	coagulation factor VIII%2C procoagulant component
rna38351	0.535267	5.28929	7.81531	0.00518054	0.0373118	327335	srp72	signal recognition particle 72
rna38371	0.996739	1.15511	13.4202	0.000248926	0.00335513	101886015	LOC101886015	protein diaphanous homolog 1-like
rna38447	-2.67275	1.57408	42.8892	5.79289e-11	7.14964e-09	58113	cd74a	CD74 molecule%2C major histocompatibility complex%2C class II invariant chain a
rna38461	-2.09663	1.64355	19.8531	8.36253e-06	0.000208202	504039	im:7150988	im:7150988
rna38464	-1.13293	6.22266	12.7324	0.000359382	0.00453784	79381	gstp1	glutathione S-transferase pi 1
rna38471	0.640263	3.89529	8.59031	0.00337957	0.0269431	793657	snx25	sorting nexin 25
rna38483	1.42678	2.79579	27.798	1.34662e-07	6.10685e-06	556291	gnpda2	glucosamine-6-phosphate deaminase 2
rna38486	1.3197	-0.781082	11.4734	0.000705994	0.00782941	100332265	ap1ar	adaptor-related protein complex 1 associated regulatory protein%2C transcript variant X1
rna38506	0.945228	8.67371	14.8268	0.000117849	0.00181253	336681	tubb4b	tubulin%2C beta 4B class IVb
rna38521	0.697669	3.59433	9.26929	0.00233028	0.0201015	561039	ikbkap	inhibitor of kappa light polypeptide gene enhancer in B-cells%2C kinase complex-associated protein
rna38522	2.18542	3.21309	49.2606	2.2412e-12	3.92879e-10	561110	tbc1d2	TBC1 domain family%2C member 2
rna38547	1.08593	-0.343702	9.95286	0.001606	0.0149322	436789	nme5	NME/NM23 family member 5
rna38548	4.36912	-4.12009	11.732	0.00061436	0.00704786	321466	hnrnpaba	heterogeneous nuclear ribonucleoprotein A/Ba%2C transcript variant X1
rna38550	0.873981	7.00936	14.1146	0.000172	0.00247284	324490	eif4ebp3l	eukaryotic translation initiation factor 4E binding protein 3%2C like
rna38556	0.969666	2.72315	8.89321	0.00286233	0.023702	100330077	rufy1	RUN and FYVE domain containing 1
rna38559	0.913576	1.61643	11.3672	0.000747537	0.00819611	503604	trpt1	tRNA phosphotransferase 1
rna38560	0.902978	1.98068	11.5969	0.000660604	0.00743608	565588	ctsf	cathepsin F%2C transcript variant X1
rna38564	2.13152	-3.18308	9.29648	0.00229595	0.0198625	100003272	LOC100003272	storkhead-box protein 2-like%2C transcript variant X3
rna38579	1.43921	2.41252	8.80088	0.00301085	0.0246296	449866	im:7137886	im:7137886%2C transcript variant X1
rna38597	0.678191	4.4085	8.05035	0.00454948	0.0338736	436899	zgc:92242	zgc:92242
rna3862	0.73091	5.24121	13.8639	0.000196543	0.00276176	407620	yes1	YES proto-oncogene 1%2C Src family tyrosine kinase
rna38622	0.825208	3.34504	16.0235	6.25625e-05	0.00109097	436605	stx5a	syntaxin 5A
rna38637	0.820081	1.34262	9.92824	0.00162762	0.0151004	337670	rps6kal	ribosomal protein S6 kinase a%2C like
rna38640	1.05696	0.13123	11.1164	0.00085566	0.00911488	393236	sybl1	synaptobrevin-like 1%2C transcript variant X1
rna38665	1.98097	3.21221	60.517	7.29464e-15	2.18664e-12	100149701	LOC100149701	uncharacterized LOC100149701
rna38678	0.974838	2.47282	15.2966	9.18836e-05	0.0014816	100329833	LOC100329833	uncharacterized LOC100329833
rna38679	0.638372	2.44488	7.53818	0.00604052	0.0418951	406756	tmem129	transmembrane protein 129%2C E3 ubiquitin protein ligase
rna38686	0.654187	3.50887	9.51554	0.00203739	0.0180475	445309	fam199x	family with sequence similarity 199%2C X-linked
rna38689	-4.48636	-2.13738	40.2952	2.18339e-10	2.27508e-08	794698	lpar4	lysophosphatidic acid receptor 4
rna38692	1.08146	-0.567661	8.97879	0.00273132	0.0228188	100151331	gpr174	G protein-coupled receptor 174
rna38702	0.701194	3.91642	10.3837	0.00127132	0.0124784	566515	abcb7	ATP-binding cassette%2C sub-family B (MDR/TAP)%2C member 7
rna38724	3.72317	-3.39013	16.0695	6.106e-05	0.00107037	553706	zgc:112315	zgc:112315
rna38726	2.28189	3.94751	19.3301	1.09958e-05	0.000261596	562007	irg1l	immunoresponsive gene 1%2C like
rna38730	2.62424	3.83467	18.9314	1.35501e-05	0.000312445	335392	wu:fj08f03	wu:fj08f03
rna38731	2.2525	5.45117	26.1843	3.10335e-07	1.26222e-05	321177	sb:cb252	sb:cb252
rna38732	2.43673	1.77637	17.9879	2.22317e-05	0.00046279	565650	zgc:174917	zgc:174917
rna38733	1.49007	-0.377952	13.763	0.00020738	0.00289136	100004948	LOC100004948	TNFAIP3-interacting protein 1-like
rna38747	-1.02427	6.00968	12.0951	0.000505532	0.00603531	798430	wu:fb15g10	wu:fb15g10
rna38749	-1.50945	-1.4463	12.2008	0.000477682	0.00576217	550324	kctd12b	potassium channel tetramerisation domain containing 12b
rna38751	0.929259	6.62171	15.6792	7.50456e-05	0.00125956	373085	hspa9	heat shock protein 9
[truncated: 2,570 more rows]
