# Supplementary material for: Zebrafish Models for Human Acute Organophosphorus Poisoning
Source: Sci Rep. 2015 Oct 22;5:15591. doi: 10.1038/srep15591 (PMC4614985; doi:10.1038/srep15591)
Supplement: Supplementary Dataset 4 [file srep15591-s7.xls]

## Sheet: Grade 2 Pathways Down
Supplementary Data 4. Significantly down-regulated KEGG pathways for grade 2 larvae.
Pathway	p.geomean	stat.mean	p.val	q.val	set.size	EL4511	EL4508	EL4509	EL4510
dre03010 Ribosome	2.14298e-06	-3.2948	2.97112e-10	4.10015e-08	123	2.0153e-18	0.00779871	0.926027	0.00312274
dre04744 Phototransduction	0.00126883	-3.09716	1.328e-09	9.16323e-08	36	0.000614323	0.00279832	0.00040325	0.00538776
dre00980 Metabolism of xenobiotics by cytochrome P450	0.00154468	-3.01517	4.57802e-09	2.10589e-07	35	0.00028839	0.000519128	0.00190229	0.030386
dre00982 Drug metabolism - cytochrome P450	0.00212373	-2.93292	1.13636e-08	3.92044e-07	32	0.00123539	0.000466545	0.00195333	0.0251601
dre00830 Retinol metabolism	0.00426067	-2.67884	1.14982e-07	3.17349e-06	37	0.000552162	0.00461533	0.00464428	0.0300875
dre04512 ECM-receptor interaction	0.0038069	-2.58593	2.0937e-07	4.81552e-06	67	0.0108962	0.0365956	5.67308e-05	0.0148141
dre00071 Fatty acid degradation	0.00541166	-2.57191	2.75077e-07	5.35591e-06	40	0.00995681	0.00507915	0.00198786	0.012629
dre00040 Pentose and glucuronate interconversions	0.00590424	-2.61682	3.10488e-07	5.35591e-06	24	0.00165703	0.00666079	0.0057261	0.021254
dre04146 Peroxisome	0.00657128	-2.44677	6.77912e-07	9.471e-06	81	0.0182464	0.00598233	0.00252691	0.0120786
dre00340 Histidine metabolism	0.00769989	-2.5437	6.86304e-07	9.471e-06	19	0.00931799	0.00569326	0.0136908	0.0051069
dre00260 Glycine, serine and threonine metabolism	0.00734314	-2.43524	9.98369e-07	1.2525e-05	42	0.00197359	0.00512001	0.00527971	0.0667311
dre00280 Valine, leucine and isoleucine degradation	0.0159417	-2.08057	2.23203e-05	0.000256684	47	0.010111	0.0105477	0.0159175	0.0823945
dre00380 Tryptophan metabolism	0.0208118	-2.01988	3.70267e-05	0.000393053	42	0.00745811	0.0151386	0.0266179	0.0819779
dre00053 Ascorbate and aldarate metabolism	0.0257634	-2.02617	6.07648e-05	0.000598968	16	0.0115432	0.0169807	0.0328946	0.0730213
dre00500 Starch and sucrose metabolism	0.0373008	-1.79004	0.000220457	0.00202821	38	0.0450407	0.0279369	0.0166411	0.0980139
dre00410 beta-Alanine metabolism	0.0362088	-1.77131	0.000278641	0.00240328	27	0.0288256	0.0348692	0.0245175	0.110673
dre00650 Butanoate metabolism	0.0380759	-1.75554	0.000325563	0.0026428	23	0.0481624	0.0242304	0.0196022	0.131257
dre00350 Tyrosine metabolism	0.039535	-1.72206	0.000376833	0.00288905	30	0.0238183	0.149074	0.0119821	0.0721677
dre00670 One carbon pool by folate	0.0323959	-1.7337	0.000587482	0.00426698	16	0.0734207	0.033663	0.0172036	0.136925
dre00330 Arginine and proline metabolism	0.0532009	-1.59226	0.000807233	0.00542162	57	0.0367248	0.0457998	0.0543355	0.110227
dre03320 PPAR signaling pathway	0.0489831	-1.57999	0.000890781	0.00542162	62	0.0170013	0.0887487	0.0149437	0.271356
dre00983 Drug metabolism - other enzymes	0.0533002	-1.5945	0.000892695	0.00542162	33	0.0497477	0.0318957	0.0442624	0.14838
dre00310 Lysine degradation	0.054339	-1.57614	0.000903603	0.00542162	54	0.105215	0.0486073	0.0312754	0.071166
dre00480 Glutathione metabolism	0.0362432	-1.55992	0.00113251	0.00651194	49	0.0198194	0.0193651	0.0483475	0.374279
dre00360 Phenylalanine metabolism	0.0661525	-1.52373	0.00164829	0.00909857	15	0.0334276	0.098244	0.065338	0.107198
dre00592 alpha-Linolenic acid metabolism	0.0807412	-1.40222	0.00328363	0.0174285	17	0.0388676	0.0702565	0.0997924	0.179977
dre00052 Galactose metabolism	0.0864544	-1.37006	0.00357413	0.0182678	28	0.0838214	0.075183	0.0631653	0.15082
dre00062 Fatty acid elongation	0.0815046	-1.29677	0.00552194	0.0272153	29	0.120894	0.0667354	0.0407106	0.251738
dre00790 Folate biosynthesis	0.0982126	-1.26622	0.00684516	0.0325735	17	0.173646	0.0749614	0.0556824	0.168823
dre00010 Glycolysis / Gluconeogenesis	0.0866974	-1.19854	0.0088023	0.0404906	65	0.00706995	0.179764	0.201266	0.294391
