# Supplementary material for: Zebrafish Models for Human Acute Organophosphorus Poisoning
Source: Sci Rep. 2015 Oct 22;5:15591. doi: 10.1038/srep15591 (PMC4614985; doi:10.1038/srep15591)
Supplement: Supplementary Dataset 5 [file srep15591-s8.xls]

## Sheet: Table 5-P2 Pathways up
Supplementary data 5. Significantly up-regulated KEGG pathways for grade 2 larvae.
Pathway	p.geomean	stat.mean	p.val	q.val	set.size	EL4511	EL4508	EL4509	EL4510
dre04141 Protein processing in endoplasmic reticulum	4.73764e-08	5.43523	1.33837e-26	1.84695e-24	165	2.49585e-07	2.12861e-07	8.26226e-10	1.63136e-07
dre03050 Proteasome	5.24423e-06	4.26721	1.85784e-15	1.28191e-13	51	0.000155995	0.00905798	2.50505e-12	0.00215411
dre04010 MAPK signaling pathway	0.000733862	3.00206	1.22615e-09	4.23023e-08	276	1.19089e-06	0.000897592	0.0450314	0.00833368
dre04620 Toll-like receptor signaling pathway	0.000806846	3.12706	3.96968e-10	1.82605e-08	90	0.000125853	0.000252858	0.0217847	0.000856835
dre05132 Salmonella infection	0.00129548	2.98324	2.26323e-09	6.24652e-08	84	0.00019961	0.000290385	0.0272195	0.00237846
dre04630 Jak-STAT signaling pathway	0.00144602	2.94216	3.29754e-09	7.58434e-08	102	0.000195952	0.00132004	0.0186105	0.00150736
dre04120 Ubiquitin mediated proteolysis	0.00267568	2.72816	3.40026e-08	5.86545e-07	122	0.00504018	0.0202416	6.1191e-05	0.00991426
dre04144 Endocytosis	0.00314682	2.71153	3.37709e-08	5.86545e-07	240	0.000344731	0.00276345	0.0154855	0.00676705
dre04622 RIG-I-like receptor signaling pathway	0.00395227	2.65004	1.16911e-07	1.61337e-06	48	0.00384737	0.000433427	0.0446703	0.00407423
dre04142 Lysosome	0.00415952	2.6435	8.02687e-08	1.23079e-06	121	0.0050872	0.00376889	0.00938306	0.0019385
dre03008 Ribosome biogenesis in eukaryotes	0.00922226	2.24532	5.25505e-06	6.04331e-05	65	0.0278146	0.0930975	0.000497107	0.0111623
dre04210 Apoptosis	0.0103176	2.29097	2.88158e-06	3.61507e-05	90	0.00734413	0.00293243	0.0212306	0.0324749
dre04530 Tight junction	0.0134394	2.18551	6.8646e-06	7.28703e-05	158	0.00577786	0.0150622	0.0561103	0.00788654
dre04621 NOD-like receptor signaling pathway	0.0151617	2.16454	1.06704e-05	0.00010518	45	0.00920122	0.00743332	0.07441	0.0117866
dre04910 Insulin signaling pathway	0.0161012	2.12441	1.17658e-05	0.000108245	156	0.005002	0.0236903	0.0230363	0.0284822
dre03040 Spliceosome	0.0169171	1.61189	0.0007305	0.00387727	117	0.287067	0.141656	0.000409081	0.0833047
dre04012 ErbB signaling pathway	0.0173138	1.99181	4.06293e-05	0.000329814	92	0.000588038	0.0240862	0.10155	0.0825562
dre03015 mRNA surveillance pathway	0.0175897	2.03528	2.90054e-05	0.000250172	76	0.0113775	0.0501571	0.00309213	0.0833606
dre00970 Aminoacyl-tRNA biosynthesis	0.022813	1.96075	6.53511e-05	0.000501025	37	0.020482	0.169514	0.00331011	0.0265005
dre04060 Cytokine-cytokine receptor interaction	0.0229605	1.82724	0.000141544	0.000887866	137	0.0206077	0.00312629	0.407809	0.0121664
dre03060 Protein export	0.0238777	1.89522	0.000140947	0.000887866	22	0.33251	0.024371	0.0047064	0.0118404
dre03013 RNA transport	0.0273017	1.44731	0.00213907	0.010179	136	0.40871	0.316781	8.23382e-05	0.107789
dre04130 SNARE interactions in vesicular transport	0.0292308	1.88735	0.000105354	0.0007652	36	0.0460145	0.0247463	0.0721338	0.010655
dre04520 Adherens junction	0.0299316	1.83652	0.000136446	0.000887866	79	0.0108975	0.0125929	0.128566	0.0532785
dre04914 Progesterone-mediated oocyte maturation	0.0389628	1.57881	0.000868053	0.00443672	98	0.00577352	0.0878557	0.200985	0.061034
dre04370 VEGF signaling pathway	0.0430274	1.65113	0.000528709	0.00304008	74	0.0116532	0.0407771	0.208394	0.0420429
dre05168 Herpes simplex infection	0.0436833	1.69585	0.000363448	0.00218069	145	0.0396396	0.041015	0.0699537	0.036855
dre04623 Cytosolic DNA-sensing pathway	0.0478159	1.64957	0.00057375	0.0031671	38	0.12167	0.0305638	0.0813207	0.0193322
dre04810 Regulation of actin cytoskeleton	0.0482108	1.52111	0.00120699	0.00594874	238	0.0407684	0.028037	0.36617	0.0190615
dre03020 RNA polymerase	0.0599021	1.3514	0.0045506	0.0190298	27	0.331055	0.195513	0.00863495	0.0616839
dre04140 Regulation of autophagy	0.0704638	1.41953	0.00278238	0.012799	24	0.123367	0.11482	0.0126662	0.171345
dre00900 Terpenoid backbone biosynthesis	0.0759751	1.39255	0.00341152	0.0151868	18	0.126618	0.152709	0.0413825	0.0657202
dre04270 Vascular smooth muscle contraction	0.0796652	1.27593	0.00553113	0.0212027	129	0.011731	0.0593191	0.390999	0.16394
dre04150 mTOR signaling pathway	0.0814416	1.33962	0.00390372	0.0168348	67	0.0285621	0.0866522	0.145627	0.158372
dre04912 GnRH signaling pathway	0.0837385	1.28878	0.00515182	0.0203129	105	0.0245954	0.0451502	0.381726	0.121154
dre00532 Glycosaminoglycan biosynthesis - chondroitin sulfate / dermatan sulfate	0.085472	1.26785	0.00700183	0.0254277	21	0.0455352	0.0920309	0.30036	0.0849003
dre00920 Sulfur metabolism	0.0895873	1.36066	0.00479658	0.0194685	10	0.159926	0.0518596	0.133436	0.0737836
dre04920 Adipocytokine signaling pathway	0.0934815	1.23979	0.00685209	0.0254277	77	0.03188	0.0849667	0.305733	0.115927
dre04540 Gap junction	0.103759	1.13031	0.0122211	0.0421629	111	0.0277545	0.139598	0.406397	0.102687
dre04350 TGF-beta signaling pathway	0.104158	1.21699	0.00771639	0.0273041	85	0.0390142	0.143963	0.172971	0.140806
dre00510 N-Glycan biosynthesis	0.120054	1.11982	0.0132376	0.0445557	45	0.133745	0.190808	0.179369	0.0621729
