# Supplementary material for: Zebrafish Models for Human Acute Organophosphorus Poisoning
Source: Sci Rep. 2015 Oct 22;5:15591. doi: 10.1038/srep15591 (PMC4614985; doi:10.1038/srep15591)
Supplement: Supplementary Dataset 6 [file srep15591-s9.xls]

## Sheet: Grade 3 DEGs
Supplementary Data 6. Differentially expressed genes (DEGs) for grade 3 larvae.
Row.names	logFC	logCPM	LR	PValue	FDR	GeneID	gene	product
gene16160	-4.31322	-4.15808	12.5011	0.000406716	0.00504415	100002277	si:dkey-28d5.4
gene21106	1.689	-1.52497	13.9903	0.000183761	0.00265077	100333082	LOC100333082
gene23406	2.00965	-1.32896	10.3964	0.00126258	0.0121931	100148026	si:dkey-86k10.1
gene24518	-4.94758	-2.32339	7.86212	0.00504811	0.0348586	795192	LOC795192
gene24788	-1.06793	1.04097	8.1487	0.00430919	0.0309983	100537700	LOC100537700
gene25897	3.26326	-1.59908	26.8618	2.18533e-07	9.94906e-06	101882893	LOC101882893
gene29250	-1.29994	3.58489	12.7457	0.000356825	0.00454147	100334937	LOC100334937
gene31240	0.864567	2.52027	9.97817	0.00158407	0.0145212	100334707	LOC100334707
gene33018	1.51495	1.4437	37.5038	9.12341e-10	8.60011e-08	100331588	LOC100331588
gene33881	-1.24473	1.12169	7.46109	0.00630469	0.040748	559586	trpc5b
gene37188	1.33175	-0.181808	9.43545	0.00212831	0.0183171	101884366	LOC101884366
gene38051	2.20187	-2.19132	10.1867	0.00141457	0.0133147	103909853	LOC103909853
gene39147	1.54723	1.89922	9.43098	0.00213351	0.0183403	100535428	LOC100535428
gene4996	1.82027	-2.2501	10.0432	0.00152915	0.0141606	103910354	LOC103910354
rna10	0.730252	3.81246	10.7682	0.00103257	0.0104498	393364	ildr1a	immunoglobulin-like domain containing receptor 1a
rna1003	0.82686	0.85273	8.25902	0.00405501	0.0297123	415251	ints12	integrator complex subunit 12
rna1019	-1.0081	0.927208	7.9763	0.00473937	0.0333337	567676	foxe1	forkhead box E1 (thyroid transcription factor 2)
rna10246	1.17612	-0.269819	8.20016	0.00418867	0.0304131	101885953	LOC101885953	uncharacterized LOC101885953
rna1039	0.781405	3.61682	13.4147	0.000249656	0.00342347	492489	sgut1	SGT1%2C suppressor of G2 allele of SKP1 (S. cerevisiae)
rna1060	1.98481	-0.62883	7.72568	0.0054441	0.0368213	101882692	LOC101882692	uncharacterized LOC101882692
rna1068	-5.24786	-3.60543	8.12937	0.00435539	0.0312188	103908837	LOC103908837	uncharacterized LOC103908837
rna1073	0.910488	3.63011	15.7527	7.2186e-05	0.00125952	266990	pwp2h	PWP2 periodic tryptophan protein homolog (yeast)
rna1074	-1.09039	5.86238	10.5298	0.00117462	0.0115586	368225	gpm6ba	glycoprotein M6Ba
rna1078	-0.820809	5.14682	9.80305	0.00174223	0.0156409	100000769	cryaa	crystallin%2C alpha A
rna108	2.57938	-2.68717	17.8191	2.42936e-05	0.000516471	678638	oxgr1a.1	oxoglutarate (alpha-ketoglutarate) receptor 1a%2C tandem duplicate 1
rna1087	0.716339	6.17571	8.26463	0.00404249	0.0296568	393285	zgc:56306	zgc:56306
rna1092	-1.31197	-0.249311	7.55689	0.0059781	0.0394596	100137117	si:dkey-1h24.2	si:dkey-1h24.2
rna11002	-4.03002	-3.86209	9.01303	0.00268062	0.0216814	103910536	LOC103910536	uncharacterized LOC103910536
rna1107	0.659862	6.13808	10.658	0.00109595	0.0109359	334370	tm9sf2	transmembrane 9 superfamily member 2
rna1119	2.23351	4.40633	22.5693	2.02699e-06	6.65393e-05	406356	tmem41ab	transmembrane protein 41ab
rna1133	0.763259	2.30702	9.70189	0.00184079	0.0163592	100003553	dis3	DIS3 exosome endoribonuclease and 3'-5' exoribonuclease
rna11424	-2.95817	-2.86447	13.2882	0.000267085	0.0036015	100007824	LOC100007824	uncharacterized LOC100007824
rna1147	4.18025	-4.28499	10.9276	0.000947399	0.00980636	103908890	LOC103908890	uncharacterized LOC103908890
rna1172	1.51583	1.29616	21.4136	3.70134e-06	0.000111397	751660	dpcd	deleted in primary ciliary dyskinesia homolog (mouse)
rna11769	6.17845	-3.57467	9.23525	0.00237401	0.0198392	103910591	LOC103910591	uncharacterized LOC103910591
rna1182	-0.79282	3.67872	7.53832	0.00604005	0.0396532	30630	kal1a	Kallmann syndrome 1a sequence
rna1215	1.47187	5.88186	45.103	1.86943e-11	3.18398e-09	405840	chmp2bb	charged multivesicular body protein 2Bb
rna1219	0.527872	4.26838	7.22873	0.00717458	0.0448894	100536880	znf654	zinc finger protein 654
rna12343	2.31559	-2.6494	8.61916	0.00332645	0.0255165	101885563	LOC101885563	uncharacterized LOC101885563
rna12374	0.770011	1.92731	7.5114	0.00613098	0.039974	101885734	LOC101885734	protein NLRC3-like%2C transcript variant X1
rna12684	1.72353	-1.30231	9.86934	0.00168056	0.0151965	796821	LOC796821	uncharacterized protein K02A2.6-like
rna1271	0.666919	3.54109	8.0989	0.00442922	0.031612	563778	usp38	ubiquitin specific peptidase 38
rna1275	-1.15404	3.32449	8.0769	0.0044833	0.031922	564383	frem3	Fras1 related extracellular matrix 3
rna1278	-0.713734	4.45926	8.58068	0.00339749	0.0259209	326102	hhip	hedgehog interacting protein
rna1279	1.23485	3.21311	18.7076	1.52373e-05	0.000357398	30628	smad1	SMAD family member 1%2C transcript variant X1
rna1282	-1.39322	0.777559	9.32544	0.00225995	0.0190936	100150588	tceanc	transcription elongation factor A (SII) N-terminal and central domain containing
rna12864	1.34817	-0.44049	8.69321	0.00319398	0.0247846	30186	crestin	crestin
rna12907	1.77468	-0.933717	9.50603	0.00204798	0.0177634	101884884	LOC101884884	protein NLRC3-like
rna131	-0.674511	4.24533	9.38279	0.00219032	0.0186907	100329707	LOC100329707	FERM%2C RhoGEF and pleckstrin domain-containing protein 1
rna13101	1.72335	0.764712	13.382	0.000254051	0.00347103	101884463	LOC101884463	uncharacterized LOC101884463
rna1321	-1.6325	0.710818	13.5924	0.000227102	0.00315898	100270757	scpp1	secretory calcium-binding phosphoprotein 1
rna1322	-1.24631	2.71592	9.66432	0.00187881	0.0166036	567331	sparcl1	SPARC-like 1
rna1325	-1.63037	0.690717	15.411	8.64847e-05	0.00145399	568915	si:ch211-15e22.3	si:ch211-15e22.3%2C transcript variant X1
rna1330	1.17485	-1.09259	8.4579	0.00363461	0.0272865	553668	galnt7	UDP-N-acetyl-alpha-D-galactosamine: polypeptide N-acetylgalactosaminyltransferase 7
rna13329	-5.8519	-3.2223	7.89615	0.00495402	0.0344072	101885558	LOC101885558	uncharacterized LOC101885558
rna1340	-0.974927	0.390131	8.76726	0.00306686	0.0240397	407734	gpm6ab	glycoprotein M6Ab
rna1341	-1.80049	0.82462	15.9172	6.61735e-05	0.00117097	407734	gpm6ab	glycoprotein M6Ab%2C transcript variant X1
rna13423	1.37961	-2.48825	7.71585	0.00547382	0.036939	101887008	LOC101887008	uncharacterized LOC101887008
rna1364	1.17526	0.342701	7.50735	0.00614476	0.0400338	325410	irf2a	interferon regulatory factor 2a
rna1365	0.991478	2.7295	17.4985	2.87532e-05	0.000589943	393340	tmem134	transmembrane protein 134
rna1371	0.765931	4.55459	13.6515	0.000220063	0.00307965	334795	aip	aryl hydrocarbon receptor interacting protein
rna1373	1.40164	-1.30878	8.82525	0.00297091	0.0234914	494160	cdk2ap2	cyclin-dependent kinase 2 associated protein 2
rna13796	4.00216	-4.25139	9.65106	0.00189243	0.0167091	101886675	LOC101886675	uncharacterized LOC101886675%2C transcript variant X5
rna1380	1.68147	0.286072	20.5543	5.79647e-06	0.000161183	100149185	cntf	ciliary neurotrophic factor
rna1393	3.64197	-2.93892	10.8495	0.000988233	0.0101241	793449	LOC793449	GTPase IMAP family member 4-like
rna1398	0.991158	5.19076	10.8414	0.000992576	0.0101513	336637	zgc:56493	zgc:56493
rna1416	3.47235	1.19257	81.4856	1.76547e-19	1.66675e-16	445108	htra3a	HtrA serine peptidase 3a
rna1426	0.719682	3.88027	7.7601	0.0053413	0.0363557	333939	lrpap1	low density lipoprotein receptor-related protein associated protein 1
rna14466	3.36977	-2.56501	7.31322	0.00684492	0.043315	100142651	zgc:174275	zgc:174275
rna14581	2.34002	-2.27294	11.1219	0.000853143	0.00906873	100005924	LOC100005924	interleukin-17 receptor A-like
rna1468	-0.974243	1.87753	11.5685	0.000670789	0.00746938	567804	fbxo41	F-box protein 41
rna1471	1.04138	3.78934	20.3524	6.44133e-06	0.000176012	387290	smox	spermine oxidase
rna1480	-1.01316	4.77438	9.60549	0.00193997	0.0170535	570385	lrrtm1	leucine rich repeat transmembrane neuronal 1
rna1482	1.08201	1.17649	9.18695	0.00243746	0.0202173	393354	cisd2	CDGSH iron sulfur domain 2
rna1489	-1.2702	0.719099	11.7045	0.000623503	0.00704756	100001558	si:dkey-22i16.2	si:dkey-22i16.2
rna1490	-2.72022	0.401305	16.0917	6.03474e-05	0.00108322	555617	si:dkey-22i16.3	si:dkey-22i16.3
rna15063	1.61354	-2.81941	7.41359	0.00647331	0.0415511	103910805	LOC103910805	uncharacterized LOC103910805
rna15127	1.25702	-0.810879	9.67612	0.00186678	0.0165314	100141328	zgc:174653	zgc:174653
rna1519	1.40319	0.581297	11.2204	0.00080902	0.00868574	103909118	LOC103909118	prostaglandin D2 receptor 2-like
rna15423	-2.3785	-2.61815	7.94965	0.00480967	0.0336307	100003687	LOC100003687	uncharacterized LOC100003687
rna15428	3.79452	-4.35732	7.64684	0.00568718	0.0380024	103910840	LOC103910840	uncharacterized LOC103910840
rna1553	-1.48143	2.42361	18.5537	1.65184e-05	0.000382065	100009631	slc43a1b	solute carrier family 43 (amino acid system L transporter)%2C member 1b
rna1563	3.10145	-3.93875	7.91337	0.00490709	0.0341446	571862	si:dkey-9i23.5	si:dkey-9i23.5
rna1564	1.42962	0.0555577	14.8406	0.000116992	0.00184868	571869	si:dkey-9i23.6	si:dkey-9i23.6
rna157	0.965042	2.17069	14.0155	0.000181312	0.00262688	550323	stk16	serine/threonine kinase 16
rna15812	3.33106	-3.59003	10.5556	0.00115837	0.0114372	103910869	LOC103910869	uncharacterized LOC103910869
rna15813	2.96232	-4.05638	8.80593	0.00300252	0.0236789	103910868	LOC103910868	uncharacterized LOC103910868
rna1584	1.69204	-2.11868	7.23884	0.0071343	0.0447214	571908	tmem176	transmembrane protein 176%2C transcript variant X1
rna1586	0.962859	3.31039	16.5159	4.82433e-05	0.000896553	571915	si:dkey-9i23.16	si:dkey-9i23.16
rna1587	0.798479	4.41539	15.5056	8.22624e-05	0.00140188	777738	vps37c	vacuolar protein sorting 37 homolog C (S. cerevisiae)
rna1588	1.80475	-2.24423	11.1086	0.000859261	0.00911759	101883068	cd5	CD5 molecule
rna1593	1.49321	3.5127	30.3513	3.60464e-08	2.16105e-06	323922	dnaja1	DnaJ (Hsp40) homolog%2C subfamily A%2C member 1
rna1594	1.14904	1.20641	12.2708	0.0004601	0.00556128	570074	LOC570074	WD40 repeat-containing protein SMU1-like
rna1610	1.52147	-0.843639	12.3231	0.000447383	0.00544931	103909127	LOC103909127	zinc finger protein Gfi-1b-like
rna16183	1.06501	2.32843	11.5078	0.000693048	0.00766598	103910899	LOC103910899	uncharacterized LOC103910899
rna162	2.58416	-0.140003	14.2112	0.000163391	0.00240915	334613	fn1b	fibronectin 1b%2C transcript variant X2
rna1628	-1.08087	3.1796	8.18881	0.00421496	0.0305052	559976	LOC559976	Glutamate [NMDA] receptor subunit epsilon-2-like
rna164	-2.47908	0.250143	28.4847	9.44419e-08	4.96665e-06	100005630	cpo	carboxypeptidase O
rna1645	0.992106	2.1955	11.6825	0.000630892	0.0071123	406689	mcoln1a	mucolipin 1a
rna1648	1.40183	-0.633779	10.6574	0.00109629	0.0109359	560840	pkn1	protein kinase N1%2C transcript variant X3
rna1673	0.775516	3.79019	9.45012	0.00211136	0.0181918	562925	atp11a	ATPase%2C class VI%2C type 11A%2C transcript variant X4
rna16892	2.44428	-2.96932	7.02084	0.00805665	0.0487891	100535915	LOC100535915	protein NLRC3-like
rna16909	2.88306	-3.33129	9.90074	0.00165212	0.0149982	100329723	LOC100329723	gastrula zinc finger protein XlCGF8.2DB-like
rna1700	0.660647	4.40773	10.0673	0.00150926	0.0140361	368640	kpna3	karyopherin alpha 3 (importin alpha 4)
rna1709	1.25718	0.256922	7.98337	0.0047209	0.0332348	101884727	LOC101884727	uncharacterized LOC101884727
rna17123	4.74417	-3.96926	16.0998	6.00906e-05	0.0010799	100536648	LOC100536648	solute carrier organic anion transporter family member 1C1-like
rna17132	3.79727	-4.15195	7.88481	0.00498518	0.0345516	561920	LOC561920	gastrula zinc finger protein XlCGF7.1%2C transcript variant X2
rna17147	1.87203	0.0960215	24.7209	6.62606e-07	2.56287e-05	100150280	LOC100150280	protein NLRC3-like
rna17160	1.20309	-0.301273	8.63838	0.00329153	0.0253382	569391	LOC569391	zinc finger protein 239-like
rna1719	0.951643	0.660938	9.25454	0.00234912	0.0196806	564697	pdxkb	pyridoxal (pyridoxine%2C vitamin B6) kinase b
rna17220	1.32195	1.62742	25.7279	3.93111e-07	1.65701e-05	571254	LOC571254	gastrula zinc finger protein XlCGF57.1-like
rna17255	1.86314	-1.72349	11.4497	0.000715045	0.00785699	100005516	LOC100005516	protein NLRC3-like
rna17269	0.979809	2.63209	16.2965	5.41641e-05	0.000990015	442869	trim24	tripartite motif containing 24
rna17271	0.621688	4.65523	8.97243	0.00274084	0.022074	767727	zgc:154045	zgc:154045
rna17286	1.50714	0.865918	25.5257	4.3652e-07	1.81738e-05	100003412	zgc:172139	zgc:172139%2C transcript variant X1
rna17313	2.81916	-3.66055	9.14124	0.00249912	0.0205694	103911009	LOC103911009	uncharacterized LOC103911009
rna17316	2.33747	-2.68405	7.31944	0.00682129	0.0432202	101886924	LOC101886924	uncharacterized LOC101886924%2C transcript variant X2
rna17351	0.95272	4.6638	7.72795	0.00543724	0.0367973	550363	ms4a17a.11	membrane-spanning 4-domains%2C subfamily A%2C member 17A.11
rna17355	1.39333	-1.13112	7.16566	0.00743122	0.0459295	100002785	ms4a17a.8	membrane-spanning 4-domains%2C subfamily A%2C member 17A.8
rna17359	2.2354	0.618101	17.587	2.74452e-05	0.000568947	798290	LOC798290	uncharacterized LOC798290
rna17370	2.39027	-0.760746	16.4258	5.05922e-05	0.000933837	100124612	ms4a17a.4	membrane-spanning 4-domains%2C subfamily A%2C member 17A.4
rna17374	2.72928	-1.03219	16.8791	3.98387e-05	0.000767484	100537622	si:ch73-56d11.4	si:ch73-56d11.4%2C transcript variant X2
rna174	1.13816	5.32677	21.2937	3.94018e-06	0.000116504	334868	cnppd1	cyclin Pas1/PHO80 domain containing 1
rna17420	-2.29095	-1.50824	8.81004	0.00299578	0.023632	797633	LOC797633	uncharacterized LOC797633%2C transcript variant X1
rna17455	-1.19863	3.86342	9.6212	0.00192344	0.0169281	326845	slco1d1	solute carrier organic anion transporter family%2C member 1D1
rna17476	4.66859	-4.05381	7.43047	0.00641287	0.0412473	100334861	LOC100334861	NACHT%2C LRR and PYD domains-containing%2C transcript variant X3
rna17504	-1.82226	-2.0295	7.08032	0.00779351	0.0476401	564021	wu:fc66h01	wu:fc66h01%2C transcript variant X1
rna17511	0.874429	0.889893	10.3285	0.00130989	0.0125401	103911028	LOC103911028	protein Hook homolog 3-like
rna1752	1.80099	4.10561	44.7577	2.22993e-11	3.69307e-09	325423	fstl1a	follistatin-like 1a
rna1753	0.994951	1.87407	8.37037	0.00381388	0.0283474	100000656	lrrc58a	leucine rich repeat containing 58a
rna17532	-5.04132	-3.6053	16.9882	3.76131e-05	0.000733566	101885810	LOC101885810	homeobox protein goosecoid-2-like
rna17534	1.96547	2.49275	65.8146	4.95404e-16	2.28465e-13	337105	mbd2	methyl-CpG binding domain protein 2
rna17570	0.92933	3.74351	16.4754	4.92865e-05	0.000912547	445388	rcl1	RNA terminal phosphate cyclase-like 1
rna17577	-3.60895	-4.15455	6.96414	0.00831593	0.0499456	100148581	LOC100148581	phospholipase A2%2C group IVC (cytosolic%2C calcium-independent)-like
rna17580	-0.847343	4.19949	9.764	0.00177963	0.0159194	100330598	LOC100330598	nuclear protein 1 pseudogene
rna17581	0.955664	1.87046	12.1897	0.000480549	0.00574818	553717	vkorc1l1	vitamin K epoxide reductase complex%2C subunit 1-like 1
rna17590	0.723814	1.30104	7.16019	0.00745392	0.046002	393263	ddrgk1	DDRGK domain containing 1
rna17596	3.15088	7.30591	84.2487	4.36281e-20	4.84369e-17	378848	hspa5	heat shock protein 5
rna17614	-1.16473	4.38886	18.9063	1.373e-05	0.000327423	117604	ywhag1	3-monooxygenase/tryptophan 5-monooxygenase activation protein%2C gamma polypeptide 1
rna17615	2.61313	4.30073	34.4943	4.27494e-09	3.37225e-07	368243	hspb1	heat shock protein%2C alpha-crystallin-related%2C 1
rna1762	0.888341	-0.258495	7.15941	0.00745716	0.046002	561732	cfap58	cilia and flagella associated protein 58
rna17629	0.708185	4.56799	10.8028	0.00101347	0.0103157	334619	c1qbp	complement component 1%2C q subcomponent binding protein
rna17631	2.25627	2.31149	63.4939	1.60864e-15	6.26242e-13	562279	LOC562279	unconventional myosin-XIX-like
rna17632	2.08418	0.033171	31.0747	2.48282e-08	1.5473e-06	101882969	LOC101882969	unconventional myosin-XIX-like
rna17648	-0.869992	2.98616	10.6624	0.00109333	0.0109245	570477	prdx4	peroxiredoxin 4
rna17649	-0.76615	4.63079	9.18957	0.00243398	0.0201958	565700	sat1a.1	spermidine/spermine N1-acetyltransferase 1a%2C duplicate 1
rna17650	2.69981	6.61308	62.1498	3.18305e-15	1.1636e-12	431716	sat1a.2	spermidine/spermine N1-acetyltransferase 1a%2C duplicate 2
rna17655	2.20546	-1.79442	10.4541	0.0012238	0.0118875	101886910	LOC101886910	cystatin-A-like
rna17656	3.18418	-1.35531	20.2456	6.81101e-06	0.0001841	101886968	LOC101886968	cystatin-B-like
rna17668	0.807737	1.53698	9.39073	0.00218085	0.0186196	554361	lmx1ba	LIM homeobox transcription factor 1%2C beta a
rna17697	0.959834	0.533562	10.5468	0.0011639	0.0114729	405783	ostf1	osteoclast stimulating factor 1%2C transcript variant X1
rna17699	1.10679	5.12381	23.1857	1.47085e-06	5.1113e-05	445233	me2	malic enzyme 2%2C NAD(+)-dependent%2C mitochondrial
rna17702	0.620688	2.47046	7.32129	0.00681426	0.0431848	100330946	mex3c	mex-3 RNA binding family member C
rna17703	0.701501	2.37092	7.54729	0.00601004	0.0395428	798124	LOC798124	uncharacterized LOC798124
rna1771	3.2416	2.84121	27.9937	1.21714e-07	6.20493e-06	795785	cxcl18b	chemokine (C-X-C motif) ligand 18b
rna1775	0.995847	1.20952	7.64539	0.00569176	0.0380246	557882	si:dkeyp-80c12.7	si:dkeyp-80c12.7
rna17751	3.31128	-3.02718	13.7896	0.00020446	0.00289509	550238	lmbrd2a	LMBR1 domain containing 2a%2C transcript variant X1
rna17765	0.836927	3.81808	8.962	0.00275653	0.0221527	541493	lifra	leukemia inhibitory factor receptor alpha a
rna17766	1.5539	-1.15367	14.1507	0.000168731	0.00247435	100144562	osmr	oncostatin M receptor
rna17767	0.646076	4.20727	7.22627	0.00718443	0.0448932	561703	rictora	RPTOR independent companion of MTOR%2C complex 2 a
rna17776	2.2646	-2.72447	14.1096	0.000172465	0.00252064	567470	LOC567470	uncharacterized LOC567470
rna17789	-1.95502	1.1502	36.016	1.95701e-09	1.6809e-07	567780	kcnv2b	potassium channel%2C subfamily V%2C member 2b
rna17818	1.21428	4.43263	28.7375	8.28828e-08	4.46049e-06	565333	ddr2b	discoidin domain receptor family%2C member 2b
rna17819	1.51176	3.06539	22.2227	2.42791e-06	7.7507e-05	568780	zgc:158343	zgc:158343
rna17827	2.03103	-3.45033	8.8361	0.00295329	0.0234139	564970	slc2a11b	solute carrier family 2 (facilitated glucose transporter)%2C member 11b%2C transcript variant X1
rna17828	-1.487	0.980816	8.55432	0.00344704	0.0261856	393493	zgc:66350	zgc:66350
rna1783	1.6251	-1.49705	9.28486	0.00231056	0.0194064	794408	LOC794408	inositol 1%2C4%2C5-trisphosphate receptor-interacting protein
rna17846	-0.914919	2.5115	8.04274	0.00456865	0.0323758	403306	rtn4r	reticulon 4 receptor
rna17851	-4.04151	-3.94486	8.79028	0.0030284	0.0238141	103911048	LOC103911048	uncharacterized LOC103911048
rna17857	-1.46709	1.47849	11.0252	0.000898803	0.00942705	100329495	LOC100329495	calcium-binding protein 7-like
rna17864	0.746127	2.90725	9.36615	0.00221029	0.018796	406633	tesca	tescalcin a
rna17893	0.989043	2.66658	17.9627	2.25274e-05	0.000486165	100005564	vsig10	V-set and immunoglobulin domain containing 10
rna1790	2.78026	-3.77894	8.08961	0.00445198	0.0317366	794323	si:ch211-281g13.4	si:ch211-281g13.4%2C transcript variant X1
rna17907	0.741847	4.57453	12.2182	0.000473263	0.0056806	30228	pes	pescadillo
rna17926	1.50666	2.56212	21.9501	2.79836e-06	8.77445e-05	445275	sdf2l1	stromal cell-derived factor 2-like 1
rna17929	1.13681	4.52965	25.9967	3.42009e-07	1.473e-05	321943	ube2l3b	ubiquitin-conjugating enzyme E2L 3b%2C transcript variant X1
rna17947	-1.69664	2.98264	18.349	1.83914e-05	0.000413579	321113	zgc:65851	zgc:65851
rna17955	2.61353	3.58128	87.0303	1.06873e-20	1.28145e-17	406339	hk2	hexokinase 2
rna17983	-1.70852	2.0771	32.0456	1.50597e-08	1.00318e-06	406627	pebp1	phosphatidylethanolamine binding protein 1
rna17996	2.12712	4.86059	36.3676	1.63394e-09	1.43214e-07	791580	hspb8	heat shock protein b8
rna17997	2.03022	2.67468	7.19901	0.00729436	0.0453173	100331249	LOC100331249	heat shock protein beta-1-like
rna17998	1.23178	6.47171	24.8136	6.31493e-07	2.46159e-05	140614	xbp1	X-box binding protein 1
rna18	-2.20775	-1.15566	19.9348	8.01266e-06	0.000209798	282671	f7i	coagulation factor VIIi
rna18000	1.20037	1.88065	20.624	5.58909e-06	0.000156432	447802	coq5	coenzyme Q5 homolog%2C methyltransferase (S. cerevisiae)
rna18013	-0.966675	2.98946	7.61925	0.00577485	0.0384248	797549	galnt9	polypeptide N-acetylgalactosaminyltransferase 9
rna18081	0.659733	3.98075	11.1054	0.00086075	0.0091237	406787	kctd10	potassium channel tetramerization domain containing 10
rna18108	-0.82072	1.32529	7.52882	0.00607196	0.0397495	794145	si:dkey-234h16.7	si:dkey-234h16.7
rna18117	2.7804	0.483119	17.0374	3.66509e-05	0.000719481	558956	isg15	ISG15 ubiquitin-like modifier
rna18134	0.999653	4.05529	16.6667	4.45561e-05	0.000838548	317741	coro1ca	coronin%2C actin binding protein%2C 1Ca
rna18137	3.56276	-4.1524	7.03719	0.00798341	0.0484925	101884477	LOC101884477	leucine-rich alpha-2-glycoprotein-like
rna18156	1.24565	4.84626	18.6677	1.55593e-05	0.000363526	436924	limk2	LIM domain kinase 2
rna18157	0.72598	5.50303	7.43376	0.00640115	0.0411938	386643	pik3ip1	phosphoinositide-3-kinase interacting protein 1
rna18158	0.890007	1.69488	10.3561	0.00129049	0.0124185	561626	si:ch211-225b11.4	si:ch211-225b11.4
rna18203	1.85908	0.667176	21.5677	3.41561e-06	0.000104051	562819	si:dkey-13n15.11	si:dkey-13n15.11
rna18220	0.858093	2.13139	9.48957	0.00206643	0.0178923	797259	si:ch73-92i20.1	si:ch73-92i20.1
rna18228	-0.705575	4.82833	8.58885	0.00338228	0.0258377	323487	zc4h2	zinc finger%2C C4H2 domain containing
rna18231	0.748762	3.3948	12.1147	0.000500262	0.00591421	561321	las1l	LAS1-like (S. cerevisiae)
rna18234	1.93259	1.24331	26.2429	3.01056e-07	1.31744e-05	286739	msna	moesin a
rna18247	2.01309	-1.30283	18.1987	1.99017e-05	0.00043995	100002920	si:dkey-27p18.3	si:dkey-27p18.3%2C transcript variant X1
rna18252	4.18184	-3.88623	10.2532	0.00136449	0.0129489	103911069	LOC103911069	uncharacterized protein K02A2.6-like
rna18284	0.825839	3.79941	13.1292	0.000290725	0.00385439	541537	zgc:110800	zgc:110800
rna18324	1.06957	2.84786	20.8334	5.01019e-06	0.000142626	503772	agtr2	angiotensin II receptor%2C type 2
rna18341	2.12569	4.25138	39.4447	3.37477e-10	3.65991e-08	334561	acsl4b	acyl-CoA synthetase long-chain family member 4b
rna18349	0.75334	2.59263	10.2441	0.00137121	0.0129951	30644	mtmr2	myotubularin related protein 2
rna18359	0.529771	5.29522	7.49265	0.00619514	0.040257	322325	rnf128a	ring finger protein 128a
rna18392	1.13892	2.56849	17.048	3.6446e-05	0.000716396	450062	eif1axa	eukaryotic translation initiation factor 1A%2C X-linked%2C a
rna18393	0.734222	2.26921	7.86989	0.00502648	0.0347528	338219	rps6ka3a	ribosomal protein S6 kinase a%2C polypeptide 3a%2C transcript variant X1
rna18399	0.717915	5.988	11.5847	0.000664971	0.00741926	326974	gabarapa	GABA(A) receptor-associated protein a
rna18412	-2.71733	-3.45533	9.14718	0.00249102	0.0205258	565476	si:ch211-114c12.5	si:ch211-114c12.5
rna18417	0.857324	3.07872	12.2592	0.000462973	0.00558923	407642	mrps31	mitochondrial ribosomal protein S31
rna18418	2.27375	-0.0956242	26.4611	2.68898e-07	1.19414e-05	565335	LOC565335	novel protein similar to vertebrate solute carrier family 25 mitochondrial carrier%3B ornithine transporter member 15 (SLC25A15)%2C transcript variant X1
rna18420	1.01323	3.72822	17.511	2.85652e-05	0.000587694	565274	si:ch211-137i24.10	si:ch211-137i24.10
rna18423	-0.922495	2.79258	7.47515	0.00625565	0.0405359	30038	sox19a	SRY (sex determining region Y)-box 19a
rna18427	0.825553	2.03696	9.00463	0.00269297	0.021741	564882	plscr3a	phospholipid scramblase 3a
rna18428	0.845063	2.98698	14.0519	0.000177833	0.00258271	541372	phf23a	PHD finger protein 23a
rna18439	0.561453	4.93494	7.74223	0.0053944	0.0366257	114429	znf703	zinc finger protein 703
rna18447	1.2226	2.72049	25.1379	5.33736e-07	2.13324e-05	561117	atp6v0a2b	ATPase%2C H+ transporting%2C lysosomal V0 subunit a2b
rna1849	-1.16159	3.14422	7.21449	0.00723173	0.0451152	555481	zgc:154142	zgc:154142
rna18496	2.53208	-2.6405	12.8933	0.000329765	0.00425712	100333727	fut7	fucosyltransferase 7 (alpha (1%2C3) fucosyltransferase)
rna18505	1.32513	-0.739971	11.9716	0.00054018	0.00629811	100321242	si:dkey-229d2.7	si:dkey-229d2.7
rna18509	2.50566	1.01181	15.6047	7.80592e-05	0.00134092	567237	tmc1	transmembrane channel-like 1
rna18513	0.842268	2.38707	10.7968	0.00101673	0.0103338	445497	zgc:101016	zgc:101016
rna18514	0.7343	1.61016	7.9251	0.00487537	0.0339633	437017	abhd17b	abhydrolase domain containing 17B
rna18521	-2.42246	-2.33734	15.3384	8.98728e-05	0.00149254	565807	trpm3	transient receptor potential cation channel%2C subfamily M%2C member 3%2C transcript variant X11
rna18537	-1.39981	0.819967	11.8142	0.000587818	0.00671767	84041	bco2l	beta-carotene 15%2C 15-dioxygenase 2%2C like
rna18553	0.992552	3.13573	17.201	3.36266e-05	0.000668873	415208	zgc:86811	zgc:86811
rna18554	1.08591	2.63764	15.5523	8.0252e-05	0.00137073	563122	marveld2b	MARVEL domain containing 2b
rna18581	1.38188	2.71918	29.2731	6.2863e-08	3.49607e-06	751697	tmem150a	transmembrane protein 150A
rna18582	1.19676	1.83437	24.8251	6.27761e-07	2.45023e-05	393276	rnf181	ring finger protein 181
rna18589	1.10213	5.12045	19.3015	1.11621e-05	0.000277673	407646	tcn2	transcobalamin II
rna18600	1.41934	1.57491	19.1182	1.22868e-05	0.000298468	393342	zgc:64051	zgc:64051
rna18601	0.980243	2.92442	18.461	1.7342e-05	0.000397129	767766	lman2lb	lectin%2C mannose-binding 2-like b
rna18603	1.18701	-0.264389	7.61069	0.00580233	0.0385741	100334188	LOC100334188	T-box transcription factor TBX3-like
rna18605	-1.08884	0.825115	7.62477	0.0057572	0.0383421	100334257	htra4	HtrA serine peptidase 4
rna18609	-1.21324	2.4022	14.7366	0.000123621	0.00193608	100002445	unc5db	unc-5 homolog Db (C. elegans)
rna1862	-1.10017	6.44822	19.3496	1.08843e-05	0.000271843	103909258	LOC103909258	uncharacterized LOC103909258
rna18620	-0.984957	1.79742	8.1694	0.00426031	0.0307357	100270739	zmat4a	zinc finger%2C matrin-type 4a
rna18621	2.10821	4.73748	49.0888	2.44636e-12	4.95486e-10	541345	zgc:110340	zgc:110340
rna18627	0.988715	4.12842	20.7084	5.34813e-06	0.000150765	559483	vps37b	vacuolar protein sorting 37 homolog B (S. cerevisiae)
rna18628	0.968541	0.816297	10.2968	0.00133263	0.0126936	570148	abcb9	ATP-binding cassette%2C sub-family B (MDR/TAP)%2C member 9
rna18636	1.08029	0.192571	12.6935	0.000366928	0.00463374	100003539	tacr1a	tachykinin receptor 1a
rna18640	0.693403	4.04644	10.5309	0.00117396	0.0115569	327007	vamp8	vesicle-associated membrane protein 8 (endobrevin)
rna18659	0.825561	1.80841	7.06068	0.00787941	0.047997	100003996	LOC100003996	beta-1%2C3-galactosyltransferase 2-like
rna1866	1.27432	4.41004	25.4365	4.57175e-07	1.87987e-05	58026	psen2	presenilin 2
rna18660	-1.37945	4.06092	18.3117	1.87548e-05	0.000419861	30037	tnc	tenascin C
rna18668	2.36828	2.15269	9.11632	0.00253339	0.0208	564060	LOC564060	serpin peptidase inhibitor-like
rna18674	1.42013	3.51699	17.1793	3.40121e-05	0.000673815	556540	fam129bb	family with sequence similarity 129%2C member Bb
rna18677	1.93064	-0.705267	11.6044	0.000657972	0.00735672	556318	noxa1	NADPH oxidase activator 1
rna18680	0.730577	2.56476	8.14831	0.00431014	0.0309983	556237	man1b1	mannosidase%2C alpha%2C class 1B%2C member 1
rna18681	-1.80744	1.15453	21.4192	3.69066e-06	0.000111299	100004431	si:dkey-61l1.4	si:dkey-61l1.4
rna18707	3.55447	-4.25281	7.12855	0.00758662	0.0466017	103911074	LOC103911074	uncharacterized LOC103911074
rna18718	1.77407	-2.78286	9.53728	0.0020134	0.0175753	791588	zgc:153740	zgc:153740
rna18722	0.668376	2.48029	9.22813	0.00238325	0.0198998	325248	ddx31	DEAD (Asp-Glu-Ala-Asp) box polypeptide 31
rna18738	0.939592	4.85589	17.3309	3.14034e-05	0.000632485	323696	f11r	F11 receptor
rna1874	0.981852	3.69069	20.7724	5.1723e-06	0.000146823	326718	esf1	ESF1%2C nucleolar pre-rRNA processing protein%2C homolog (S. cerevisiae)
rna18756	1.59655	2.53906	23.4558	1.27819e-06	4.54506e-05	569618	adamts8a	ADAM metallopeptidase with thrombospondin type 1 motif%2C 8a
rna18765	1.10301	4.76293	20.1679	7.09331e-06	0.000190098	566223	atf5a	activating transcription factor 5a
rna18774	0.752179	4.10414	12.1438	0.00049251	0.00585619	266982	arcn1a	archain 1a
rna18782	0.806197	3.18254	10.6364	0.00110886	0.0110341	566539	dpagt1	dolichyl-phosphate (UDP-N-acetylglucosamine) N-acetylglucosaminephosphotransferase 1 (GlcNAc-1-P transferase)
rna18784	-1.71153	0.567327	13.0291	0.000306693	0.00402515	566599	si:ch211-117m20.4	si:ch211-117m20.4
rna18785	1.4938	6.29459	25.0057	5.71597e-07	2.25494e-05	566658	si:ch211-117m20.5	si:ch211-117m20.5
rna18786	1.23344	4.56541	10.8248	0.00100151	0.0102182	566714	tcnl	transcobalamin like
rna18792	0.644326	4.08584	9.3454	0.00223546	0.0189294	338307	ftr82	finTRIM family%2C member 82
rna18798	0.791093	3.10202	7.54107	0.00603082	0.0396187	317678	ruvbl2	RuvB-like AAA ATPase 2
rna18805	0.632207	4.10491	8.87956	0.00288382	0.0229419	334133	ube2g1a	ubiquitin-conjugating enzyme E2G 1a (UBC7 homolog%2C yeast)
rna18808	-0.875951	0.925868	8.92646	0.00281068	0.0224914	795950	cyb5d2	cytochrome b5 domain containing 2
rna18809	1.14453	4.99322	25.0442	5.60313e-07	2.22597e-05	566682	zzef1	zinc finger%2C ZZ-type with EF hand domain 1
rna1881	0.966666	3.84075	14.1653	0.000167433	0.00246027	406820	actr2a	ARP2 actin-related protein 2a homolog (yeast)
rna18822	3.15677	-1.35804	22.9049	1.70217e-06	5.72019e-05	100535208	LOC100535208	uncharacterized LOC100535208
rna18858	1.48935	1.16383	13.0229	0.00030771	0.00403496	562849	coro1cb	coronin%2C actin binding protein%2C 1Cb%2C transcript variant X1
rna18860	2.15746	1.11492	18.595	1.61644e-05	0.000375326	103911084	LOC103911084	uncharacterized LOC103911084
rna18870	1.00576	5.31631	23.1804	1.47494e-06	5.1113e-05	393980	ppp6c	protein phosphatase 6%2C catalytic subunit
rna18874	0.728992	1.20039	7.31826	0.00682573	0.0432392	556104	arpc5lb	actin related protein 2/3 complex%2C subunit 5-like%2C b%2C transcript variant X1
rna18879	1.26513	-0.89536	7.12507	0.00760136	0.0466731	101884570	LOC101884570	uncharacterized LOC101884570%2C transcript variant X1
rna18883	-1.09746	2.39015	10.0544	0.00151981	0.0141062	555650	taok3b	TAO kinase 3b
rna18904	0.589804	3.01825	7.52965	0.00606917	0.0397495	777760	gas1b	growth arrest-specific 1b
rna18917	0.777808	4.79866	13.1728	0.000284036	0.00378076	326935	ier5l	immediate early response 5-like
rna18930	0.606679	2.85479	7.7884	0.00525827	0.0358938	114412	lmo4a	LIM domain only 4a
rna18931	0.660553	3.11688	7.45386	0.00633004	0.0408766	406811	zgc:55461	zgc:55461
rna18935	-3.53636	-3.08525	16.7509	4.26225e-05	0.000810694	100001344	LOC100001344	uncharacterized LOC100001344%2C transcript variant X2
rna18941	1.00129	3.56896	19.7959	8.61667e-06	0.000223244	100001198	prkaa1	protein kinase%2C AMP-activated%2C alpha 1 catalytic subunit
rna18942	2.69359	5.49699	77.8998	1.084e-18	8.12351e-16	100003209	si:dkey-226m8.7	si:dkey-226m8.7
rna18960	2.44097	2.40428	31.8751	1.6441e-08	1.08554e-06	544666	ptges	prostaglandin E synthase
rna18996	6.10321	-3.42165	9.3776	0.00219653	0.0187214	558184	gfm2	G elongation factor%2C mitochondrial 2%2C transcript variant X1
rna19047	2.15294	-1.25729	18.0284	2.17637e-05	0.000473431	100006301	si:dkey-204l11.1	si:dkey-204l11.1%2C transcript variant X1
rna19065	-0.960497	1.11692	11.4946	0.000697975	0.0077091	791161	fam155b	family with sequence similarity 155%2C member B
rna1907	2.45495	4.9405	67.4818	2.12642e-16	1.09899e-13	407086	junba	jun B proto-oncogene a
rna19080	-1.15766	6.01171	9.64145	0.00190235	0.0167918	555590	nova1	neuro-oncological ventral antigen 1%2C transcript variant X1
rna19088	1.32254	2.93316	24.9876	5.76988e-07	2.27277e-05	553301	exoc3l2a	exocyst complex component 3-like 2a
rna19094	1.84522	4.59028	43.4993	4.24118e-11	6.23204e-09	30078	nccrp1	nonspecific cytotoxic cell receptor protein 1
rna19115	-0.617032	4.98338	10.6711	0.00108823	0.0108809	81881	crx	cone-rod homeobox
rna19116	-1.11928	7.34944	22.5185	2.08131e-06	6.79622e-05	336231	h3f3c	H3 histone%2C family 3C
rna19117	-1.18753	2.54588	10.4734	0.00121106	0.0118094	572372	zgc:194261	zgc:194261
rna19121	-0.760433	3.09115	9.99266	0.00157165	0.0144234	559490	LOC559490	tubulin polymerization-promoting protein family member 3-like
rna19123	1.71753	5.82483	36.3261	1.66912e-09	1.4587e-07	259183	tagln2	transgelin 2
rna19124	1.62665	4.21967	34.5175	4.22429e-09	3.34109e-07	368326	il13ra2	interleukin 13 receptor%2C alpha 2
rna19143	1.1478	3.48155	29.6622	5.14277e-08	2.98189e-06	100148319	LOC100148319	spidroin-1-like
rna19154	2.30852	1.78098	25.26	5.00985e-07	2.0212e-05	564748	LOC564748	leucine-rich repeat neuronal protein 4-like
rna1917	0.539192	4.11035	7.72336	0.00545109	0.0368271	445284	rad23aa	RAD23 homolog Aa (S. cerevisiae)
rna19182	-1.61798	5.818	15.0259	0.000106048	0.00171554	30199	epd	ependymin
rna19185	-0.793679	2.15513	7.09062	0.00774883	0.0474136	30262	ins	preproinsulin
rna1919	1.2557	4.81438	23.8254	1.05481e-06	3.85129e-05	325704	asna1	arsA arsenite transporter%2C ATP-binding%2C homolog 1 (bacterial)
rna19194	-1.34623	0.715793	8.96482	0.00275228	0.0221305	567239	scn4bb	sodium channel%2C voltage-gated%2C type IV%2C beta b
rna19195	0.937688	3.60032	16.5394	4.76494e-05	0.000886777	336830	mpzl2b	myelin protein zero-like 2b
rna19199	0.712417	3.49855	11.9197	0.000555439	0.00642355	323719	si:dkey-111e8.1	si:dkey-111e8.1
rna1920	1.66083	-1.28985	12.585	0.000388847	0.00486075	567214	best2	bestrophin 2
rna19206	-0.987021	3.64306	7.61888	0.00577603	0.0384248	566919	si:ch211-284e13.4	si:ch211-284e13.4
rna1922	-1.82556	-2.04129	9.0126	0.00268124	0.0216814	567338	pld6	phospholipase D family%2C member 6
rna19222	1.88804	-2.38486	11.1981	0.000818807	0.00876279	566600	si:ch211-284e13.9	si:ch211-284e13.9
rna19223	1.36334	4.33532	18.1083	2.0869e-05	0.000457287	368367	hsd20b2	hydroxysteroid (20-beta) dehydrogenase 2
rna19224	1.14823	2.44125	14.4044	0.000147458	0.00222569	793341	slc12a9	solute carrier family 12%2C member 9%2C transcript variant X1
rna19235	2.34085	2.54709	40.3085	2.16866e-10	2.47178e-08	565337	gltpd2	glycolipid transfer protein domain containing 2
rna19239	-1.28387	-0.567452	7.71234	0.00548446	0.0369775	101885998	nyap1	neuronal tyrosine-phosphorylated phosphoinositide-3-kinase adaptor 1%2C transcript variant X1
rna19256	3.23961	-2.33873	19.3074	1.11272e-05	0.000277035	100149772	si:dkey-58f10.13	si:dkey-58f10.13
rna19257	-4.17042	-1.7868	17.9202	2.30366e-05	0.000495281	100332352	si:dkey-58f10.12	si:dkey-58f10.12
rna19273	1.68787	-2.58835	6.96719	0.00830179	0.0499007	101886833	LOC101886833	C-X-C motif chemokine 11-like
rna19279	1.10912	1.17768	10.1381	0.00145237	0.0136051	553284	mrpl1	mitochondrial ribosomal protein L1
rna19288	1.31669	1.38623	17.7421	2.52971e-05	0.000533643	557239	antxr2a	anthrax toxin receptor 2a
rna19289	0.988036	2.65196	8.10453	0.00441548	0.0315214	557239	antxr2a	anthrax toxin receptor 2a%2C transcript variant X1
rna1929	-1.59815	3.07982	19.1349	1.21797e-05	0.000296106	100535301	LOC100535301	mucin-2-like
rna19293	-0.610781	3.59823	7.68827	0.0055581	0.0373528	777717	bmp3	bone morphogenetic protein 3
rna1930	-1.72295	0.876381	16.8052	4.14193e-05	0.000790315	103909295	LOC103909295	cell wall protein DAN4-like
rna19301	2.26664	0.528617	13.2384	0.000274275	0.00368685	103911096	LOC103911096	uncharacterized LOC103911096
rna19317	0.981925	4.13678	23.0707	1.56156e-06	5.34963e-05	562372	snx18a	sorting nexin 18a
rna19324	-1.27405	1.9903	9.29667	0.0022957	0.0193195	100004116	fsta	follistatin a
rna19362	1.30862	7.45861	27.2864	1.75444e-07	8.40114e-06	327197	vcp	valosin containing protein
rna19363	-1.65162	-0.855701	9.9135	0.00164071	0.0149353	445326	akr1a1a	aldo-keto reductase family 1%2C member A1a (aldehyde reductase)
rna19370	0.917009	3.81975	19.3483	1.08915e-05	0.000271843	407084	riok2	RIO kinase 2 (yeast)
rna1939	0.989145	3.38776	19.356	1.08476e-05	0.000271198	554386	LOC554386	novel protein similar to claudin domain containing 1 (CLDND1%2C zgc:100913)
rna19408	1.42972	0.399147	12.8259	0.000341851	0.00438294	100334010	cenpv	centromere protein V
rna19409	0.884348	7.67921	9.05939	0.00261349	0.0212752	336542	si:ch211-202a12.4	si:ch211-202a12.4%2C transcript variant X2
rna19416	2.68174	-3.26686	7.85548	0.0050667	0.0349389	336542	si:ch211-202a12.4	si:ch211-202a12.4%2C transcript variant X1
rna19458	1.88376	0.966964	15.2375	9.48007e-05	0.00155968	103911106	LOC103911106	uncharacterized protein K02A2.6-like
rna196	1.48474	-2.28234	7.98808	0.00470863	0.033164	100007677	erbb4a	v-erb-b2 avian erythroblastic leukemia viral oncogene homolog 4a
rna19638	4.00632	-4.25159	10.5061	0.0011898	0.0116515	103911102	LOC103911102	uncharacterized LOC103911102
rna19639	1.03497	2.17786	19.6265	9.41544e-06	0.000240406	30432	smn1	survival of motor neuron 1%2C telomeric
rna19658	5.91758	-3.48694	20.0934	7.37519e-06	0.000196495	368323	si:ch211-204c21.1	si:ch211-204c21.1%2C transcript variant X7
rna1968	6.101	-2.85354	17.2276	3.3159e-05	0.000661617	558721	LOC558721	uncharacterized LOC558721%2C transcript variant X6
rna19690	-1.85232	4.76481	26.6139	2.48448e-07	1.11045e-05	436841	gc	group-specific component (vitamin D binding protein)
rna19715	1.87122	0.175731	17.6013	2.72403e-05	0.000566659	100148468	f2rl2	coagulation factor II (thrombin) receptor-like 2
rna19716	2.48642	0.333036	30.3583	3.59162e-08	2.15757e-06	558477	f2r	coagulation factor II (thrombin) receptor
rna19773	0.814226	3.06724	15.0678	0.000103719	0.00168605	415194	lysmd3	LysM%2C putative peptidoglycan-binding%2C domain containing 3
rna19777	1.261	6.75433	16.7901	4.17501e-05	0.00079612	566685	arrdc3a	arrestin domain containing 3a
rna19779	0.830788	2.22537	8.64691	0.00327617	0.0252459	567451	si:dkey-172m14.1	si:dkey-172m14.1
rna19790	-1.53527	1.21363	18.2083	1.98017e-05	0.000438386	103911113	mctp1	multiple C2 domains%2C transmembrane 1
rna19796	1.32661	3.46135	20.1981	6.98232e-06	0.000187547	334362	nol6	nucleolar protein 6 (RNA-associated)
rna19804	-3.15272	-3.45991	8.80429	0.00300523	0.0236941	550610	ankrd31	ankyrin repeat domain 31
rna19809	-0.939602	3.42491	10.3281	0.00131023	0.0125401	100189615	zgc:194398	zgc:194398
rna1985	1.32372	3.3298	26.613	2.48571e-07	1.11045e-05	406682	znf330	zinc finger protein 330
rna19856	2.69697	-2.35027	10.7276	0.00105551	0.0106139	436769	homer1b	homer homolog 1b (Drosophila)%2C transcript variant X2
rna1986	1.06197	1.16886	9.77235	0.00177156	0.0158567	559804	rnf150	ring finger protein 150
rna19881	-1.49173	-1.88761	7.49796	0.0061769	0.040179	556154	mamdc2a	MAM domain containing 2a
rna19895	0.945214	5.01517	12.4557	0.000416714	0.00513947	192340	scarb2	scavenger receptor class B%2C member 2
rna199	-0.676253	3.16418	9.33414	0.00224924	0.0190246	494154	lancl1	LanC antibiotic synthetase component C-like 1 (bacterial)
rna19902	0.819756	3.07589	11.9436	0.000548348	0.00636857	555760	mrps30	mitochondrial ribosomal protein S30
rna19921	-3.26288	3.97716	29.5625	5.41428e-08	3.1132e-06	550406	grk1b	G protein-coupled receptor kinase 1 b
rna19954	0.582794	3.79145	7.87268	0.00501872	0.0347278	436594	slc30a5	solute carrier family 30 (zinc transporter)%2C member 5
rna19959	1.33466	0.522238	12.6688	0.000371816	0.00468498	101885327	cd180	CD180 molecule
rna19967	2.5907	-3.64157	7.5144	0.00612076	0.0399555	103911124	LOC103911124	uncharacterized LOC103911124
rna19992	-1.2814	2.90163	12.8407	0.000339155	0.00435584	550270	camk4	calcium/calmodulin-dependent protein kinase IV
rna19993	0.725958	3.59265	12.5684	0.000392324	0.00489604	321745	wdr36	WD repeat domain 36
rna19996	3.16588	-0.996667	7.07915	0.00779859	0.0476401	563235	LOC563235	uncharacterized LOC563235
rna20003	-1.07917	0.780669	7.37123	0.00662754	0.0423507	30454	lhx1b	LIM homeobox 1b
rna2003	1.1191	4.40465	16.5042	4.85414e-05	0.000901535	103908636	LOC103908636	protocadherin Fat 3-like
rna20047	0.908198	4.27329	9.42842	0.00213648	0.0183527	403028	slc31a1	solute carrier family 31 (copper transporter)%2C member 1
rna2006	1.78052	5.0527	44.982	1.98856e-11	3.33011e-09	558395	xpo1a	exportin 1 (CRM1 homolog%2C yeast) a
rna20073	0.693135	2.49467	8.81076	0.00299459	0.0236288	569699	wu:fi75a02	wu:fi75a02
rna20079	2.81763	-4.09085	7.46145	0.00630342	0.040748	550439	hspb2	heat shock protein%2C alpha-crystallin-related%2C b2
rna20082	-1.77796	1.05015	13.9096	0.000191816	0.00274588	569807	mia	melanoma inhibitory activity
rna20086	-0.982347	1.83547	9.85106	0.00169734	0.0153142	678605	crfb12	cytokine receptor family member B12
rna20089	1.48059	2.69626	37.0766	1.13577e-09	1.03798e-07	445256	ufc1	ubiquitin-fold modifier conjugating enzyme 1
rna2011	1.74135	2.68793	29.3409	6.07022e-08	3.42534e-06	571368	crfb17	cytokine receptor family member B17
rna20113	-0.966965	2.89959	9.10012	0.00255593	0.0209335	567608	nrgna	neurogranin (protein kinase C substrate%2C RC3) a
rna2012	0.734346	3.63672	12.9226	0.00032464	0.00420544	436587	ltv1	LTV1 ribosome biogenesis factor
rna20141	-1.50745	0.250256	11.672	0.000634492	0.0071502	436974	tmem136b	transmembrane protein 136b
rna20147	1.3302	2.49483	31.4099	2.08915e-08	1.33608e-06	554093	derl2	derlin 2
rna20186	0.947569	2.14802	15.0203	0.000106362	0.0017197	555972	wbscr16	Williams-Beuren syndrome chromosome region 16 homolog (human)
rna20194	1.35799	0.951796	19.7129	8.99921e-06	0.000231952	555612	orai2	ORAI calcium release-activated calcium modulator 2%2C transcript variant X1
rna20202	1.31805	-1.36277	7.72767	0.00543808	0.0367973	555453	si:dkey-261j4.3	si:dkey-261j4.3
rna20210	-0.828038	6.03049	12.7236	0.000361071	0.00457459	100330645	LOC100330645	heterogeneous nuclear ribonucleoprotein U-like protein 1
rna20230	3.55651	-4.4337	7.1693	0.00741617	0.0458649	100330730	spata22	spermatogenesis associated 22%2C transcript variant X1
rna20243	0.851583	2.03945	10.5753	0.00114607	0.0113397	560100	adora2b	adenosine A2b receptor%2C transcript variant X1
rna20251	1.04927	1.04502	12.2754	0.00045898	0.00555221	100537779	timm22	translocase of inner mitochondrial membrane 22 homolog (yeast)
rna20258	0.946564	1.34894	11.4496	0.0007151	0.00785699	561355	tecta	tectorin alpha%2C transcript variant X1
rna20280	0.985178	2.39616	14.4464	0.000144205	0.0021887	436743	surf4l	surfeit gene 4%2C like
rna20298	-0.678883	1.43461	7.65518	0.00566095	0.0378779	548336	ak5l	adenylate kinase 5%2C like
rna2031	1.82437	-1.08574	14.3918	0.000148445	0.00223607	103910110	LOC103910110	uncharacterized LOC103910110
rna20310	-4.31182	-4.09113	11.7621	0.000604497	0.00685859	559520	LOC559520	nucleus accumbens-associated protein 2-like%2C transcript variant X1
rna20327	1.07289	-0.0920111	8.66172	0.00324964	0.0250995	793011	rxrab	retinoid x receptor%2C alpha b%2C transcript variant X1
rna20333	-1.34599	-0.515592	10.4601	0.00121978	0.0118648	436764	olfm1a	olfactomedin 1a%2C transcript variant X1
rna20335	1.4201	-1.51789	8.74008	0.0031129	0.0242963	557928	si:ch211-236k19.7	si:ch211-236k19.7%2C transcript variant X1
rna20337	1.07088	-0.675024	8.3472	0.00386282	0.0286259	415236	zgc:86715	zgc:86715
rna20338	0.853117	2.51236	9.41016	0.00215787	0.0184759	449555	zgc:101858	zgc:101858
rna20343	-1.21843	-1.11917	7.96095	0.00477974	0.0334972	103911144	LOC103911144	uncharacterized LOC103911144
rna20345	1.1508	3.11784	17.5301	2.82788e-05	0.000583003	246226	ptgs1	prostaglandin-endoperoxide synthase 1
rna20347	-1.37858	1.15713	17.4795	2.90427e-05	0.000595474	550268	zgc:110283	zgc:110283
rna20350	-0.77303	4.23176	9.31937	0.00226744	0.0191461	353358	anxa1b	annexin A1b
rna20357	5.86171	-3.6598	21.4404	3.65002e-06	0.000110407	503752	ptrh1	peptidyl-tRNA hydrolase 1 homolog (S. cerevisiae)
rna20365	1.21387	-0.74205	12.1496	0.000490973	0.00584255	794225	si:ch211-233f10.4	si:ch211-233f10.4
rna20366	-1.31027	-0.0454788	12.657	0.000374169	0.00470171	560145	col27a1b	collagen%2C type XXVII%2C alpha 1b
rna20382	-2.29454	-2.3439	13.5482	0.000232511	0.00322077	563670	LOC563670	potassium channel subfamily T member 1-like%2C transcript variant X7
rna2039	1.02131	3.84863	11.508	0.000692985	0.00766598	100149562	pkd1	polycystic kidney disease 1 (autosomal dominant)
rna20393	1.24346	1.94339	12.5153	0.000403637	0.00501635	415178	tmem8c	transmembrane protein 8C
rna20396	0.698468	1.72283	7.9924	0.00469741	0.0330927	373140	slc2a8	solute carrier family 2 (facilitated glucose transporter)%2C member 8
rna2040	1.29441	-0.900857	7.76322	0.00533209	0.0363178	101886201	LOC101886201	polycystin-1-like
rna20402	1.73196	1.14543	15.8914	6.7083e-05	0.00118496	574425	zgc:114041	zgc:114041
rna20406	1.72092	-1.31064	10.5815	0.00114228	0.0113118	550360	mfsd10	major facilitator superfamily domain containing 10
rna2041	1.74507	2.87198	13.0343	0.000305839	0.00401569	335530	wu:fj19g03	wu:fj19g03
rna20416	-1.24286	-0.0708589	11.9276	0.000553092	0.00640382	100141497	si:ch211-261c8.5	si:ch211-261c8.5
rna20422	-1.14163	4.02365	11.6493	0.000642257	0.00722023	572077	mn1b	meningioma 1b
rna20424	1.24195	-0.0221524	9.02125	0.00266858	0.0216082	101887167	LOC101887167	fermitin family homolog 3-like
rna20425	1.31581	-1.16354	11.0325	0.000895267	0.00939654	100320305	im:7154036	im:7154036
rna20426	1.2126	5.24601	30.8432	2.79738e-08	1.71455e-06	493606	stip1	stress-induced phosphoprotein 1
rna2043	1.4109	-0.363254	15.8651	6.80201e-05	0.0011994	559407	tekt4	tektin 4
rna20430	-1.08718	3.97172	12.0278	0.000524123	0.00615639	393767	rom1a	retinal outer segment membrane protein 1a
rna2044	1.16661	0.815433	10.253	0.00136461	0.0129489	559480	si:ch211-202h22.9	si:ch211-202h22.9
rna2045	1.45565	-0.620408	10.3594	0.00128816	0.0124056	559550	si:ch211-202h22.8	si:ch211-202h22.8
rna20450	1.61425	3.32029	23.1431	1.50378e-06	5.18727e-05	798052	mlxip	MLX interacting protein%2C transcript variant X1
rna20477	0.907793	1.52203	10.2518	0.0013655	0.0129503	325802	mtif3	mitochondrial translational initiation factor 3
rna20478	0.926376	2.61672	15.1526	9.91643e-05	0.00162701	445389	gtf3aa	general transcription factor IIIAa
rna20479	-0.83204	1.61364	10.4095	0.00125369	0.0121267	562750	wasf3a	WAS protein family%2C member 3a
rna20486	-0.939906	1.99028	9.03445	0.00264939	0.0215029	100334158	LOC100334158	voltage-gated potassium channel subunit beta-2-like
rna20493	-1.99263	-1.4866	13.1026	0.000294881	0.00389914	100000823	dlg4	discs%2C large homolog 4 (Drosophila)%2C transcript variant X4
rna20543	1.23029	4.45902	27.4419	1.61882e-07	7.89035e-06	573999	isca1	iron-sulfur cluster assembly 1
rna20544	0.906061	3.43832	14.9789	0.000108722	0.00174748	562358	zcchc6	zinc finger%2C CCHC domain containing 6
rna2055	1.35335	-1.4976	7.58614	0.00588187	0.0389905	558053	cdc25d	cell division cycle 25 homolog d
rna20553	-0.625786	2.71502	8.60077	0.00336021	0.0257019	393462	aldh2.1	aldehyde dehydrogenase 2 family (mitochondrial)%2C tandem duplicate 1
rna20555	0.687902	3.36309	8.56796	0.0034213	0.0260694	448942	vps33a	vacuolar protein sorting 33A
rna2056	1.50624	4.38405	25.3046	4.89535e-07	1.98302e-05	406667	pi4k2a	phosphatidylinositol 4-kinase type 2 alpha
rna20569	1.88544	2.5859	24.6824	6.75976e-07	2.60451e-05	100004977	mthfd2	methylenetetrahydrofolate dehydrogenase (NADP+ dependent) 2%2C methenyltetrahydrofolate cyclohydrolase
rna20570	-0.702051	1.27057	7.148	0.00750476	0.0462125	553796	arl6ip4	ADP-ribosylation factor-like 6 interacting protein 4
rna2058	2.00467	1.87447	10.6626	0.00109322	0.0109245	678565	zgc:136791	zgc:136791
rna20592	0.917906	0.731737	8.19567	0.00419905	0.0304309	492769	ythdc1	YTH domain containing 1
rna20594	2.4038	0.898871	33.1963	8.33103e-09	6.00315e-07	100006320	ugt2a1	UDP glucuronosyltransferase 2 family%2C polypeptide A1
rna20595	1.18923	0.0714738	9.15457	0.00248097	0.0204798	553952	ugt2a2	UDP glucuronosyltransferase 2 family%2C polypeptide A2
rna20598	1.26154	1.57466	23.2814	1.39945e-06	4.89498e-05	100319235	dnajc25	DnaJ (Hsp40) homolog%2C subfamily C %2C member 25
rna20610	1.41891	0.676346	16.866	4.01142e-05	0.000771799	101448000	pappaa	pregnancy-associated plasma protein A%2C pappalysin 1a
rna20611	1.5353	1.33141	24.1867	8.74346e-07	3.268e-05	101448000	pappaa	pregnancy-associated plasma protein A%2C pappalysin 1a
rna20625	0.962507	0.837888	9.37079	0.0022047	0.0187644	101883074	eng	endoglin
rna20637	0.657845	4.87721	8.3378	0.00388287	0.0287106	100529857	nup214	nucleoporin 214
rna20646	-1.22992	-0.513459	7.48281	0.00622908	0.0404162	352920	oxt	oxytocin
rna20647	-2.0179	-0.947605	23.4207	1.30167e-06	4.60128e-05	641568	thnsl2	threonine synthase-like 2 (S. cerevisiae)
rna20648	-4.27144	-2.22189	33.714	6.384e-09	4.78417e-07	791610	fabp1a	fatty acid binding protein 1a%2C liver
rna20652	1.03505	-0.0296695	12.0401	0.000520677	0.00612311	100000720	abl1	c-abl oncogene 1%2C non-receptor tyrosine kinase%2C transcript variant X1
rna20666	0.980666	3.23705	7.6852	0.00556756	0.0373769	100332847	LOC100332847	zinc finger protein 154-like
rna20680	-0.921322	0.0850429	7.4612	0.00630431	0.040748	619257	zgc:114175	zgc:114175
rna20685	-0.947524	2.59928	8.52771	0.0034978	0.0264884	100535713	LOC100535713	transcription activator BRG1-like
rna20709	-2.2618	-0.481776	43.0489	5.33885e-11	7.47838e-09	100005420	tmprss6	transmembrane protease%2C serine 6
rna20716	0.977751	0.687221	11.0444	0.00088956	0.00934973	557729	LOC557729	uncharacterized LOC557729
rna20721	-0.982555	7.58297	14.438	0.000144853	0.00219632	393758	pde6h	phosphodiesterase 6H%2C cGMP-specific%2C cone%2C gamma
rna20727	-1.15533	0.431884	8.54774	0.00345951	0.0262471	492354	fam83fb	family with sequence similarity 83%2C member Fb
rna20731	0.728612	4.07669	12.163	0.000487475	0.00580785	436988	zgc:92360	zgc:92360
rna20736	1.28538	6.2225	35.7835	2.20508e-09	1.86196e-07	352924	txnrd1	thioredoxin reductase 1
rna2074	0.742391	3.0883	8.95696	0.00276415	0.0222021	561802	r3hcc1l	R3H domain and coiled-coil containing 1-like
rna20748	-0.741544	3.58264	7.13153	0.007574	0.0465337	564934	zeb2b	zinc finger E-box binding homeobox 2b
rna20750	4.47957	-3.55549	7.50553	0.00615099	0.0400461	101882198	LOC101882198	uncharacterized LOC101882198
rna20751	7.28452	-2.88227	12.5796	0.00038999	0.004873	100538256	LOC100538256	uncharacterized LOC100538256
rna20757	0.992428	4.20641	17.129	3.49249e-05	0.00068921	570573	tpra1	transmembrane protein%2C adipocyte asscociated 1
rna20759	1.09747	2.42229	16.7538	4.25572e-05	0.000809965	641489	zgc:123305	zgc:123305
rna20761	2.13336	2.91706	47.1331	6.63273e-12	1.25046e-09	406493	myl9b	myosin%2C light chain 9b%2C regulatory
rna20764	0.799837	2.8036	9.14656	0.00249186	0.0205258	569107	LOC569107	disks large-associated protein 4%2C transcript variant X1
rna20766	-0.792127	3.87993	8.32225	0.00391623	0.0289187	321031	quo	quattro
rna20781	-0.597667	4.03447	7.46755	0.00628209	0.0406721	140819	ptprfa	protein tyrosine phosphatase%2C receptor type%2C f%2C a
rna20799	-3.18445	0.19359	43.9134	3.43226e-11	5.1917e-09	100002791	col28a1l	collagen%2C type XXVIII%2C alpha 1 like
rna20815	-3.83343	-3.8636	8.25605	0.00406164	0.0297391	378441	gad1b	glutamate decarboxylase 1b%2C transcript variant X1
rna20823	0.621243	2.91573	7.93884	0.00483849	0.033777	393217	unc50	unc-50 homolog (C. elegans)
rna20842	1.82252	-2.20349	11.8346	0.000581392	0.00665692	100003830	rnf219	ring finger protein 219
rna20855	1.90304	3.86374	49.0962	2.43717e-12	4.95486e-10	447816	rtn4a	reticulon 4a%2C transcript variant 2
rna20866	-2.31631	-3.45369	7.73145	0.00542672	0.0367453	100535478	si:ch211-194e18.2	si:ch211-194e18.2%2C transcript variant X1
rna2087	1.06139	2.7385	7.64194	0.00570266	0.0380745	723995	lgalsla	lectin%2C galactoside-binding-like a
rna20872	0.998187	4.04034	18.3524	1.83589e-05	0.000413469	566491	bcl11ab	B-cell CLL/lymphoma 11Ab
rna20881	-1.12088	5.70866	24.3032	8.2303e-07	3.09939e-05	327268	sec23b	Sec23 homolog B (S. cerevisiae)
rna20883	0.859105	1.90009	11.0642	0.000880111	0.00927963	445046	dtd1	D-tyrosyl-tRNA deacylase 1
rna20886	1.32176	1.88183	19.756	8.79863e-06	0.000227762	405768	LOC405768	protein kinase Npk%2C transcript variant X1
rna20889	1.60291	4.54662	29.774	4.85461e-08	2.83116e-06	795591	LOC795591	tubulin alpha-1A chain
rna209	-0.692723	4.42173	8.96251	0.00275576	0.0221525	393131	arglu1b	arginine and glutamate rich 1b
rna20919	0.940431	4.60488	15.0106	0.00010691	0.00172484	368620	abcc4	ATP-binding cassette%2C sub-family C (CFTR/MRP)%2C member 4
rna2094	1.38912	3.29241	28.6735	8.56678e-08	4.56936e-06	566914	si:ch73-131e21.5	si:ch73-131e21.5
rna20945	1.55575	-0.41963	15.3321	9.01711e-05	0.00149583	571961	slc25a38b	solute carrier family 25%2C member 38b
rna20953	1.01268	0.693424	10.9897	0.000916195	0.00956263	790940	palm3	paralemmin 3
rna20955	2.22801	-1.62616	13.5133	0.000236874	0.00327214	101886783	LOC101886783	immunoglobulin superfamily member 1-like
rna20959	-0.661416	5.06287	9.13714	0.00250472	0.0205985	335737	nfil3-5	nuclear factor%2C interleukin 3 regulated%2C member 5%2C transcript variant X1
rna20968	1.40175	0.244215	17.7206	2.55841e-05	0.000538827	555601	ccdc151	coiled-coil domain containing 151
rna20995	0.642691	3.89378	8.40552	0.00374083	0.0279012	550464	ube2g2	ubiquitin-conjugating enzyme E2G 2 (UBC7 homolog%2C yeast)
rna21007	1.11308	0.111709	12.6407	0.000377444	0.004734	100151335	LOC100151335	PI-PLC X domain-containing protein 1-like
rna2101	0.718578	2.84161	7.87101	0.00502336	0.034744	100002302	mri1	methylthioribose-1-phosphate isomerase 1
rna2102	1.2523	3.09138	21.5787	3.396e-06	0.000103559	100001297	LOC100001297	coiled-coil and C2 domain-containing protein 1A-like
rna2103	1.16192	2.00889	16.3724	5.20367e-05	0.000955793	101884452	LOC101884452	coiled-coil and C2 domain-containing protein 1A-like
rna21030	-1.31889	2.72024	17.7546	2.51311e-05	0.000530887	678652	kalrnb	kalirin%2C RhoGEF kinase b%2C transcript variant X1
rna21035	1.73406	1.73228	28.4625	9.55319e-08	5.01517e-06	558396	cyp27c1	cytochrome P450%2C family 27%2C subfamily C%2C polypeptide 1
rna21037	1.13237	3.49864	23.6383	1.16252e-06	4.17839e-05	321652	wdr12	WD repeat domain 12
rna21042	0.525812	4.82594	7.27429	0.00699486	0.044013	30412	fzd7b	frizzled class receptor 7b
rna21059	4.47812	-3.8051	10.4795	0.00120706	0.0117843	100537673	LOC100537673	serine/threonine-protein kinase pim-1-like
rna21084	0.73459	4.94712	10.546	0.00116438	0.0114739	103911179	LOC103911179	LIM domain and actin-binding protein 1-like
rna21134	1.46251	-0.216115	13.3335	0.0002607	0.00354042	100873093	nfe2l2b	nuclear factor%2C erythroid 2-like 2b%2C transcript variant X1
rna21136	1.20476	5.77662	9.71355	0.00182914	0.0162846	415158	cycsb	cytochrome c%2C somatic b
rna21142	1.12741	2.72712	12.3912	0.000431363	0.00527916	566555	abcc6a	ATP-binding cassette%2C sub-family C (CFTR/MRP)%2C member 6a
rna21144	0.69565	4.86245	13.1763	0.000283517	0.00377552	321786	pttg1ipa	pituitary tumor-transforming 1 interacting protein a
rna21145	-1.12011	3.00488	14.9225	0.000112022	0.00179091	566674	myo10l1	myosin X-like 1
rna21156	0.616446	4.04484	9.60456	0.00194095	0.0170571	556400	senp2	SUMO1/sentrin/SMT3 specific peptidase 2
rna21164	1.11597	1.16236	12.7843	0.000349549	0.00446255	567131	calcrlb	calcitonin receptor-like b
rna2119	1.27925	-1.28646	7.8683	0.00503089	0.0347588	100003869	si:ch211-286b5.9	si:ch211-286b5.9
rna21196	2.02489	-0.973076	21.38	3.76688e-06	0.000113029	561631	ermn	ermin%2C ERM-like protein
rna21216	-0.963969	4.23435	10.6593	0.0010952	0.0109359	570653	si:dkey-211e8.3	si:dkey-211e8.3
rna21233	1.97289	3.64021	66.1734	4.1294e-16	1.96481e-13	449819	tmbim1	transmembrane BAX inhibitor motif containing 1
rna21279	1.46379	2.55451	27.3319	1.71365e-07	8.2453e-06	393469	gmppab	GDP-mannose pyrophosphorylase Ab
rna21282	-1.71345	-2.63049	7.46387	0.00629494	0.0407324	103911187	LOC103911187	acid-sensing ion channel 4-like
rna21285	-0.97627	3.95201	10.9449	0.000938617	0.00974913	550231	cdk5r2a	cyclin-dependent kinase 5%2C regulatory subunit 2a (p39)
rna21300	0.997773	4.64658	18.2701	1.91697e-05	0.000426601	449543	zgc:92027	zgc:92027
rna21334	-1.50225	1.51787	12.6933	0.000366977	0.00463374	450007	fhl2b	four and a half LIM domains 2b
rna21335	2.06226	-0.145081	29.8734	4.61208e-08	2.70023e-06	553692	dph3	diphthamide biosynthesis 3
rna21338	-2.3993	1.20724	13.8928	0.000193538	0.00276657	100334274	si:ch73-23l24.1	si:ch73-23l24.1
rna21359	0.772425	7.73022	7.23276	0.00715852	0.0448209	415223	trim63	tripartite motif containing 63
rna21375	-1.29549	-1.01954	7.46044	0.00630695	0.0407538	436668	faimb	Fas apoptotic inhibitory molecule b%2C transcript variant X1
rna21377	-1.19914	1.03186	8.06121	0.00452231	0.0321386	569128	ccdc80l1	coiled-coil domain containing 80 like 1
rna21378	0.970689	2.23154	12.6996	0.000365738	0.00462394	569085	slc19a2	solute carrier family 19 (thiamine transporter)%2C member 2
rna21381	1.16217	5.15588	18.4312	1.76146e-05	0.000401837	573095	psmb3	proteasome (prosome%2C macropain) subunit%2C beta type%2C 3
rna21392	0.702628	4.13424	7.96032	0.0047814	0.0334972	446115	nomo	nodal modulator
rna21429	0.822828	3.18627	12.3117	0.000450119	0.00547152	321700	nol11	nucleolar protein 11
rna21457	-1.52564	2.18745	11.764	0.00060386	0.00685656	100334893	col18a1	collagen%2C type XVIII%2C alpha 1
rna21466	-1.85924	2.53818	25.6215	4.15395e-07	1.73666e-05	794176	igfbp2a	insulin-like growth factor binding protein 2a
rna21471	-2.61625	-1.74045	12.4564	0.000416572	0.00513947	100334961	LOC100334961	gap junction gamma-1 protein-like
rna21474	-2.92971	-2.71232	9.40687	0.00216173	0.0184879	100034658	si:dkey-91f15.1	si:dkey-91f15.1
rna21477	1.49889	0.711212	17.7553	2.51219e-05	0.000530887	796577	obsl1a	obscurin-like 1a%2C transcript variant X1
rna21479	3.20675	2.8123	76.7367	1.95343e-18	1.36177e-15	564304	si:dkey-91f15.6	si:dkey-91f15.6
rna21486	1.28923	5.22691	28.8116	7.97702e-08	4.30845e-06	321898	psmd12	proteasome (prosome%2C macropain) 26S subunit%2C non-ATPase%2C 12
rna21496	0.984767	1.47524	13.0618	0.000301373	0.00396574	767781	rheb	ras homolog enriched in brain
rna21517	-0.717144	4.81084	8.78356	0.00303958	0.023877	556764	LOC556764	probable ATP-dependent RNA helicase DDX17%2C transcript variant X2
rna21518	0.512221	4.42379	7.20688	0.00726247	0.0452128	798361	gga1	golgi-associated%2C gamma adaptin ear containing%2C ARF binding protein 1
rna21542	3.46207	-0.70274	43.592	4.04496e-11	6.06258e-09	100321644	si:ch211-174j14.2	si:ch211-174j14.2
rna2156	3.08303	3.60437	83.7591	5.58884e-20	5.98325e-17	327244	dnajb1b	DnaJ (Hsp40) homolog%2C subfamily B%2C member 1b
rna21574	0.592468	3.33988	7.27588	0.00698867	0.0439833	100535835	LOC100535835	SEC14-like protein 1
rna21582	1.02495	6.2123	18.2136	1.97466e-05	0.00043749	406673	p4hb	prolyl 4-hydroxylase%2C beta polypeptide
rna21593	0.739554	2.07676	7.53942	0.00603634	0.0396375	100150463	dgke	diacylglycerol kinase%2C epsilon 64kDa
rna21606	0.818714	3.66131	14.8263	0.000117883	0.0018608	393107	utp6	UTP6%2C small subunit (SSU) processome component%2C homolog (yeast)
rna2165	-0.906034	4.26464	10.298	0.00133174	0.0126892	563679	zgc:136908	zgc:136908
rna21651	0.890773	3.76457	13.4006	0.000251546	0.00344466	492643	gga3	ggolgi-associated%2C gamma adaptin ear containing%2C ARF binding protein 3
rna21652	-0.934971	1.26041	8.35297	0.00385057	0.0285634	100037360	hn1a	hematological and neurological expressed 1a
rna21661	1.0901	-0.0743785	11.0196	0.000901511	0.00944805	553666	wdr16	WD repeat domain 16
rna21672	1.05908	7.93341	19.2655	1.13745e-05	0.000281323	336473	glulb	glutamate-ammonia ligase (glutamine synthase) b
rna21679	-1.12357	4.17281	26.5367	2.58572e-07	1.1517e-05	431763	gadd45ab	growth arrest and DNA-damage-inducible%2C alpha%2C b
rna21689	-1.85386	-2.42441	10.8065	0.00101146	0.0102987	550304	si:ch73-389b16.2	si:ch73-389b16.2%2C transcript variant X3
rna2169	3.0671	-0.533552	27.9318	1.2567e-07	6.36332e-06	100320176	si:ch73-343l4.8	si:ch73-343l4.8
rna217	3.08324	-3.15347	7.18586	0.00734805	0.0455438	100150009	si:dkey-79f11.9	si:dkey-79f11.9
rna21724	-3.06397	-1.62573	28.6636	8.61079e-08	4.58467e-06	103911233	LOC103911233	kynurenine--oxoglutarate transaminase 3-like%2C transcript variant X1
rna21732	-4.69092	-3.76077	13.3037	0.000264878	0.00357496	567074	LOC567074	kynurenine--oxoglutarate transaminase 3-like%2C transcript variant X2
rna21733	-7.33982	-2.31942	56.3863	5.95447e-14	1.74885e-11	567074	LOC567074	kynurenine--oxoglutarate transaminase 3-like%2C transcript variant X1
rna21765	1.62227	-0.52159	9.91061	0.00164328	0.0149496	448859	atg4b	autophagy related 4B%2C cysteine peptidase%2C transcript variant X2
rna2178	1.93862	-2.36648	9.2488	0.0023565	0.0197314	100331492	LOC100331492	complement C3
rna2179	1.98774	7.75137	14.0322	0.000179705	0.00260611	321046	c3a.1	complement component c3a%2C duplicate 1
rna21794	-1.58389	-1.45116	10.2117	0.0013955	0.0131836	100001751	sned1	sushi%2C nidogen and EGF-like domains 1%2C transcript variant X1
rna21801	0.794182	2.76896	9.99951	0.00156582	0.014389	100038802	slco2a1	solute carrier organic anion transporter family%2C member 2A1
rna21816	0.962863	4.53726	10.9693	0.000926358	0.0096385	558959	si:ch73-194h10.2	si:ch73-194h10.2
rna21828	0.901	1.2253	7.4859	0.00621838	0.0403643	573024	lpp	LIM domain containing preferred translocation partner in lipoma%2C transcript variant X1
rna2183	-1.0518	4.34979	17.4365	2.97068e-05	0.000605364	335798	zgc:65894	zgc:65894
rna21833	0.978462	2.82977	14.609	0.000132278	0.0020439	260407	tp63	tumor protein p63%2C transcript variant alpha 1
rna21838	0.522992	4.82693	7.00478	0.00812925	0.0491295	572969	tomm70a	translocase of outer mitochondrial membrane 70 homolog A (yeast)
rna21859	0.90194	8.18249	16.0836	6.06059e-05	0.00108721	64267	atp1b1a	ATPase%2C Na+/K+ transporting%2C beta 1a polypeptide
rna21869	0.76326	2.27112	10.2203	0.00138907	0.013139	557789	mrpl47	mitochondrial ribosomal protein L47
rna21880	-1.06856	-1.14636	8.14436	0.00431953	0.0310212	101886554	LOC101886554	uncharacterized LOC101886554
rna21881	-0.678617	7.01099	7.32462	0.00680164	0.043126	335707	ptmaa	prothymosin%2C alpha a
rna21883	-2.06315	-1.23157	10.8903	0.000966687	0.00996129	100536449	LOC100536449	uncharacterized LOC100536449%2C transcript variant X3
rna21944	1.00665	-0.168009	7.83711	0.00511843	0.0352146	497576	ttc22	tetratricopeptide repeat domain 22%2C transcript variant X1
rna21946	1.21907	2.48726	18.9416	1.34779e-05	0.000322951	393981	ttc4	tetratricopeptide repeat domain 4%2C transcript variant 1
rna21947	0.882501	0.626726	8.99274	0.00271054	0.0218652	325494	pars2	prolyl-tRNA synthetase 2%2C mitochondrial (putative)
rna21948	1.01537	-1.06237	7.5502	0.00600032	0.0395222	553797	wdr78	WD repeat domain 78
rna21949	-1.33977	-0.782278	7.35241	0.00669728	0.0426508	566602	insl5a	insulin-like 5a
rna2196	-1.99708	-1.07848	21.3013	3.92468e-06	0.000116434	100334365	LOC100334365	claudin-9-like
rna21978	1.75047	6.1671	42.3222	7.74102e-11	1.03591e-08	30280	jak1	Janus kinase 1
rna21980	-0.599826	4.52047	7.90383	0.00493302	0.0342932	794807	cachd1	cache domain containing 1
rna22028	0.846842	2.74965	8.77716	0.00305025	0.0239482	561108	LOC561108	ubiquitin carboxyl-terminal hydrolase CYLD-like
rna22031	-1.04783	2.95463	7.80922	0.00519802	0.0355907	555473	si:dkey-46i24.4	si:dkey-46i24.4
rna22037	-0.759677	4.36394	8.91949	0.00282144	0.0225594	100000252	pik3r3b	phosphoinositide-3-kinase%2C regulatory subunit 3b (gamma)
rna22044	0.849433	1.14684	8.33111	0.00389718	0.0287951	557512	tmem69	transmembrane protein 69
rna22072	1.74591	-1.53602	15.5755	7.92755e-05	0.00135792	792834	fam183a	family with sequence similarity 183%2C member A
rna22109	0.771019	1.12513	7.93153	0.00485807	0.0339058	445400	slc35d1a	solute carrier family 35 (UDP-GlcA/UDP-GalNAc transporter)%2C member D1a
rna22113	3.9414	1.07491	66.1884	4.09825e-16	1.96481e-13	100134971	il12rb2	interleukin 12 receptor%2C beta 2a%2C transcript variant X1
rna22127	-1.1519	1.11573	10.0891	0.00149152	0.013898	553539	nos1apa	nitric oxide synthase 1 (neuronal) adaptor protein a%2C transcript variant X2
rna2213	1.11827	6.79557	7.81474	0.00518219	0.0355147	100004231	wu:fa03e10	wu:fa03e10
rna22147	-1.06097	2.66381	10.4728	0.00121143	0.0118094	569746	brinp3a	bone morphogenetic protein/retinoic acid inducible neural-specific 3a
rna22156	-1.56225	4.41293	10.6188	0.00111946	0.0111226	563826	rhcg2a	Rh type C glycoprotein2a
rna22157	1.97332	1.57345	21.4049	3.71815e-06	0.000111679	791200	lrrc15	leucine rich repeat containing 15
rna22166	1.22167	2.19061	21.1993	4.13912e-06	0.000121285	553643	zgc:110647	zgc:110647
rna2217	-4.97464	2.17681	15.8478	6.86468e-05	0.00120831	100334082	LOC100334082	neurofilament heavy polypeptide-like
rna22172	-0.671017	5.06398	6.96926	0.00829219	0.0498802	445374	negr1	neuronal growth regulator 1%2C transcript variant X1
rna22183	0.729942	5.23962	10.9074	0.000957803	0.00989015	322055	cth	cystathionase (cystathionine gamma-lyase)
rna22201	3.3314	-3.73358	11.9332	0.000551412	0.00639419	553191	tubgcp5	tubulin%2C gamma complex associated protein 5%2C transcript variant X1
rna22205	0.669555	5.69466	8.98412	0.00272335	0.0219508	336613	cyfip1	cytoplasmic FMR1 interacting protein 1
rna22206	-1.58005	-0.888371	13.3155	0.000263226	0.00355747	101886037	fndc9	fibronectin type III domain containing 9
rna22219	-3.37457	-3.30351	10.9403	0.000940967	0.00976001	799124	gabra5	gamma-aminobutyric acid (GABA) A receptor%2C alpha 5%2C transcript variant X1
rna22224	0.899078	1.09188	8.31792	0.00392559	0.0289479	567172	atp10a	ATPase%2C class V%2C type 10A
rna22227	0.76356	6.03599	8.97144	0.00274232	0.022076	792398	ube3a	ubiquitin protein ligase E3A
rna22229	-1.92376	-2.05586	11.402	0.00073366	0.00802049	567242	cnga3a	cyclic nucleotide gated channel alpha 3a%2C transcript variant X2
rna22230	0.774771	3.29114	11.4032	0.000733181	0.00801818	494084	stk35l	serine/threonine kinase 35%2C like
rna22234	0.563055	3.18619	7.62304	0.00576273	0.0383704	792763	slc48a1b	solute carrier family 48 (heme transporter)%2C member 1b
rna22248	2.78911	2.62442	78.5722	7.71274e-19	5.92813e-16	541408	zgc:101788	zgc:101788
rna22249	1.86562	1.71347	12.8523	0.000337066	0.0043383	335152	si:dkeyp-41g9.6	si:dkeyp-41g9.6
rna22258	1.30827	2.42241	22.3782	2.23905e-06	7.18975e-05	337131	c1galt1b	core 1 synthase%2C glycoprotein-N-acetylgalactosamine 3-beta-galactosyltransferase%2C 1b%2C transcript variant X1
rna22267	2.14729	0.936624	10.809	0.0010101	0.0102884	794066	si:dkey-195m11.11	si:dkey-195m11.11
rna22268	-0.906653	10.9784	8.07331	0.00449219	0.0319625	794486	krt4	keratin 4
rna22270	1.02071	6.74652	16.9629	3.81167e-05	0.000740976	393540	zgc:77517	zgc:77517
rna22271	-1.51007	0.142727	17.1032	3.54033e-05	0.000697731	324372	si:dkey-195m11.8	si:dkey-195m11.8
rna22277	-1.48863	1.27793	18.4393	1.75406e-05	0.00040076	569131	mettl7a	methyltransferase like 7A
rna22281	0.858544	4.61011	18.6461	1.57369e-05	0.00036682	325609	atf1	activating transcription factor 1
rna22301	1.30985	1.22251	12.5071	0.0004054	0.00503447	797491	itgb7	integrin%2C beta 7
rna22302	-2.45007	-2.4285	12.4077	0.000427561	0.00524624	568001	pfkmb	phosphofructokinase%2C muscle b%2C transcript variant X1
rna22309	1.26826	1.89502	19.6513	9.29424e-06	0.000238531	567785	tsfm	Ts translation elongation factor%2C mitochondrial
rna22320	1.56968	-0.672218	12.0218	0.000525816	0.00616929	386663	pfkfb4l	6-phosphofructo-2-kinase/fructose-2%2C6-biphosphatase 4%2C like
rna22336	0.650824	7.92823	8.6316	0.00330382	0.0254067	192298	sec61a1	Sec61 alpha 1 subunit (S. cerevisiae)
rna22361	0.868544	2.01637	10.884	0.000969967	0.00997906	791202	vhl	von Hippel-Lindau tumor suppressor
rna22373	0.999669	2.18087	11.0636	0.000880413	0.00927963	100001229	si:ch73-15b2.6	si:ch73-15b2.6
rna22374	0.951965	2.88094	14.2068	0.000163777	0.00241365	393731	uqcc2	ubiquinol-cytochrome c reductase complex assembly factor 2
rna22375	1.27409	3.66541	17.7465	2.52385e-05	0.000532781	450011	tspo	translocator protein
rna22377	-2.34619	-0.20608	24.6688	6.80781e-07	2.61965e-05	558960	slc6a11a	solute carrier family 6 (neurotransmitter transporter)%2C member 11a
rna22389	3.18708	-0.69826	31.6282	1.86699e-08	1.21928e-06	101882926	LOC101882926	RING finger protein 223-like
rna22394	-1.55552	0.702998	12.6494	0.000375685	0.00471391	559448	slc26a6l	solute carrier family 26%2C member 6%2C like
rna22397	0.602337	4.18791	7.33484	0.00676308	0.0429422	114456	arpc4	actin related protein 2/3 complex%2C subunit 4
rna22398	0.955055	6.57106	15.3385	8.98672e-05	0.00149254	322508	h1fx	H1 histone family%2C member X
rna22399	-1.75753	-1.37523	7.4918	0.00619805	0.0402671	101884863	si:ch211-157b11.8	si:ch211-157b11.8
rna22402	0.925779	2.26004	11.4164	0.000727985	0.00797299	641497	eefsec	eukaryotic elongation factor%2C selenocysteine-tRNA-specific
rna22431	0.608243	2.51672	7.22084	0.00720618	0.0449839	431747	trub2	TruB pseudouridine (psi) synthase family member 2
rna22432	1.10514	4.08018	16.6001	4.61493e-05	0.00086245	436652	entpd8	ectonucleoside triphosphate diphosphohydrolase 8
rna2245	5.51652	-3.53156	20.7936	5.11526e-06	0.000145341	100006104	LOC100006104	B-cell receptor CD22-like
rna22451	-3.3546	7.23947	24.6357	6.92557e-07	2.65814e-05	30503	opn1mw1	opsin 1 (cone pigments)%2C medium-wave-sensitive%2C 1
rna22452	-2.04739	5.29646	12.6163	0.000382406	0.00478822	360151	opn1mw2	opsin 1 (cone pigments)%2C medium-wave-sensitive%2C 2
rna22453	-3.02412	-1.6011	15.9211	6.60378e-05	0.00116925	360152	opn1mw3	opsin 1 (cone pigments)%2C medium-wave-sensitive%2C 3
rna22479	1.22949	4.09799	10.5472	0.00116365	0.0114729	100310784	twf2	twinfilin actin-binding protein 2
rna22482	1.05594	2.28219	8.91059	0.00283522	0.0226395	560620	hemk1	HemK methyltransferase family member 1
rna22495	1.13955	3.97202	33.1171	8.67711e-09	6.20776e-07	402960	tex264a	testis expressed 264a
rna22499	2.71351	3.68163	50.5084	1.18657e-12	2.5669e-10	447895	gpx1b	glutathione peroxidase 1b
rna2250	4.34708	-4.08642	9.7439	0.00179919	0.0160513	101882299	LOC101882299	uncharacterized LOC101882299
rna22500	1.32781	5.6244	23.1639	1.48762e-06	5.1493e-05	449927	usp4	ubiquitin specific peptidase 4 (proto-oncogene)
rna22503	1.22266	3.97961	30.5232	3.29905e-08	2.00187e-06	266796	sec61al2	Sec61 alpha like 2
rna22536	0.844784	4.31977	17.4272	2.98524e-05	0.000606681	337424	arl8ba	ADP-ribosylation factor-like 8Ba
rna22574	-3.62953	-4.05963	7.16361	0.00743971	0.045965	100006398	prok2	prokineticin 2
rna22579	0.625906	3.62733	9.23744	0.00237116	0.0198247	100005419	ppp4r2b	protein phosphatase 4%2C regulatory subunit 2b
rna22581	-1.72122	-2.59112	8.50438	0.00354292	0.0267042	100005518	pdzrn3b	PDZ domain containing RING finger 3b%2C transcript variant X2
rna22583	4.53304	-4.11683	9.10934	0.00254308	0.0208512	101882452	LOC101882452	uncharacterized LOC101882452%2C transcript variant X1
rna22588	-0.921004	0.439228	8.07273	0.00449363	0.0319651	556251	LOC556251	contactin-3-like%2C transcript variant X1
rna226	2.29545	-1.04272	9.29736	0.00229484	0.0193176	100148554	si:dkeyp-9d4.2	si:dkeyp-9d4.2
rna22600	1.92471	3.03743	34.9157	3.44293e-09	2.7808e-07	30689	epha2a	eph receptor A2 a
rna22601	1.12427	4.4996	19.6428	9.33532e-06	0.00023938	569348	h6pd	hexose-6-phosphate dehydrogenase (glucose 1-dehydrogenase)
rna22602	2.63624	1.16648	33.4147	7.44588e-09	5.47734e-07	569308	rbp7b	retinol binding protein 7b%2C cellular
rna22627	-1.35327	0.0497769	8.93399	0.00279912	0.0224109	555864	si:dkey-7k24.6	si:dkey-7k24.6
rna22631	0.943809	2.02788	8.58228	0.00339449	0.0259112	559148	ptgis	prostaglandin I2 (prostacyclin) synthase
rna22637	2.09658	-1.8065	13.1204	0.0002921	0.00386919	100331898	igfn1.2	immunoglobulin-like and fibronectin type III domain containing 1%2C tandem duplicate 2
rna22649	1.03096	4.00752	15.8805	6.74712e-05	0.00119112	100332904	LOC100332904	uncharacterized LOC100332904
rna2266	2.21829	-2.13716	8.5682	0.00342086	0.0260694	103909447	LOC103909447	uncharacterized LOC103909447
rna22669	1.20319	4.27776	25.9166	3.56489e-07	1.52659e-05	100321338	slc2a1b	solute carrier family 2 (facilitated glucose transporter)%2C member 1b
rna22678	0.817535	5.70558	14.6379	0.000130272	0.0020181	327029	capza1a	capping protein (actin filament) muscle Z-line%2C alpha 1a
rna22679	1.50705	2.15344	38.7103	4.91599e-10	5.02941e-08	566858	mov10a	Mov10 RISC complex RNA helicase a%2C transcript variant X1
rna22681	1.3631	5.03527	37.6344	8.5325e-10	8.14554e-08	394125	rhoae	ras homolog gene family%2C member Ae
rna22686	-2.55405	-3.38112	8.77107	0.00306046	0.0240084	100534752	si:ch211-105j21.7	si:ch211-105j21.7%2C transcript variant X2
rna22700	-0.915299	4.77359	9.53122	0.00202006	0.0176032	378854	tspan2	tetraspanin 2
rna22711	-0.828922	0.320565	7.73787	0.00540745	0.0366811	567521	LOC567521	potassium voltage-gated channel subfamily A member 10-like
rna22712	1.71137	0.449645	29.628	5.23427e-08	3.02317e-06	101883319	LOC101883319	uncharacterized protein DDB_G0284459-like%2C transcript variant X2
rna22713	1.86612	-0.626285	21.9703	2.76906e-06	8.69165e-05	101883319	LOC101883319	uncharacterized protein DDB_G0284459-like%2C transcript variant X1
rna22717	0.869518	2.89779	14.7921	0.000120035	0.00188979	100001531	rab22a	RAB22A%2C member RAS oncogene family
rna22724	0.582839	4.54486	8.4229	0.00370524	0.0277047	550383	npepl1	aminopeptidase-like 1
rna22734	1.45379	-0.18479	8.79927	0.00301351	0.0237406	558552	tubb1	tubulin%2C beta 1 class VI
rna22736	1.4287	5.89152	27.2341	1.80247e-07	8.56275e-06	393164	zgc:56112	zgc:56112
rna22738	3.99798	-4.08584	9.40822	0.00216014	0.018482	798574	asip	agouti signaling protein%2C transcript variant X3
rna22743	0.670836	6.39114	9.51832	0.00203431	0.0176806	324365	eif2s2	eukaryotic translation initiation factor 2%2C subunit 2 beta
rna22748	0.668066	6.08254	8.18112	0.00423287	0.0305893	564379	cyc1	cytochrome c-1
rna22753	-3.34747	-2.40552	15.5167	8.17785e-05	0.00139442	560341	mych	myelocytomatosis oncogene homolog%2C transcript variant X1
rna22762	-0.802746	3.18701	7.57336	0.00592374	0.0391987	567095	ptprt	protein tyrosine phosphatase%2C receptor type%2C t
rna22769	0.973427	2.90591	20.192	7.00446e-06	0.000187973	795522	rbl1	retinoblastoma-like 1 (p107)
rna2278	-6.5363	-1.64266	15.0962	0.000102169	0.00167174	565848	zgc:171470	zgc:171470
rna22789	1.19727	2.40825	23.0421	1.58493e-06	5.39884e-05	323361	tomm34	translocase of outer mitochondrial membrane 34
rna22794	0.978825	4.5943	20.3147	6.56955e-06	0.000179189	386850	eif6	eukaryotic translation initiation factor 6
rna22803	1.07687	6.24925	16.9379	3.86217e-05	0.000747884	568593	sdc4	syndecan 4
rna22804	1.00246	4.69456	16.4078	5.1074e-05	0.000940992	393328	oser1	oxidative stress responsive serine-rich 1
rna22827	-2.74368	-3.07988	10.6302	0.00111258	0.0110579	100113432	or137-7	odorant receptor%2C family H%2C subfamily 137%2C member 7
rna22828	-3.11251	-1.94516	16.9192	3.90049e-05	0.00075433	100151233	si:dkeyp-3f10.14	si:dkeyp-3f10.14
rna22843	1.57786	-0.907843	13.6636	0.000218653	0.00306707	100334963	LOC100334963	cysteinyl leukotriene receptor 2-like
rna22850	1.0247	4.36273	13.0636	0.000301089	0.00396374	259260	mst1	macrophage stimulating 1 (hepatocyte growth factor-like)
rna22859	1.0753	1.51655	12.8447	0.000338445	0.00435041	664772	zgc:136804	zgc:136804
rna22865	-1.09145	4.09792	14.2283	0.000161915	0.00239446	768130	hmga1b	high mobility group AT-hook 1b
rna22879	0.749672	2.47582	9.82461	0.00172192	0.0154958	336339	sys1	Sys1 golgi trafficking protein
rna22897	0.759668	1.31316	8.13487	0.00434219	0.0311529	797914	LOC797914	sphingomyelin phosphodiesterase 2-like
rna22917	-0.656478	8.41189	7.23157	0.00716323	0.0448372	321053	mybphb	myosin binding protein Hb
rna22925	-1.17756	-0.33013	7.34936	0.00670865	0.0427139	571865	LOC571865	nuclear factor of activated T-cells%2C cytoplasmic 2-like
rna22930	0.659063	2.89029	10.7011	0.00107071	0.0107523	100331919	dnttip1	deoxynucleotidyltransferase%2C terminal%2C interacting protein 1
rna22935	0.989236	4.45279	24.3737	7.93466e-07	2.99906e-05	321818	ctsa	cathepsin A
rna22946	1.3872	0.0274631	18.4396	1.75375e-05	0.00040076	100004652	si:ch211-81n22.1	si:ch211-81n22.1
rna22950	0.980003	2.47606	15.9453	6.51981e-05	0.00115987	447819	eya2	EYA transcriptional coactivator and phosphatase 2
rna22963	2.00113	2.52927	31.4285	2.06917e-08	1.32817e-06	100536767	znfx1	zinc finger%2C NFX1-type containing 1
rna22964	0.85124	4.46361	14.6991	0.00012611	0.00197169	378844	ddx27	DEAD (Asp-Glu-Ala-Asp) box polypeptide 27
rna22971	-0.915776	3.00181	12.178	0.000483565	0.00577044	405844	tox2	TOX high mobility group box family member 2
rna2298	2.82092	-4.02867	8.24142	0.00409451	0.0298906	101885647	LOC101885647	CMRF35-like molecule 9
rna22983	-1.98224	1.99279	11.4073	0.000731567	0.00800637	798970	stmn3	stathmin-like 3
rna22994	1.10756	5.0739	17.6275	2.68677e-05	0.000561246	561924	ddit3	DNA-damage-inducible transcript 3%2C transcript variant X1
rna22996	1.65492	4.41721	41.7733	1.02494e-10	1.29418e-08	338183	mars	methionyl-tRNA synthetase
rna230	1.09561	3.31246	11.7218	0.000617715	0.00698741	101882918	LOC101882918	protein FAM83G-like%2C transcript variant X1
rna2300	5.51245	-3.71114	15.4231	8.59305e-05	0.00144955	101883449	LOC101883449	CMRF35-like molecule 3
rna2301	3.07215	-3.43232	7.42103	0.00644659	0.0414151	101885769	LOC101885769	uncharacterized LOC101885769
rna23035	2.93639	-3.5952	9.20001	0.00242013	0.0201237	405874	aamp	angio-associated%2C migratory cell protein%2C transcript variant X1
rna23051	-0.961835	4.78192	10.7715	0.00103073	0.0104411	798575	slc32a1	solute carrier family 32 (GABA vesicular transporter)%2C member 1
rna23060	-1.03279	3.64046	9.6656	0.0018775	0.0165969	560420	nrxn2b	neurexin 2b
rna23062	0.864496	0.61555	9.37823	0.00219578	0.0187214	101886393	LOC101886393	mitogen-activated protein kinase kinase kinase 11-like
rna23064	0.968211	1.89723	13.1788	0.000283129	0.00377539	101883989	LOC101883989	mitogen-activated protein kinase kinase kinase 11-like
rna23067	1.22486	2.83112	22.7856	1.81122e-06	6.00588e-05	415099	rela	v-rel avian reticuloendotheliosis viral oncogene homolog A%2C transcript variant X1
rna23068	3.32915	-3.97341	8.19928	0.00419071	0.0304131	415099	rela	v-rel avian reticuloendotheliosis viral oncogene homolog A
rna23073	1.1515	0.264551	7.88281	0.00499069	0.0345738	100332077	LOC100332077	butyrophilin subfamily 2 member A2-like
rna23080	1.54652	2.31242	10.5709	0.00114882	0.0113616	103911295	LOC103911295	uncharacterized LOC103911295
rna23096	1.84941	0.868621	26.2672	2.97292e-07	1.30346e-05	100004555	ripk3l	receptor-interacting serine-threonine kinase 3 like
rna23104	-1.13857	2.36283	11.953	0.000545593	0.00634394	327566	lpcat4	lysophosphatidylcholine acyltransferase 4
rna23106	0.679035	2.32293	7.83342	0.00512889	0.0352704	101883658	LOC101883658	solute carrier family 12 member 6-like
rna23119	2.8869	1.05016	13.0712	0.000299874	0.00395122	101882290	LOC101882290	putative nuclease HARBI1
rna23148	1.02482	1.72417	10.4852	0.00120337	0.0117614	100332327	LOC100332327	uncharacterized LOC100332327
rna23149	1.1924	0.939748	12.0262	0.000524589	0.00615945	101886855	LOC101886855	uncharacterized LOC101886855
rna23154	0.838496	0.986453	6.96932	0.00829192	0.0498802	555875	zgc:172075	zgc:172075
rna23156	2.66757	-0.975767	31.4549	2.04122e-08	1.31304e-06	554469	si:dkey-187j14.1	si:dkey-187j14.1
rna23163	3.50696	0.484446	46.0797	1.1354e-11	2.02587e-09	101886404	LOC101886404	uncharacterized LOC101886404%2C transcript variant X6
rna23182	-5.23146	-2.87143	18.3502	1.838e-05	0.000413579	101885707	LOC101885707	serine/threonine-protein kinase Nek4-like
rna232	-1.1863	-1.21914	7.43866	0.00638375	0.0411083	555184	grapb	GRB2-related adaptor protein b
rna23205	1.32662	1.02349	10.986	0.000918004	0.00957631	557558	si:dkey-192d15.2	si:dkey-192d15.2%2C transcript variant X1
rna23246	1.10988	4.87936	21.9263	2.8332e-06	8.85589e-05	393968	zgc:55733	zgc:55733
rna23248	1.21888	1.85015	10.3425	0.00130002	0.0124902	100148594	LOC100148594	uncharacterized LOC100148594
rna23251	2.7718	-3.57069	8.95089	0.00277335	0.0222581	100003532	LOC100003532	C-type mannose receptor 2-like
rna23258	2.77267	4.73721	65.3784	6.18117e-16	2.76547e-13	562834	slc12a10.2	solute carrier family 12 (sodium/potassium/chloride transporters)%2C member 10%2C tandem duplicate 2
rna23261	1.38215	-0.509034	7.44725	0.00635336	0.0409919	562763	slc12a10.3	slc12a10.3 solute carrier family 12 (sodium/potassium/chloride transporters)%2C member 10%2C tandem duplicate 3
rna2328	1.49765	0.519286	27.0708	1.96142e-07	9.14395e-06	553197	trim35-1	tripartite motif containing 35-1
rna23314	1.52095	0.474794	13.4026	0.000251278	0.00344256	100329657	LOC100329657	leukotriene B4 receptor 1-like
rna23336	1.82544	0.440063	17.3992	3.02947e-05	0.000613112	100005501	si:dkeyp-67a8.2	si:dkeyp-67a8.2
rna23370	3.0003	-2.66436	12.8994	0.000328693	0.00424731	571135	LOC571135	histone H1-like
rna23398	3.37268	-1.26107	16.8532	4.03845e-05	0.000774515	103911343	LOC103911343	histone H1-like
rna23402	2.91366	-3.06533	6.96799	0.00829804	0.0498911	565341	LOC565341	histone H1-like
rna23407	2.01047	-1.56464	8.88009	0.00288297	0.0229413	326722	wu:fe11b02	wu:fe11b02
rna23409	1.97302	-0.335946	14.1813	0.000166016	0.00244185	553782	zgc:110425	zgc:110425
rna23413	-1.54712	1.64182	12.5729	0.000391385	0.0048884	100538267	LOC100538267	ATP-sensitive inward rectifier potassium channel 10-like
rna23428	0.932099	4.82766	13.3314	0.000261001	0.00354042	493612	zgc:101810	zgc:101810
rna2343	1.21531	0.274497	7.42011	0.00644988	0.0414274	103908614	LOC103908614	protein NLRC3-like
rna23432	0.848167	3.80431	10.5146	0.00118432	0.0116207	323012	pfdn2	prefoldin subunit 2
rna23464	0.781157	3.8839	11.4269	0.00072388	0.00793093	557798	mfap3l	microfibrillar-associated protein 3-like
rna23473	2.6081	1.36523	23.1993	1.46054e-06	5.08491e-05	100536594	il8l1	interleukin-8
rna23485	1.38652	4.5155	23.4563	1.27783e-06	4.54506e-05	561287	f13a1b	coagulation factor XIII%2C A1 polypeptide b
rna23486	1.32824	0.616734	14.542	0.00013707	0.00209955	101885702	LOC101885702	putative leucine-rich repeat-containing protein DDB_G0290503
rna23491	-1.98266	1.43258	14.763	0.000121903	0.00191418	503710	zgc:113413	zgc:113413
rna23495	4.37802	-2.78329	8.14608	0.00431543	0.0310207	794319	LOC794319	natterin-like protein
rna23496	6.41861	-3.41017	11.4666	0.000708579	0.00780036	795300	wu:fa92h10	wu:fa92h10
rna23497	-1.71372	-0.805527	7.5182	0.00610787	0.0399065	564481	LOC564481	hypothetical protein LOC564481
rna23498	3.08484	-2.92959	7.25957	0.0070524	0.04431	795922	zgc:172109	zgc:172109
rna23499	4.29413	-2.09899	20.8967	4.84722e-06	0.000138513	564660	LOC564660	hypothetical protein LOC564660
rna23500	6.04274	1.30153	32.4633	1.21465e-08	8.27509e-07	796074	zgc:172290	zgc:172290
rna23501	5.28368	0.461858	27.6143	1.48079e-07	7.36539e-06	796228	zgc:172260	zgc:172260
rna23503	5.7115	-3.66235	19.8387	8.42576e-06	0.000219062	566745	LOC566745	natterin-like protein
rna23512	-1.32947	0.661898	17.444	2.95903e-05	0.000603401	560941	c7h20orf27	chromosome 7 open reading frame%2C human C20orf27
rna23522	0.726239	2.18024	7.25295	0.00707845	0.0444457	794305	LOC794305	proprotein convertase subtilisin/kexin type 6-like
rna23525	1.51802	5.5061	21.0353	4.50894e-06	0.000129837	735249	vimp	VCP-interacting membrane protein
rna23540	-3.67935	-2.37104	21.6487	3.27424e-06	0.000100665	101886894	LOC101886894	A disintegrin and metalloproteinase with thrombospondin motifs 17-like
rna23541	-1.92789	-1.7175	10.1121	0.00147297	0.0137508	101884120	LOC101884120	A disintegrin and metalloproteinase with thrombospondin motifs 17-like
rna23557	0.691772	3.90767	7.64144	0.00570424	0.0380745	100003660	LOC100003660	cell migration-inducing and hyaluronan-binding protein-like
rna23562	0.771297	1.58467	9.45137	0.00210992	0.0181901	101887011	LOC101887011	cell migration-inducing and hyaluronan-binding protein-like
rna23572	1.40253	0.371568	19.2039	1.17473e-05	0.000288559	641580	fam154b	family with sequence similarity 154%2C member B
rna23573	-1.0676	1.43852	12.7588	0.000354342	0.00451414	100534944	adamtsl3	ADAMTS-like 3
rna23577	0.893882	2.1242	10.4141	0.00125055	0.0121081	571626	sh3gl3a	SH3-domain GRB2-like 3a
rna23578	0.78447	6.08918	10.3592	0.00128832	0.0124056	58108	fth1a	ferritin%2C heavy polypeptide 1a
rna23588	-2.05308	-0.703584	22.9494	1.66323e-06	5.61454e-05	100334336	syt7b	synaptotagmin VIIb%2C transcript variant X1
rna23589	1.11863	3.09551	19.0625	1.26509e-05	0.000306071	569482	sdhaf2	succinate dehydrogenase complex assembly factor 2
rna23595	0.997306	3.22309	17.9749	2.23839e-05	0.000484812	405859	arih1l	ariadne homolog%2C ubiquitin-conjugating enzyme E2 binding protein%2C 1 like
rna23598	1.07938	3.68962	27.0783	1.95376e-07	9.12241e-06	406704	spg21	spastic paraplegia 21 (autosomal recessive%2C Mast syndrome)
rna23599	1.02554	4.55779	23.7978	1.07006e-06	3.89746e-05	447842	clpxa	caseinolytic mitochondrial matrix peptidase chaperone subunit a
rna23601	0.864634	5.58893	17.1786	3.40253e-05	0.000673815	447842	clpxa	caseinolytic mitochondrial matrix peptidase chaperone subunit a
rna23603	2.70559	-3.55456	9.82068	0.0017256	0.0155202	100334622	ubap1l	ubiquitin associated protein 1-like%2C transcript variant X1
rna23605	-2.02543	-2.28161	9.15831	0.00247591	0.020457	797244	kbtbd13	kelch repeat and BTB (POZ) domain containing 13
rna23612	1.46277	0.155162	13.0104	0.000309762	0.00405478	393888	abhd2a	abhydrolase domain containing 2a
rna23614	1.37286	2.57676	29.4452	5.75191e-08	3.28418e-06	321324	slc39a1	solute carrier family 39 (zinc transporter)%2C member 1
rna2362	5.49741	-3.70876	10.8487	0.000988642	0.0101249	795186	si:dkey-222h21.4	si:dkey-222h21.4%2C transcript variant X1
rna23622	-2.14627	4.82609	27.2633	1.7755e-07	8.47489e-06	100038797	rhcga	Rh family%2C C glycoprotein a
rna23639	-1.1304	0.224984	9.43754	0.00212588	0.0183014	101885839	LOC101885839	NT-3 growth factor receptor-like
rna23640	-0.876969	2.53995	8.90479	0.00284424	0.0226873	798577	ntrk3b	neurotrophic tyrosine kinase%2C receptor%2C type 3b
rna23652	-1.12865	1.7503	7.44504	0.00636115	0.0410245	555478	LOC555478	aminopeptidase N-like
rna23653	0.78316	3.41982	9.23845	0.00236986	0.0198211	245702	igf1rb	insulin-like growth factor 1b receptor
rna23659	-0.813631	1.15956	8.02636	0.00461014	0.0326171	100537416	mef2a	myocyte enhancer factor 2A
rna23673	0.985025	0.806153	11.6608	0.000638306	0.00718834	795154	immp1l	IMP1 inner mitochondrial membrane peptidase-like (S. cerevisiae)
rna23684	-0.790764	2.23543	9.53163	0.00201961	0.0176032	550430	mpped2a	metallophosphoesterase domain containing 2a
rna23709	-1.74521	2.80983	13.9959	0.000183211	0.00264544	494450	slc6a5	solute carrier family 6 (neurotransmitter transporter)%2C member 5%2C transcript variant X1
rna2378	-1.00981	1.31994	8.50847	0.00353497	0.0266747	100334029	LOC100334029	protein NLRC3-like
rna23789	0.709708	6.57674	10.9351	0.000943578	0.00977886	394117	rab1ba	zRAB1B%2C member RAS oncogene family a
rna238	1.36335	1.41689	10.3095	0.00132349	0.0126347	570113	myo15ab	myosin XVAb
rna23806	1.19496	1.27047	10.7734	0.00102967	0.0104345	560222	trmt10a	tRNA methyltransferase 10 homolog A (S. cerevisiae)
rna23814	1.49387	-0.650334	11.3557	0.000752174	0.00821091	561303	ptplad2	protein tyrosine phosphatase-like A domain containing 2
rna23822	1.87993	2.9302	39.7587	2.87359e-10	3.17855e-08	799475	il13ra1	interleukin 13 receptor%2C alpha 1
rna23829	-1.25995	-0.113965	7.79438	0.00524089	0.0358514	402826	amdhd1	amidohydrolase domain containing 1
rna23841	0.76156	2.84966	8.09215	0.00444575	0.031703	100003570	man2b2	mannosidase%2C alpha%2C class 2B%2C member 2
rna23846	0.642968	3.97464	7.95426	0.00479744	0.0335686	562963	oxa1l	oxidase (cytochrome c) assembly 1-like
rna23871	1.64896	-0.425597	7.05155	0.00791967	0.0481835	101885323	LOC101885323	uncharacterized LOC101885323
rna23872	-1.15494	1.17454	7.48055	0.00623689	0.0404375	793560	LOC793560	transmembrane protein 151B-like
rna23874	-1.44078	-0.667721	14.4519	0.000143782	0.00218614	336034	wu:fj44c04	wu:fj44c04
rna23887	-1.10986	2.08639	17.9462	2.27239e-05	0.000489347	569643	zgc:114045	zgc:114045
rna23890	2.31802	4.0014	38.5008	5.47311e-10	5.56142e-08	100000332	LOC100000332	E3 ubiquitin-protein ligase RNF182-like
rna23894	0.772278	2.91523	11.2371	0.000801781	0.00862058	323630	dvl2	dishevelled segment polarity protein 2
rna23899	1.02159	2.10691	13.3355	0.000260425	0.00354037	567858	ponzr1	plac8 onzin related protein 1
rna23900	1.28954	0.439587	12.8442	0.00033852	0.00435041	795086	LOC795086	active breakpoint cluster region-related protein-like
rna23941	-0.961457	1.37718	9.67673	0.00186617	0.0165309	567542	tnfsf12	tumor necrosis factor (ligand) superfamily%2C member 12
rna23945	1.40699	-2.16318	8.21431	0.00415613	0.0302319	795592	cyb5d1	cytochrome b5 domain containing 1
rna23951	1.5478	3.68709	28.8464	7.83504e-08	4.24707e-06	58154	dnajc3b	DnaJ (Hsp40) homolog%2C subfamily C%2C member 3b
rna23953	1.35024	3.77681	37.364	9.80171e-10	9.15315e-08	797988	im:6905231	im:6905231
rna23966	0.789663	1.57033	8.69654	0.00318815	0.0247522	556023	dnah2	dynein%2C axonemal%2C heavy chain 2
rna23976	1.78994	7.22244	30.4399	3.44373e-08	2.07287e-06	399650	sb:cb930	sb:cb930
rna240	1.05445	2.18934	17.4182	2.99943e-05	0.000608739	767710	mief2	mitochondrial elongation factor 2
rna24001	1.13798	4.21669	23.6793	1.13801e-06	4.10999e-05	436612	cldn7a	claudin 7a
rna24012	-0.735966	1.71466	8.23135	0.0041173	0.0299942	393180	fxr2	fragile X mental retardation%2C autosomal homolog 2%2C transcript variant X1
rna24017	1.79138	5.67081	47.9339	4.40834e-12	8.58081e-10	560548	tifa	TRAF-interacting protein with forkhead-associated domain
rna24031	1.78642	1.94796	26.0433	3.33845e-07	1.44352e-05	557584	clcn5	chloride channel%2C voltage-sensitive 5
rna24065	2.5918	-3.59985	7.65436	0.00566353	0.0378866	100151479	LOC100151479	urea transporter 1-like
rna24080	0.713252	3.76499	9.99229	0.00157197	0.0144234	572549	ajuba	ajuba LIM protein
rna24083	0.970292	5.14918	21.6196	3.32441e-06	0.000101686	560361	lrp10	low density lipoprotein receptor-related protein 10
rna24091	0.748507	7.60219	7.54909	0.00600405	0.0395294	100007704	slc7a8a	solute carrier family 7 (cationic amino acid transporter%2C y+ system)%2C member 8a
rna24096	2.98245	5.01824	75.4589	3.73086e-18	2.3795e-15	436734	txn	thioredoxin
rna241	2.03968	2.95769	27.6562	1.44903e-07	7.23371e-06	407723	smcr8b	Smith-Magenis syndrome chromosome region%2C candidate 8b
rna24106	-1.97329	0.787178	16.6281	4.54728e-05	0.00085255	768298	faah2b	fatty acid amide hydrolase 2b
rna24122	-1.52871	4.40358	25.1716	5.245e-07	2.10193e-05	393684	calb2b	calbindin 2b
rna24167	0.93728	3.07362	13.3676	0.000256015	0.00349309	449774	arl2	ADP-ribosylation factor-like 2
rna24170	3.98546	-4.0914	8.51089	0.00353027	0.0266638	100007087	LOC100007087	basic leucine zipper transcriptional factor ATF-like%2C transcript variant X1
rna2420	1.78259	-1.99192	7.04416	0.00795242	0.0483533	101884874	LOC101884874	stonustoxin subunit alpha-like
rna24207	-0.899181	6.91561	15.8405	6.89098e-05	0.00121152	561025	hmgb3a	high mobility group box 3a
rna24214	1.03428	3.95568	17.9188	2.30531e-05	0.000495281	751692	rnaseka	ribonuclease%2C RNase K a
rna24215	0.819048	2.48267	14.1499	0.000168803	0.00247435	100003436	LOC100003436	schwannomin-interacting protein 1-like
rna24227	-0.910996	3.29296	9.74159	0.00180145	0.0160667	100003245	nat16	N-acetyltransferase 16 (GCN5-related%2C putative)
rna243	0.687936	2.47594	9.2598	0.00234239	0.0196352	570247	ptcd1	pentatricopeptide repeat domain 1
rna24301	0.74168	5.47534	12.2259	0.000471313	0.00566482	373078	nucb2a	nucleobindin 2a
rna24324	-3.19809	0.574378	43.9196	3.42144e-11	5.1917e-09	563369	cyp2r1	cytochrome P450%2C family 2%2C subfamily R%2C polypeptide 1
rna24327	1.20054	5.90575	31.5481	1.94557e-08	1.26235e-06	338138	copb1	coatomer protein complex%2C subunit beta 1
rna2434	0.89264	1.33032	7.84459	0.0050973	0.0350853	791158	tmed1b	transmembrane emp24 protein transport domain containing 1b
rna24359	1.1074	1.32003	10.6738	0.00108664	0.0108758	101882156	LOC101882156	receptor-interacting serine/threonine-protein kinase 2-like%2C transcript variant X1
rna24365	-0.725303	3.09477	8.88443	0.00287613	0.0229051	325319	ccdc102a	coiled-coil domain containing 102A
rna24369	3.55703	-4.03279	7.20205	0.00728204	0.0452587	568997	nrn1lb	neuritin 1-like b%2C transcript variant X1
rna24371	0.790753	2.95916	12.9758	0.000315551	0.00411259	569049	cog4	component of oligomeric golgi complex 4
rna24380	0.89341	2.50673	16.7099	4.3552e-05	0.00082315	58130	tradd	tnfrsf1a-associated via death domain
rna24388	0.654402	3.68467	9.79453	0.00175032	0.0157041	386808	aph1b	APH1B gamma secretase subunit
rna24401	1.04885	3.01738	19.1452	1.21145e-05	0.00029489	100093706	rab8b	RAB8B%2C member RAS oncogene family
rna24402	-0.770453	1.15203	7.82694	0.0051473	0.0353506	791196	trpm1a	transient receptor potential cation channel%2C subfamily M%2C member 1a
rna24415	-0.916092	1.67862	8.50612	0.00353953	0.0266988	799806	anxa2b	annexin A2b
rna2443	-0.901609	0.330065	9.60104	0.00194467	0.0170848	101886340	LOC101886340	anoctamin-1-like
rna24437	0.711011	2.05548	9.59057	0.00195579	0.0171674	556909	fbxo22	F-box protein 22
rna24438	-1.15524	2.07482	14.8646	0.000115508	0.00183394	30151	isl2b	ISL LIM homeobox 2b
rna24442	-0.908344	2.9051	7.51083	0.00613292	0.039974	569864	tspan3b	tetraspanin 3b
rna24443	1.23366	0.0207319	9.93736	0.00161958	0.0147757	569893	nmbb	neuromedin Bb
rna24444	2.31248	2.73067	32.0529	1.5003e-08	1.00162e-06	100534893	LOC100534893	uncharacterized LOC100534893
rna2447	3.88164	-1.45773	16.839	4.0689e-05	0.000778673	100007462	si:zfos-2330d3.1	si:zfos-2330d3.1%2C transcript variant X2
rna24481	0.585039	3.81613	7.69894	0.00552532	0.0372028	323426	mphosph10	M-phase phosphoprotein 10 (U3 small nucleolar ribonucleoprotein)
rna24488	-1.61016	1.33378	15.849	6.8603e-05	0.00120825	570613	sord	sorbitol dehydrogenase
rna24493	2.70228	-3.83578	11.0909	0.000867503	0.00918046	541341	zgc:111992	zgc:111992
rna2450	2.4732	-1.10343	22.2199	2.43145e-06	7.75375e-05	100007474	si:zfos-2330d3.3	si:zfos-2330d3.3
rna24511	0.73659	1.51365	8.6356	0.00329656	0.0253639	101886410	LOC101886410	stereocilin-like
rna24512	0.992639	4.19666	25.7256	3.93579e-07	1.65701e-05	406823	eif3jb	eukaryotic translation initiation factor 3%2C subunit Jb
rna24513	4.19775	-4.21475	9.18302	0.0024427	0.020244	553329	cilp	cartilage intermediate layer protein%2C nucleotide pyrophosphohydrolase%2C transcript variant X1
rna24516	-0.933887	0.75126	8.75093	0.00309445	0.0241875	100141327	igdcc4	immunoglobulin superfamily%2C DCC subclass%2C member 4%2C transcript variant X1
rna24578	0.850393	3.44896	17.8035	2.44929e-05	0.000519971	100330353	LOC100330353	plakophilin-3-like
rna2458	2.4183	-1.37251	14.9074	0.00011292	0.00180212	335430	wu:fj11g02	wu:fj11g02%2C transcript variant X1
rna24584	1.76364	1.30686	35.5284	2.51359e-09	2.08142e-07	415103	tph1b	tryptophan hydroxylase 1b
rna2459	4.17947	-2.47146	15.606	7.80075e-05	0.0013408	103909555	LOC103909555	microfibril-associated glycoprotein 4-like
rna2460	2.51287	-2.34211	8.93661	0.0027951	0.0223847	555374	LOC555374	microfibril-associated glycoprotein 4-like
rna2461	4.12497	2.47484	35.4942	2.55806e-09	2.11241e-07	100538028	LOC100538028	microfibril-associated glycoprotein 4-like
rna24633	-1.30218	1.88897	19.9346	8.01368e-06	0.000209798	100170817	skor1a	SKI family transcriptional corepressor 1a
rna24638	0.737649	3.32998	12.0641	0.000514033	0.00605686	58092	smad3a	SMAD family member 3a
rna24639	4.50044	-4.05724	12.4561	0.000416624	0.00513947	103911392	LOC103911392	uncharacterized LOC103911392
rna2464	2.29661	-2.87093	7.56404	0.00595445	0.0393671	100537823	si:ch1073-110a20.3	si:ch1073-110a20.3%2C transcript variant X1
rna2466	2.19208	-0.214301	13.7805	0.000205455	0.00290642	100538113	si:ch1073-110a20.1	si:ch1073-110a20.1
rna2467	0.551567	4.02048	7.65786	0.00565255	0.0378464	556363	gpr108	G protein-coupled receptor 108
rna24713	1.61358	-1.04103	12.3928	0.000430991	0.00527916	100535037	LOC100535037	uncharacterized LOC100535037
rna24720	0.718515	2.91527	9.25784	0.00234489	0.0196507	561772	LOC561772	nuclear factor of activated T-cells%2C cytoplasmic 3
rna24721	0.62852	1.78471	7.09267	0.00773997	0.047369	768189	ddx28	DEAD (Asp-Glu-Ala-Asp) box polypeptide 28
rna24730	3.07628	-2.75949	10.1186	0.00146782	0.0137155	562614	zdhhc1	zinc finger%2C DHHC-type containing 1%2C transcript variant X4
rna24736	-1.40929	2.20522	10.1466	0.00144571	0.0135511	101884807	amfr	autocrine motility factor receptor%2C E3 ubiquitin protein ligase
rna24773	1.43839	-0.280465	15.3124	9.11186e-05	0.00150821	334679	zgc:195356	zgc:195356
rna24774	-0.767924	3.49354	7.03658	0.00798614	0.0484977	555286	tox3	TOX high mobility group box family member 3
rna24790	0.598223	4.20728	7.42773	0.00642262	0.0412966	568678	papd5	PAP associated domain containing 5
rna24791	0.882188	3.52495	17.6191	2.69865e-05	0.000563334	393863	heatr3	HEAT repeat containing 3
rna24792	0.960856	5.01089	9.89014	0.00166167	0.0150712	140815	cebpa	CCAAT/enhancer binding protein (C/EBP)%2C alpha
rna24793	0.76278	5.70419	13.0052	0.00031062	0.00406068	140816	cebpg	CCAAT/enhancer binding protein (C/EBP)%2C gamma
rna248	-1.53191	1.47711	24.9832	5.78327e-07	2.27506e-05	570283	si:ch211-160d14.6	si:ch211-160d14.6
rna2480	0.666936	2.3438	8.57919	0.00340027	0.0259289	394013	cdc37	cell division cycle 37 homolog (S. cerevisiae)
rna24844	-1.356	3.41886	9.32243	0.00226365	0.0191196	550397	c1qtnf4	C1q and tumor necrosis factor related protein 4%2C transcript variant X1
rna24848	-1.54914	3.70198	10.4231	0.00124452	0.0120575	541399	c6ast3	six-cysteine containing astacin protease 3
rna24858	2.05969	-2.06482	12.7384	0.000358227	0.00455202	103911403	LOC103911403	uncharacterized LOC103911403
rna24859	-1.19353	3.24214	15.3097	9.12478e-05	0.00150952	567192	LOC567192	CD59 glycoprotein
rna24866	2.41153	3.07598	79.1074	5.88221e-19	4.64014e-16	100333689	LOC100333689	SPRY domain-containing SOCS box protein 3-like
rna2487	-0.780495	2.80195	10.3381	0.00130314	0.0125121	403007	zgc:76872	zgc:76872
rna24901	0.769508	5.26653	11.9411	0.000549088	0.0063747	503759	acp2	acid phosphatase 2%2C lysosomal
rna24902	1.24295	2.9551	23.6313	1.16674e-06	4.18854e-05	560601	LOC560601	sodium/potassium/calcium exchanger 6%2C mitochondrial-like
rna24909	-3.20851	-0.186413	21.2301	4.07316e-06	0.000119821	560010	LOC560010	uncharacterized LOC560010
rna2491	-4.27008	0.88665	95.7428	1.30822e-22	2.44734e-19	100463515	col5a3b	collagen%2C type V%2C alpha 3b
rna2492	-4.35957	3.89476	148.153	4.39184e-34	6.58249e-30	100463515	col5a3b	collagen%2C type V%2C alpha 3b
rna24921	0.902573	5.68251	16.3073	5.38567e-05	0.000984996	553264	zgc:158564	zgc:158564%2C transcript variant X1
rna24926	5.28822	-4.02163	9.17328	0.00245574	0.0203203	100537088	LOC100537088	C-C motif chemokine 3-like
rna24931	1.21877	3.24375	27.2988	1.74318e-07	8.36055e-06	559037	grpel1	GrpE-like 1%2C mitochondrial
rna24963	1.18647	0.630739	18.0122	2.19495e-05	0.000476782	557585	nom1	nucleolar protein with MIF4G domain 1%2C transcript variant X1
rna24995	1.2877	-0.0210363	10.4792	0.00120728	0.0117843	103911409	LOC103911409	uncharacterized LOC103911409
rna24996	1.19149	-0.117327	13.3958	0.000252192	0.00344877	553438	kif9	kinesin family member 9
rna24999	1.05403	1.46837	12.3968	0.00043008	0.00527068	550408	idh3g	isocitrate dehydrogenase 3 (NAD+) gamma
rna25	1.1541	4.28739	18.4025	1.78819e-05	0.000405468	103908649	lamp1	lysosomal-associated membrane protein 1
rna25000	0.955278	3.10121	15.3838	8.77394e-05	0.00147096	562538	dph2	DPH2 homolog (S. cerevisiae)
rna25022	0.862807	2.1978	7.68241	0.00557617	0.0374191	561635	mylk3	myosin light chain kinase 3
rna25025	0.747556	6.33609	13.0379	0.000305245	0.00400965	406814	dnaja2	DnaJ (Hsp40) homolog%2C subfamily A%2C member 2
rna25034	-1.48299	1.11417	16.8506	4.04411e-05	0.000775103	100150128	adamts18	ADAM metallopeptidase with thrombospondin type 1 motif%2C 18
rna25067	-1.03153	3.59775	8.67147	0.00323231	0.0249978	564205	LOC564205	cadherin-8
rna25078	1.31142	0.224232	13.3968	0.000252051	0.00344877	445074	cmtm3	CKLF-like MARVEL transmembrane domain containing 3
rna25081	1.14506	4.29387	19.7202	8.96481e-06	0.000231264	573266	dync1li2	dynein%2C cytoplasmic 1%2C light intermediate chain 2%2C transcript variant X1
rna25086	-1.49937	-0.397161	12.2443	0.000466674	0.00562034	564201	ca7	carbonic anhydrase VII
rna25088	2.69342	4.58546	41.3999	1.24063e-10	1.50563e-08	327396	rrad	Ras-related associated with diabetes
rna25091	-1.44377	0.0504681	11.6573	0.000639515	0.00719598	103911412	LOC103911412	V-set and transmembrane domain-containing protein 2B-like
rna25106	3.25435	3.7384	115.215	7.05988e-27	2.64534e-23	393311	plekhf1	pleckstrin homology domain containing%2C family F (with FYVE domain) member 1
rna25117	-0.786982	2.68233	10.003	0.00156289	0.0143753	565481	znf536	zinc finger protein 536%2C transcript variant X4
rna25131	-1.02451	3.16047	7.62676	0.00575085	0.0383083	556807	LOC556807	neural-cadherin-like
rna25148	2.05603	3.37548	52.6302	4.02641e-13	9.51895e-11	790945	oaz2b	ornithine decarboxylase antizyme 2b
rna25162	1.00052	2.57659	19.205	1.17403e-05	0.000288559	554561	traf6	TNF receptor-associated factor 6
rna25163	-2.09831	-3.24694	7.25461	0.00707193	0.0444141	497505	acana	aggrecan a%2C transcript variant X1
rna25181	-0.882496	1.72169	7.97495	0.00474291	0.0333349	559305	LOC559305	N-acetyl-beta-glucosaminyl-glycoprotein 4-beta-N-acetylgalactosaminyltransferase 1-like
rna25194	1.44349	3.39284	32.1782	1.40661e-08	9.43281e-07	100333057	LOC100333057	tumor susceptibility gene 101 protein-like
rna25201	-1.56014	0.578804	15.4185	8.61405e-05	0.00145125	30478	ascl1b	achaete-scute family bHLH transcription factor 1b
rna25207	2.08221	1.37736	17.0382	3.66349e-05	0.000719481	797357	cd44a	CD44 molecule (Indian blood group) a
rna25218	0.704394	1.87655	7.7061	0.00550344	0.0370805	550533	hddc3	HD domain containing 3
rna25222	1.29618	-1.68113	8.59916	0.00336319	0.0257181	570112	serinc4	serine incorporator 4%2C transcript variant X1
rna25223	2.62147	2.76886	62.5401	2.61077e-15	9.78257e-13	101886605	adamtsl5	ADAMTS-like 5
rna25226	0.901315	4.68047	7.9692	0.00475799	0.0333889	100002928	iqgap1	IQ motif containing GTPase activating protein 1
rna25227	1.12145	0.972906	7.92361	0.00487938	0.0339755	100329270	LOC100329270	uncharacterized LOC100329270
rna25229	2.65137	4.06516	38.0021	7.06699e-10	6.84516e-08	406204	per1b	period circadian clock 1b
rna25239	-1.34132	3.82922	23.8937	1.01806e-06	3.72618e-05	323561	col4a5	collagen%2C type IV%2C alpha 5 (Alport syndrome)%2C transcript variant X1
rna25241	0.997459	6.35683	14.3458	0.000152122	0.00227617	794462	LOC794462	insulin receptor substrate 2-B-like
rna25246	0.709867	3.68511	10.0412	0.00153078	0.0141713	559878	LOC559878	ubiquitin carboxyl-terminal hydrolase 12-like
rna2526	-1.0806	4.16619	10.8733	0.000975603	0.010029	100331916	LOC100331916	dynamin-2
rna25277	-2.7036	1.50347	20.638	5.54835e-06	0.000155437	790965	cyp2x12	cytochrome P450 CYP2X12
rna25279	0.996639	3.09454	17.0718	3.59923e-05	0.000708407	404632	zgc:77041	zgc:77041
rna25283	-1.11847	3.14014	8.44618	0.00365811	0.0274345	570448	LOC570448	solute carrier organic anion transporter family member 3A1-like
rna25293	0.829204	4.82555	11.5458	0.000679012	0.00754693	553350	cgnl1	cingulin-like 1
rna2531	-0.965271	0.276666	9.29769	0.00229443	0.0193176	100331337	LOC100331337	phosphatase and actin regulator 1-like
rna25318	-0.605496	3.49288	6.96544	0.00830991	0.0499226	557086	tp53bp1	tumor protein p53 binding protein%2C 1
rna2532	-0.85022	2.05849	9.19384	0.00242831	0.0201637	103910177	LOC103910177	uncharacterized LOC103910177
rna25326	3.8536	3.47737	74.4409	6.24819e-18	3.85353e-15	557301	LOC557301	cocaine- and amphetamine-regulated transcript protein-like
rna25327	1.04284	1.68319	10.8609	0.000982155	0.0100757	101887003	LOC101887003	B-cadherin-like
rna25329	1.13732	6.34251	16.7167	4.33983e-05	0.00082128	114424	cdh1	cadherin 1%2C type 1%2C E-cadherin (epithelial)
rna25363	1.01168	2.01704	14.4854	0.000141254	0.00215701	562317	fadd	Fas (tnfrsf6)-associated via death domain
rna25368	1.13066	2.73309	24.2166	8.60875e-07	3.22974e-05	767645	zgc:153993	zgc:153993
rna25375	1.3571	3.66977	25.2635	5.00084e-07	2.02028e-05	777614	tpcn2	two pore segment channel 2
rna25377	2.88402	0.675835	10.888	0.000967903	0.00996895	567724	snai3	snail family zinc finger 3
rna25378	-2.12541	-2.89939	7.3693	0.00663468	0.0423727	567602	si:ch211-206i14.2	si:ch211-206i14.2
rna25381	1.22353	2.29304	28.0676	1.17149e-07	6.01311e-06	445166	ctu2	cytosolic thiouridylase subunit 2 homolog (S. pombe)
rna25382	1.16003	4.28766	27.4094	1.64631e-07	7.99833e-06	567949	piezo1	piezo-type mechanosensitive ion channel component 1
rna25385	1.05217	2.66769	21.2971	3.93331e-06	0.000116504	791159	galns	galactosamine (N-acetyl)-6-sulfatase
rna254	1.6668	9.74802	18.0334	2.17064e-05	0.000472871	57934	actb1	actin%2C beta 1
rna25408	2.13117	4.68778	96.1553	1.06215e-22	2.27422e-19	570565	slc22a31	solute carrier family 22%2C member 31
rna25428	0.557549	4.27535	7.44332	0.00636724	0.041055	30488	csnk2a2a	casein kinase 2%2C alpha prime polypeptide a
rna25429	-0.800509	3.9353	8.11482	0.00439049	0.0314029	100149007	LOC100149007	zinc finger protein 319-like
rna2543	1.05027	0.715572	9.51146	0.00204193	0.0177314	373087	znfl2a	zinc finger-like gene 2a
rna25430	-1.13107	3.95059	11.2036	0.000816377	0.00874928	565205	si:ch211-146m13.3	si:ch211-146m13.3
rna2544	1.41292	6.8304	8.76466	0.00307123	0.0240625	793907	igfbp1b	insulin-like growth factor binding protein 1b
rna25445	0.699753	4.07077	7.06494	0.00786071	0.047938	558186	enosf1	enolase superfamily member 1
rna25446	-1.51127	-0.239913	12.1266	0.000497065	0.00589866	560364	adamts7	ADAM metallopeptidase with thrombospondin type 1 motif%2C 7
rna25483	1.03263	0.934179	9.1175	0.00253176	0.0207923	561510	chchd7	coiled-coil-helix-coiled-coil-helix domain containing 7
rna25491	0.720075	3.84038	10.2265	0.00138434	0.0131029	445041	mrpl15	mitochondrial ribosomal protein L15
rna25493	-1.87915	-1.80393	10.1629	0.00143293	0.0134566	100332753	LOC100332753	regulator of G-protein signaling 20-like
rna25494	0.768932	2.90655	8.43416	0.00368237	0.0275819	100286774	mrc1a	mannose receptor%2C C type 1a
rna255	-1.61636	1.2712	23.9681	9.79463e-07	3.59809e-05	570314	fscn1b	fascin actin-bundling protein 1b
rna25500	1.32063	5.24523	37.5731	8.80506e-10	8.35255e-08	393351	chmp5b	charged multivesicular body protein 5b
rna25504	1.1199	3.0847	12.6711	0.000371345	0.00468298	393239	ostc	oligosaccharyltransferase complex subunit
rna25554	-0.817763	1.19726	8.59188	0.00337666	0.0258014	791681	brms1	breast cancer metastasis suppressor 1
rna25556	-0.952089	4.02782	7.71597	0.00547345	0.036939	100149980	lrfn4b	leucine rich repeat and fibronectin type III domain containing 4b
rna25562	-2.27974	-2.61318	12.2087	0.000475667	0.00569888	562320	nwd2	NACHT and WD repeat domain containing 2%2C transcript variant X1
rna25569	1.3386	-0.511617	9.00861	0.0026871	0.0217209	103911430	LOC103911430	uncharacterized LOC103911430
rna25584	1.23303	4.16165	16.8548	4.0351e-05	0.000774368	324855	plaa	phospholipase A2-activating protein
rna25590	1.52612	1.97488	25.7983	3.79023e-07	1.60248e-05	563901	stim2b	stromal interaction molecule 2b
rna25594	-1.71056	-1.46501	16.2683	5.49775e-05	0.00100122	555504	pcdh7b	protocadherin 7b%2C transcript variant X1
rna25596	-0.995614	3.05408	13.0957	0.000295968	0.00391007	101886788	LOC101886788	protocadherin-9-like
rna25621	1.9074	-1.90823	12.9608	0.000318087	0.00414024	561208	tmem41b	transmembrane protein 41B%2C transcript variant X1
rna25637	-1.24311	1.63466	9.58301	0.00196386	0.0172332	570418	dkk3b	dickkopf homolog 3b (Xenopus laevis)
rna25655	0.803096	1.81645	8.25445	0.00406522	0.0297507	335170	rassf10b	Ras association (RalGDS/AF-6) domain family (N-terminal) member 10b
rna25661	0.689738	4.36699	10.8532	0.000986238	0.0101106	557247	btbd10b	BTB (POZ) domain containing 10b
rna25666	2.49214	-3.83546	7.55593	0.00598131	0.0394664	100310831	galnt18b	UDP-N-acetyl-alpha-D-galactosamine:polypeptide N-acetylgalactosaminyltransferase 18b%2C transcript variant X2
rna25670	1.31904	5.81593	28.5037	9.35187e-08	4.92675e-06	323453	eif4g2a	eukaryotic translation initiation factor 4%2C gamma 2a
rna25671	0.54486	4.65695	7.9519	0.00480369	0.0335967	100036549	ctr9	Ctr9%2C Paf1/RNA polymerase II complex component%2C homolog (S. cerevisiae)
rna25676	2.77008	1.5344	42.2735	7.93586e-11	1.04336e-08	560618	si:dkeyp-104h2.3	si:dkeyp-104h2.3
rna25683	2.65394	2.85293	58.7925	1.7521e-14	5.64741e-12	556502	adma	adrenomedullin a
rna25690	1.33095	5.62813	23.6456	1.15813e-06	4.1676e-05	327330	psmd7	proteasome (prosome%2C macropain) 26S subunit%2C non-ATPase%2C 7 (Mov34 homolog)
rna257	1.11617	7.15062	23.9889	9.68948e-07	3.57259e-05	322387	zgc:77849	zgc:77849
rna25702	1.53779	3.0508	34.0286	5.43071e-09	4.16345e-07	405812	cyb5b	cytochrome b5 type B
rna25704	-1.11615	0.897846	7.81184	0.0051905	0.0355499	101886040	pmfbp1	polyamine modulated factor 1 binding protein 1
rna25710	-1.32075	-1.20473	9.09407	0.00256439	0.0209856	100534767	LOC100534767	uncharacterized LOC100534767
rna25714	0.895359	0.65105	7.72622	0.00544245	0.0368185	103908635	LOC103908635	MARVEL domain-containing protein 3-like
rna25720	0.730834	4.91674	13.5687	0.000229987	0.00319024	324466	ap1g1	adaptor-related protein complex 1%2C gamma 1 subunit
rna25730	0.625655	7.09651	7.03521	0.00799226	0.0485089	793200	gabarap	GABA(A) receptor-associated protein
rna25742	1.84374	3.04714	37.2643	1.03158e-09	9.544e-08	100333879	LOC100333879	inactive ubiquitin carboxyl-terminal hydrolase 53-like
rna25743	1.73551	3.17723	41.6431	1.09551e-10	1.36261e-08	101885715	LOC101885715	inactive ubiquitin carboxyl-terminal hydrolase 53-like
rna25744	1.74883	2.0664	31.5618	1.93193e-08	1.25894e-06	101885858	LOC101885858	inactive ubiquitin carboxyl-terminal hydrolase 53-like
rna25748	-1.06706	2.41832	11.0461	0.000888762	0.0093479	103911446	LOC103911446	synaptopodin-2-like
rna25749	-1.05775	3.12097	10.7861	0.00102267	0.0103776	570526	LOC570526	synaptopodin-2-like
rna25750	1.65697	3.77498	60.7675	6.42307e-15	2.18793e-12	553407	sec24d	SEC24 family%2C member D (S. cerevisiae)
rna25751	1.73996	3.39601	56.3493	6.06752e-14	1.74885e-11	553407	sec24d	SEC24 family%2C member D (S. cerevisiae)
rna25752	1.66596	2.31615	47.0878	6.78767e-12	1.27167e-09	553407	sec24d	SEC24 family%2C member D (S. cerevisiae)
rna25770	1.15084	0.984638	17.9769	2.23604e-05	0.000484652	100331330	LOC100331330	leucine-rich repeat-containing protein 72-like
rna25771	1.95036	5.99098	37.7019	8.24253e-10	7.89386e-08	797943	ppp1r15a	protein phosphatase 1%2C regulatory subunit 15A
rna25772	1.07172	3.38108	11.81	0.000589133	0.00672756	100331179	acer2	alkaline ceramidase 2
rna2578	-3.04907	-1.46559	27.9805	1.22544e-07	6.23663e-06	101882185	LOC101882185	alanine aminotransferase 2-like
rna25789	1.09847	6.83903	16.9557	3.82632e-05	0.00074286	326719	myl12.1	myosin%2C light chain 12%2C genome duplicate 1
rna25798	0.642285	4.12824	7.47046	0.00627194	0.0406152	503763	ywhae2	tyrosine 3-monooxygenase/tryptophan 5-monooxygenase activation protein%2C epsilon polypeptide 2
rna25805	0.796273	1.08314	7.78822	0.0052588	0.0358938	797658	LOC797658	RAS guanyl-releasing protein 2-like
rna25823	1.27314	-0.310748	11.9098	0.000558406	0.00644541	101882583	LOC101882583	equilibrative nucleoside transporter 2-like
rna25824	-0.977439	2.95278	8.88112	0.00288135	0.0229345	100333948	mapk8ip1	mitogen-activated protein kinase 8 interacting protein 1
rna25834	1.29249	2.5314	9.54844	0.0020012	0.0175088	100334018	LOC100334018	equilibrative nucleoside transporter 2-like
rna25839	-0.936653	0.581634	7.46443	0.006293	0.0407324	101882882	LOC101882882	latrophilin-3-like
rna25844	0.967731	1.91054	7.31563	0.00683575	0.0432844	100535194	LOC100535194	ATP-binding cassette sub-family A member 1-like
rna25846	0.883511	2.72236	8.25149	0.00407185	0.029792	101883180	LOC101883180	ATP-binding cassette sub-family A member 1-like
rna25847	0.879732	2.20217	9.02956	0.00265648	0.0215451	101883122	LOC101883122	ATP-binding cassette sub-family A member 1-like
rna25848	2.48367	-1.31404	16.9608	3.81599e-05	0.000741337	101883475	LOC101883475	hepatocyte growth factor activator-like
rna25851	2.73388	-1.2004	18.0067	2.20124e-05	0.000477801	100332841	LOC100332841	hepatocyte growth factor activator-like
rna25861	-4.52971	-1.92359	23.1463	1.50133e-06	5.18479e-05	561171	cbln8	cerebellin 8
rna25885	1.65425	-1.24738	9.17284	0.00245633	0.0203203	100329560	LOC100329560	histone H2B 1/2
rna25886	4.48097	-4.05622	8.72398	0.00314052	0.0244774	569982	LOC569982	histone H1-like
rna25887	4.28798	-1.54557	22.8092	1.7891e-06	5.93908e-05	100148591	LOC100148591	histone H2A
rna25893	2.93477	-3.5267	7.20608	0.00726572	0.0452171	100334934	LOC100334934	histone H2A
rna25894	3.52719	-3.6149	9.67752	0.00186536	0.0165309	100037379	zgc:163061	zgc:163061
rna25896	2.39555	-2.80116	16.7199	4.33251e-05	0.000820413	562770	LOC562770	histone H4
rna25901	1.07822	3.17373	13.2961	0.000265964	0.00358801	100537708	LOC100537708	uncharacterized LOC100537708
rna25902	1.81466	-1.72101	7.94613	0.00481904	0.0336726	101885805	LOC101885805	anther-specific proline-rich protein APG-like
rna25903	-1.02597	6.78609	11.846	0.000577863	0.00662663	100526688	ptprda	protein tyrosine phosphatase%2C receptor type%2C D%2C a
rna25911	-1.25404	2.09351	17.9719	2.24184e-05	0.000485209	335628	zgc:64190	zgc:64190
rna25929	0.995253	3.96031	11.222	0.000808327	0.00868474	100537613	LOC100537613	dmX-like protein 1
rna25930	-1.10553	3.72906	15.4292	8.56564e-05	0.0014468	393105	hsd17b4	hydroxysteroid (17-beta) dehydrogenase 4
rna25932	-1.4032	-0.72801	9.02146	0.00266828	0.0216082	103911450	LOC103911450	protein-lysine 6-oxidase-like
rna25933	-1.25843	-0.12364	8.34435	0.00386888	0.0286354	100535130	LOC100535130	protein-lysine 6-oxidase-like
rna25947	0.658959	2.58929	7.54114	0.0060306	0.0396187	406652	srp19	signal recognition particle 19
rna25955	1.72173	1.84548	28.6987	8.45613e-08	4.52102e-06	794598	LOC794598	lipid phosphate phosphohydrolase 1-like
rna2596	1.01173	1.6276	12.6974	0.000366167	0.00462741	567460	ripk1l	receptor (TNFRSF)-interacting serine-threonine kinase 1%2C like
rna25962	0.60206	3.00524	8.14565	0.00431646	0.0310207	445321	mrps27	mitochondrial ribosomal protein S27
rna25966	-1.53325	4.82134	7.92609	0.0048727	0.0339526	554095	fabp1b.1	fatty acid binding protein 1b%2C tandem duplicate 1
rna25973	-0.890078	1.60141	10.1958	0.00140762	0.0132605	560221	lzts3b	leucine zipper%2C putative tumor suppressor family member 3b
rna2599	2.61434	2.92842	39.0193	4.19628e-10	4.3375e-08	567640	LOC567640	laminin subunit alpha-3
rna26012	2.25486	-1.60784	11.7768	0.000599736	0.00681748	103911455	LOC103911455	hepatocyte growth factor activator-like
rna26016	-1.49676	-0.120591	12.7351	0.000358859	0.00455425	101886963	LOC101886963	mucin-2-like
rna26018	1.2239	1.6196	14.6983	0.000126157	0.00197169	100320028	plat	plasminogen activator%2C tissue
rna26038	0.837964	0.855484	8.73989	0.00311323	0.0242963	558400	si:ch211-51h9.7	si:ch211-51h9.7
rna2607	0.972927	1.99533	13.3658	0.000256251	0.00349471	100331227	abcf3	ATP-binding cassette%2C sub-family F (GCN20)%2C member 3
rna2608	-0.819216	1.07201	8.4156	0.00372014	0.0277954	101882597	LOC101882597	latrophilin-2-like
rna26084	0.915401	3.0296	18.2853	1.90166e-05	0.000423904	445154	rab35b	RAB35%2C member RAS oncogene family b
rna26098	0.82318	3.59247	11.59	0.000663082	0.00740281	492506	pptc7a	PTC7 protein phosphatase homolog a (S. cerevisiae)
rna26116	1.00324	5.41154	13.1304	0.000290541	0.00385439	436724	ufd1l	ubiquitin fusion degradation 1 like (yeast)
rna26118	5.72467	5.55373	94.5919	2.33973e-22	3.69135e-19	560210	hsp70l	heat shock cognate 70-kd protein%2C like
rna26121	0.764861	3.48232	11.1023	0.000862228	0.00913615	101886239	LOC101886239	coiled-coil domain-containing protein 74B-like%2C transcript variant X1
rna26132	-0.957525	3.56552	12.2907	0.00045521	0.0055222	798555	dpysl2	dihydropyrimidinase-like 2
rna26133	-1.34633	0.238795	9.52837	0.0020232	0.017619	100333709	lrrtm4	leucine rich repeat transmembrane neuronal 4
rna26151	-2.09797	3.00165	16.1195	5.94688e-05	0.00107388	100033387	nefmb	neurofilament%2C medium polypeptide b
rna26152	-1.62691	2.26336	17.1625	3.4315e-05	0.000678067	664698	neflb	neurofilament%2C light polypeptide b
rna26171	3.7984	-4.15124	8.77375	0.00305596	0.0239805	103911465	LOC103911465	uncharacterized LOC103911465
rna26174	-1.18453	1.71599	14.8525	0.000116255	0.00184172	556480	slc6a6a	solute carrier family 6 (neurotransmitter transporter)%2C member 6a
rna26175	-1.17912	1.29534	19.2822	1.12752e-05	0.000279559	568084	grip2a	glutamate receptor interacting protein 2a
rna26194	1.31314	-1.15884	7.97629	0.0047394	0.0333337	569226	irak1	interleukin-1 receptor-associated kinase 1%2C transcript variant X1
rna26201	1.98232	0.536998	26.8601	2.18723e-07	9.94906e-06	114834	tfe3a	transcription factor binding to IGHM enhancer 3a
rna26204	1.45492	0.285327	16.2287	5.61358e-05	0.00102169	791449	zgc:113363	zgc:113363
rna26205	4.7983	-4.08728	8.03825	0.00457998	0.0324408	101886194	LOC101886194	uncharacterized LOC101886194%2C transcript variant X2
rna2622	-1.40354	2.70486	22.0423	2.66707e-06	8.38909e-05	554127	tubb2	tubulin%2C beta 2A class IIa
rna26228	1.11054	0.271262	11.5027	0.000694935	0.00767836	553568	abt1	activator of basal transcription 1%2C transcript variant X1
rna26237	0.639064	4.71729	8.11091	0.00439997	0.0314406	567895	elk1	ELK1%2C member of ETS oncogene family
rna26238	1.68552	4.14123	43.322	4.64323e-11	6.69161e-09	100144405	sc:d0413	sc:d0413
rna26241	1.68429	3.79597	36.1985	1.78209e-09	1.54393e-07	58054	pim1	pim-1 oncogene
rna26244	1.3484	4.26737	31.2061	2.32039e-08	1.4582e-06	368488	bcap31	B-cell receptor-associated protein 31
rna26246	2.07449	4.41332	57.9954	2.62733e-14	8.20385e-12	567544	slc6a8	solute carrier family 6 (neurotransmitter transporter)%2C member 8%2C transcript variant X1
rna26249	-0.781709	3.68299	10.4802	0.00120664	0.0117843	567422	plxna3	plexin A3
rna2625	1.26607	2.87235	11.852	0.000576	0.00661032	324023	dspa	desmoplakin a%2C transcript variant X1
rna26263	-1.3954	1.16071	10.6181	0.00111983	0.0111226	100001826	si:dkey-8e10.3	si:dkey-8e10.3
rna26266	1.02104	6.37669	19.2217	1.16382e-05	0.000286898	572469	zgc:153997	zgc:153997
rna2627	1.71832	4.18694	51.4439	7.36717e-13	1.64805e-10	373084	higd1a	HIG1 hypoxia inducible domain family%2C member 1A
rna26273	5.39727	0.969999	17.6065	2.71652e-05	0.00056549	103911469	LOC103911469	uncharacterized LOC103911469
rna26274	0.681064	2.32086	8.16135	0.00427926	0.0308354	100002318	mapk13	mitogen-activated protein kinase 13
rna26278	2.40713	-3.22758	11.1421	0.000843888	0.00899907	557500	nr1h5	nuclear receptor subfamily 1%2C group H%2C member 5%2C transcript variant X1
rna26287	0.850518	3.53294	13.7031	0.000214105	0.00300891	30380	nras	neuroblastoma RAS viral (v-ras) oncogene homolog
rna26299	3.61431	4.37076	81.805	1.50197e-19	1.50077e-16	266640	unc45b	unc-45 homolog B (C. elegans)
rna26304	0.540997	4.03593	7.44217	0.00637129	0.0410648	436639	tjp2b	tight junction protein 2b (zona occludens 2)
rna26310	-0.948322	1.26162	8.45218	0.00364607	0.0273578	558990	fnbp1a	formin binding protein 1a%2C transcript variant X2
rna2632	-3.61872	-2.87915	14.9381	0.000111094	0.00177988	555430	tmie	transmembrane inner ear%2C transcript variant 1
rna26327	0.632829	1.91009	7.02045	0.00805841	0.0487899	393633	med27	mediator complex subunit 27
rna26332	0.956258	0.915926	8.59784	0.00336562	0.0257302	100002293	endog	endonuclease G
rna26345	1.82309	0.457722	11.3106	0.000770669	0.008355	560602	slc2a6	solute carrier family 2 (facilitated glucose transporter)%2C member 6
rna2639	0.715337	2.45862	7.33021	0.00678053	0.0430165	100884140	dsg2l	desmoglein 2 like
rna26392	-3.16183	3.65427	31.0417	2.52543e-08	1.57059e-06	503885	fut9d	fucosyltransferase 9d
rna26435	-1.37521	-1.18746	7.78433	0.00527014	0.0359367	436745	atp2b3a	ATPase%2C Ca++ transporting%2C plasma membrane 3a
rna26436	-0.963194	-0.145525	7.64823	0.00568281	0.0379817	100002993	ugt5e1	UDP glucuronosyltransferase 5 family%2C polypeptide E1%2C transcript variant X1
rna26443	-1.35691	3.20978	7.40992	0.00648651	0.041627	100170811	si:dkey-6n6.1	si:dkey-6n6.1
rna26445	0.769572	5.99206	14.2466	0.000160353	0.0023784	406411	rhoaa	ras homolog gene family%2C member Aa
rna26449	-0.789136	4.53247	8.24316	0.00409059	0.0298781	100170805	si:dkey-6n6.7	si:dkey-6n6.7
rna26475	0.922224	2.39765	9.54023	0.00201017	0.0175628	101883345	LOC101883345	collagen alpha-2(XI) chain-like
rna26476	1.18118	0.107599	9.4907	0.00206516	0.0178865	564424	soat1	sterol O-acyltransferase 1%2C transcript variant X1
rna26498	0.971843	2.08941	10.0744	0.00150343	0.0139959	564733	zgc:171480	zgc:171480
rna26503	1.12305	4.64263	22.7099	1.88396e-06	6.22228e-05	564961	dnttip2	deoxynucleotidyltransferase%2C terminal%2C interacting protein 2
rna26521	1.16359	4.94749	18.6204	1.59502e-05	0.000371502	406243	faf1	Fas (TNFRSF6) associated factor 1
rna26533	2.16317	-3.19845	7.97868	0.00473313	0.0333053	101883687	LOC101883687	uncharacterized LOC101883687
rna26545	-1.48797	0.960504	19.8387	8.42602e-06	0.000219062	100004018	si:ch211-198n5.11	si:ch211-198n5.11
rna26547	-1.2053	0.0700431	9.35002	0.00222984	0.0188918	100004076	rpe65c	retinal pigment epithelium-specific protein 65c
rna26551	1.03318	1.71605	16.7642	4.2324e-05	0.000806039	100003850	ndufaf2	NADH dehydrogenase (ubiquinone) complex I%2C assembly factor 2
rna26558	2.57137	-3.09217	8.83137	0.00296095	0.0234446	566998	pde4d	phosphodiesterase 4D%2C cAMP-specific%2C transcript variant X2
rna26559	1.70688	-2.28225	7.09371	0.00773548	0.0473609	566998	pde4d	phosphodiesterase 4D%2C cAMP-specific%2C transcript variant X5
rna26607	0.973594	1.28384	7.78794	0.0052596	0.0358938	641574	acot11b	acyl-CoA thioesterase 11b
rna26612	-1.27512	1.4651	11.6893	0.000628602	0.00709449	799937	dio1	deiodinase%2C iodothyronine%2C type I
rna26620	-0.814777	1.54524	7.31514	0.0068376	0.043287	558403	mutyh	mutY homolog (E. coli)
rna26626	-2.35768	-3.06148	9.55052	0.00199893	0.0174948	393697	guk1b	guanylate kinase 1b
rna26628	0.666307	2.64296	7.23036	0.0071681	0.0448583	393225	dmap1	DNA methyltransferase 1 associated protein 1
rna26643	0.774543	2.40067	9.06238	0.00260923	0.0212596	449775	zgc:103657	zgc:103657
rna26644	1.53488	1.92508	14.2312	0.000161668	0.00239198	321294	cpox	coproporphyrinogen oxidase
rna26648	1.01508	2.83477	16.3863	5.1658e-05	0.000949417	406601	stap2b	signal transducing adaptor family member 2b
rna2665	3.55629	-4.15633	7.57957	0.00590335	0.0391069	402879	LOC402879	mitochondrial ubiquitin ligase activator of nfkb 1-A%2C transcript variant X1
rna26659	1.44747	-1.50521	9.96465	0.00159574	0.0146147	100535161	si:ch73-272h24.1	si:ch73-272h24.1
rna26660	1.09913	3.87834	20.599	5.66262e-06	0.000158047	100003419	abhd17ab	abhydrolase domain containing 17Ab
rna26665	2.0341	3.4232	50.5052	1.18852e-12	2.5669e-10	335278	si:rp71-61h23.4	si:rp71-61h23.4
rna26669	1.66944	3.8819	17.9376	2.28271e-05	0.000491217	553612	mpeg1.2	macrophage expressed 1%2C tandem duplicate 2
rna26717	1.25344	2.03606	19.3454	1.09082e-05	0.000272033	565345	myo1f	myosin IF
rna26723	1.2108	3.57357	28.9037	7.60658e-08	4.1382e-06	325366	mob3a	MOB kinase activator 3A
rna26724	1.39176	8.89645	20.4032	6.27256e-06	0.000172471	373121	mknk2b	MAP kinase interacting serine/threonine kinase 2b
rna2673	0.76773	4.04289	14.8706	0.000115141	0.00183004	373077	thoc1	THO complex 1
rna26736	-0.993342	0.535391	7.51117	0.00613176	0.039974	564121	si:ch211-133l5.7	si:ch211-133l5.7%2C transcript variant X1
rna26738	-1.07232	1.80638	13.371	0.000255546	0.00348827	100535624	LOC100535624	uncharacterized LOC100535624
rna2674	1.19229	4.85345	15.1693	9.82905e-05	0.00161444	335736	usp14	ubiquitin specific peptidase 14 (tRNA-guanine transglycosylase)
rna26777	0.815265	2.87113	8.36142	0.0038327	0.0284661	378980	tmco1	transmembrane and coiled-coil domains 1
rna26778	0.680506	3.71202	7.21938	0.00721206	0.0450112	100005763	uck2a	uridine-cytidine kinase 2a
rna26779	1.1474	3.50585	14.8946	0.00011369	0.00181083	100005893	magoh	mago-nashi homolog%2C proliferation-associated (Drosophila)
rna26783	0.827251	2.15603	9.09223	0.00256697	0.021001	100005939	spryd4	SPRY domain containing 4
rna26786	-2.28753	5.50852	20.3108	6.58267e-06	0.000179384	562496	col2a1a	collagen%2C type II%2C alpha 1a%2C transcript variant X1
rna26787	-1.19615	-0.139029	7.8894	0.00497254	0.0344879	562496	col2a1a	collagen%2C type II%2C alpha 1a
rna26792	-1.34207	3.00429	7.60834	0.00580988	0.0386072	567796	gpr37l1b	G protein-coupled receptor 37 like 1b
rna26793	2.16355	3.06373	20.5082	5.93774e-06	0.000164958	64607	alas2	aminolevulinate%2C delta-%2C synthetase 2
rna26796	1.90858	-1.42144	20.7352	5.27386e-06	0.000149282	100006131	si:dkey-24f17.5	si:dkey-24f17.5
rna26797	1.90335	-3.16031	8.62998	0.00330675	0.0254142	101883956	LOC101883956	transmembrane protein 26-like
rna268	-1.51222	1.45093	11.8691	0.000570739	0.00656504	100006675	prkcba	protein kinase C%2C beta a%2C transcript variant X1
rna26810	1.00157	1.6745	10.1987	0.00140539	0.0132519	407623	b3gnt7l	UDP-GlcNAc:betaGal beta-1%2C3-N-acetylglucosaminyltransferase 7%2C like
rna26813	0.756121	3.06888	12.6581	0.00037394	0.00470171	553404	lrrc47	leucine rich repeat containing 47
rna26826	-5.1981	-3.05817	8.01727	0.00463334	0.0327491	797761	LOC797761	tumor necrosis factor receptor superfamily member 5
rna26849	-1.1041	2.67922	8.49331	0.00356455	0.0268335	553320	pdzd4	PDZ domain containing 4
rna26859	-1.02616	0.839223	8.91065	0.00283512	0.0226395	559964	cacna1f	calcium channel%2C voltage-dependent%2C L type%2C alpha 1F subunit%2C transcript variant X1
rna26861	-1.04756	6.31996	11.7181	0.000618963	0.00699888	559698	sypa	synaptophysin a%2C transcript variant X1
rna26869	-1.03748	2.5155	11.0195	0.00090156	0.00944805	570575	si:dkey-70p6.1	si:dkey-70p6.1%2C transcript variant X1
rna26879	1.18834	-0.775161	9.85036	0.00169799	0.0153142	799506	slc17a9a	solute carrier family 17 (vesicular nucleotide transporter)%2C member 9a
rna26880	-0.673766	3.1055	8.67213	0.00323113	0.0249952	386768	dnajc5aa	DnaJ (Hsp40) homolog%2C subfamily C%2C member 5aa
rna26888	0.871854	0.376389	7.69794	0.00552839	0.0372152	555232	ptk6a	PTK6 protein tyrosine kinase 6a
rna26914	1.35495	3.96233	33.7935	6.12841e-09	4.61571e-07	556259	ccdc22	coiled-coil domain containing 22
rna2692	1.03529	5.4976	22.0543	2.65045e-06	8.35435e-05	114428	arf1	ADP-ribosylation factor 1
rna26935	-1.56585	-0.352882	12.0873	0.000507653	0.00599338	101886753	LOC101886753	lymphoid-restricted membrane protein-like
rna26957	3.56593	5.76485	43.4652	4.31561e-11	6.31048e-09	406397	mmp9	matrix metallopeptidase 9
rna27	1.10232	2.88887	17.1172	3.51434e-05	0.000693064	406711	grtp1a	growth hormone regulated TBC protein 1a
rna27005	1.32304	-0.946275	11.6237	0.00065116	0.00729689	567144	slc16a4	solute carrier family 16%2C member 4%2C transcript variant X1
rna27015	5.1232	0.915053	41.1592	1.4032e-10	1.68919e-08	798846	si:ch211-199o1.2	si:ch211-199o1.2%2C transcript variant X1
rna27023	1.30323	2.53264	17.2242	3.32185e-05	0.000662074	799482	sypl2b	synaptophysin-like 2b
rna27024	1.24846	3.26874	33.8452	5.96772e-09	4.51738e-07	436928	atxn7l2b	ataxin 7-like 2b
rna27026	-1.21738	1.31245	21.2933	3.94098e-06	0.000116504	571338	LOC571338	probable G-protein coupled receptor 61
rna27028	-2.19199	6.6553	23.9405	9.9357e-07	3.64544e-05	140429	gnat2	guanine nucleotide binding protein (G protein)%2C alpha transducing activity polypeptide 2
rna27047	-0.881161	0.385713	8.06506	0.0045127	0.0320856	101885439	LOC101885439	potassium voltage-gated channel subfamily KQT member 2-like
rna27055	0.941382	3.6453	17.7279	2.54866e-05	0.000537261	406765	stk38a	serine/threonine kinase 38a
rna27080	0.68708	4.55439	7.30587	0.00687298	0.0434284	571114	efhd2	EF-hand domain family%2C member D2
rna27098	0.745389	2.66028	8.96529	0.00275157	0.0221305	541386	xpc	xeroderma pigmentosum%2C complementation group C
rna2711	0.715485	6.16633	9.37097	0.00220449	0.0187644	403086	gpt2l	glutamic pyruvate transaminase (alanine aminotransferase) 2%2C like
rna27117	-1.10674	-0.291856	6.96789	0.00829854	0.0498911	558704	LOC558704	novel protein similar to solute carrier family 26%2C member 5 (slc26a5)
rna27133	-0.894215	2.0654	12.408	0.000427495	0.00524624	100004611	sema3bl	sema domain%2C immunoglobulin domain (Ig)%2C short basic domain%2C secreted%2C (semaphorin) 3bl
rna27148	0.720643	3.7922	9.43117	0.00213328	0.0183403	368274	slc16a1	solute carrier family 16 (monocarboxylate transporter)%2C member 1
rna2718	1.11452	3.15026	21.6729	3.23327e-06	9.97125e-05	378478	egfra	epidermal growth factor receptor a (erythroblastic leukemia viral (v-erb-b) oncogene homolog%2C avian)
rna2719	0.915334	3.58774	16.7487	4.26724e-05	0.000811127	378478	egfra	epidermal growth factor receptor a (erythroblastic leukemia viral (v-erb-b) oncogene homolog%2C avian)
rna2726	0.786998	4.50535	13.1614	0.000285775	0.00379884	445055	rab18b	RAB18B%2C member RAS oncogene family
rna2727	3.64566	-2.14605	24.4437	7.65113e-07	2.91054e-05	100331480	LOC100331480	patched domain-containing protein 3-like
rna27318	0.57782	4.44751	7.16194	0.00744666	0.0459776	436718	rhoad	ras homolog gene family%2C member Ad
rna27346	1.81774	6.54889	24.0849	9.21802e-07	3.43254e-05	337223	tuba8l	tubulin%2C alpha 8 like
rna27348	0.908251	4.955	20.2467	6.80701e-06	0.0001841	30081	ptpn1	protein tyrosine phosphatase%2C non-receptor type 1
rna27352	1.1142	6.50176	9.36023	0.00221744	0.0188354	140814	cebpb	CCAAT/enhancer binding protein (C/EBP)%2C beta
rna27353	1.24316	3.03144	20.39	6.31583e-06	0.000173214	450031	tmem189	transmembrane protein 189
rna27361	-1.62939	2.29059	7.70214	0.00551553	0.0371453	405838	slc13a3	solute carrier family 13 (sodium-dependent dicarboxylate transporter)%2C member 3
rna27362	4.58321	-1.17634	55.6366	8.71833e-14	2.46548e-11	541527	ocstamp	osteoclast stimulatory transmembrane protein
rna27371	-0.985964	-0.0303524	7.76417	0.00532928	0.0363069	448841	grid2	glutamate receptor%2C ionotropic%2C delta 2
rna27378	0.922125	3.04091	7.96023	0.00478164	0.0334972	335407	mpeg1.1	macrophage expressed 1%2C tandem duplicate 1
rna27379	1.13956	2.11181	8.75366	0.00308981	0.0241666	559526	si:ch211-103n10.5	si:ch211-103n10.5
rna27380	2.53726	6.50863	99.1987	2.28397e-23	5.70536e-20	437021	tspan36	tetraspanin 36
rna27383	2.142	-2.94779	7.58464	0.00588678	0.0390144	558346	slc20a2	solute carrier family 20 (phosphate transporter)%2C member 2%2C transcript variant X3
rna27416	0.713662	2.11237	8.75346	0.00309015	0.0241666	561775	specc1la	sperm antigen with calponin homology and coiled-coil domains 1-like a%2C transcript variant X1
rna27436	-1.14456	-0.0325743	10.4544	0.00122357	0.0118875	563753	mmp11a	matrix metallopeptidase 11a
rna27439	0.67255	3.13212	7.65708	0.005655	0.0378464	393877	derl3	derlin 3
rna27453	1.8982	2.94653	64.2591	1.09085e-15	4.67133e-13	562092	vgll4l	vestigial like 4 like
rna27460	2.28945	4.63684	62.5021	2.66164e-15	9.85005e-13	402991	gadd45g	growth arrest and DNA-damage-inducible%2C gamma
rna27474	0.896403	1.59817	10.4378	0.00123465	0.0119812	100319387	si:dkey-46a10.2	si:dkey-46a10.2
rna27567	-0.975296	2.65874	12.9405	0.00032155	0.00417306	541487	plcxd3	phosphatidylinositol-specific phospholipase C%2C X domain containing 3
rna27570	-1.49553	1.84674	15.2426	9.45462e-05	0.00155721	767669	rgs7bpa	regulator of G-protein signaling 7 binding protein a
rna27572	-0.950408	1.05225	8.48628	0.00357836	0.0269239	100001828	htr1aa	5-hydroxytryptamine (serotonin) receptor 1A a
rna27578	1.47168	3.9547	11.3374	0.000759616	0.00826807	393096	lipg	lipase%2C endothelial
rna27582	-1.50706	2.60606	20.7442	5.24911e-06	0.000148862	100005297	LOC100005297	epigen-like
rna27583	1.8811	-0.780561	8.24522	0.00408595	0.029866	101887095	LOC101887095	uncharacterized LOC101887095
rna27591	-4.20804	-3.6746	7.70429	0.00550898	0.0371095	559859	LOC559859	Rieske domain-containing protein-like%2C transcript variant X2
rna27592	-1.65494	-0.69092	9.60678	0.00193861	0.0170465	559859	LOC559859	Rieske domain-containing protein-like%2C transcript variant X1
rna27593	-1.03141	0.580503	7.35665	0.00668152	0.0425777	553174	ncs1b	neuronal calcium sensor 1b
rna27606	1.20333	1.12712	19.318	1.1066e-05	0.000275738	100004439	zbtb34	zinc finger and BTB domain containing 34
rna277	0.928735	1.22414	10.9826	0.000919725	0.00958124	567021	ern2	endoplasmic reticulum to nucleus signaling 2%2C transcript variant X1
rna27709	-0.958369	1.23713	15.4377	8.52693e-05	0.00144475	100332191	LOC100332191	transmembrane protein 132C
rna27716	-5.35087	-2.75805	21.157	4.23159e-06	0.000123152	103911540	LOC103911540	H-2 class II histocompatibility antigen%2C E-S beta chain-like
rna27717	-1.42847	-0.413703	13.1221	0.000291829	0.00386732	101884658	tmem132c	transmembrane protein 132C%2C transcript variant X1
rna27723	-4.25003	-3.06391	12.7363	0.000358618	0.00455425	368703	si:busm1-104n07.3	si:busm1-104n07.3
rna27727	-4.65238	-0.514662	19.732	8.90975e-06	0.000230081	30762	mhc2dab	major histocompatibility complex class II DAB gene
rna27728	-4.81729	-0.100999	29.149	6.70199e-08	3.68622e-06	368878	si:busm1-266f07.2	si:busm1-266f07.2
rna27748	-3.8306	-4.15302	8.5511	0.00345313	0.026212	797187	iqsec2	IQ motif and Sec7 domain 2%2C transcript variant X4
rna27773	-2.05377	-0.0462665	21.1333	4.28409e-06	0.000124559	557648	mapkapk2b	mitogen-activated protein kinase-activated protein kinase 2b
rna27788	-0.721962	2.31383	9.05268	0.00262309	0.021332	560322	pdlim2	PDZ and LIM domain 2 (mystique)
rna27798	-1.53264	-1.97198	7.03514	0.00799258	0.0485089	558978	nkx6.3	NK6 homeobox 3
rna27800	-2.0829	-3.06768	7.1824	0.00736222	0.0456065	101885966	LOC101885966	C2 calcium-dependent domain-containing protein 4C-like
rna27802	1.02726	2.83029	15.0902	0.000102495	0.00167433	560915	rfk	riboflavin kinase
rna27803	-0.839855	3.2173	10.0519	0.00152193	0.0141062	559556	pcsk5b	proprotein convertase subtilisin/kexin type 5b
rna27811	-0.767016	1.62815	7.65291	0.00566809	0.0379087	559556	pcsk5b	proprotein convertase subtilisin/kexin type 5b
rna27839	0.659613	2.74013	7.3738	0.0066181	0.0423084	338230	unc119.1	unc-119 homolog 1
rna27840	1.24732	2.11765	18.1894	1.99993e-05	0.000441689	569613	mlec	malectin
rna27847	3.78453	-3.4239	9.07215	0.00259531	0.021175	393387	ggt1a	gamma-glutamyltransferase 1a
rna27858	1.06397	1.63285	13.9512	0.000187616	0.00269893	325772	si:ch211-87l2.1	si:ch211-87l2.1%2C transcript variant X1
rna27861	4.10611	0.841705	49.8475	1.66171e-12	3.43527e-10	751668	gck	glucokinase (hexokinase 4)
rna27867	-1.19257	0.880928	11.6147	0.000654321	0.00732683	266751	adra2b	adrenoceptor alpha 2B
rna27889	0.996888	0.443199	9.51399	0.00203911	0.0177121	560966	si:ch211-158d24.4	si:ch211-158d24.4%2C transcript variant X1
rna27895	-2.05539	0.378585	27.1063	1.92567e-07	9.03347e-06	100000101	kazald3	Kazal-type serine peptidase inhibitor domain 3
rna27970	-1.0928	1.11087	7.24341	0.00711617	0.0446265	368200	piwil1	piwi-like RNA-mediated gene silencing 1
rna27981	-2.68059	-1.65994	15.9371	6.54831e-05	0.00116287	100334791	LOC100334791	uncharacterized LOC100334791
rna28003	0.927377	2.82696	12.0849	0.000508315	0.00599655	63999	star	steroidogenic acute regulatory protein
rna28009	-1.37475	2.27288	14.7988	0.000119614	0.00188514	793708	LOC793708	calcium channel%2C voltage-dependent%2C L type%2C alpha 1F subunit-like
rna28020	-0.981388	1.89919	7.48093	0.00623558	0.0404375	100320289	adamts13	ADAM metallopeptidase with thrombospondin type 1 motif%2C 13
rna28027	1.23216	5.14898	29.3028	6.19075e-08	3.45575e-06	406766	chmp4b	charged multivesicular body protein 4B
rna28029	0.913442	4.04498	18.7546	1.48662e-05	0.000350062	192312	mak16	MAK16 homolog (S. cerevisiae)
rna28042	1.96878	-2.58302	10.9968	0.00091271	0.00954538	564552	ogdha	oxoglutarate (alpha-ketoglutarate) dehydrogenase a (lipoamide)%2C transcript variant X4
rna28043	0.868084	2.62762	14.4199	0.000146251	0.00221304	447940	adam9	ADAM metallopeptidase domain 9
rna28056	1.52547	3.29005	22.8476	1.75371e-06	5.83455e-05	394188	qars	glutaminyl-tRNA synthetase
rna28057	2.10769	-1.3971	14.6054	0.000132533	0.00204678	791194	ogg1	8-oxoguanine DNA glycosylase%2C transcript variant X1
rna28059	-3.97371	-4.00368	7.50523	0.00615199	0.0400461	103908668	LOC103908668	proline-rich transmembrane protein 3-like%2C transcript variant X1
rna28064	1.4659	3.44104	12.1144	0.000500348	0.00591421	323424	sult1st1	sulfotransferase family 1%2C cytosolic sulfotransferase 1
rna28067	2.96328	-3.91069	9.28119	0.00231519	0.0194398	565948	LOC565948	serine/threonine-protein kinase pim-1
rna28116	1.75507	-1.27107	8.94894	0.00277631	0.0222759	101885951	LOC101885951	uncharacterized LOC101885951
rna28117	0.659397	3.28608	7.74861	0.00537538	0.0365347	558407	kank3	KN motif and ankyrin repeat domains 3
rna28137	3.1948	-0.236235	28.311	1.03309e-07	5.38574e-06	100334610	LOC100334610	brain natriuretic peptide
rna28138	1.03598	1.84047	12.3199	0.000448166	0.00545663	321442	nppa	natriuretic peptide A
rna2815	-1.96267	-2.52033	10.2385	0.00137538	0.0130305	777735	fgf12a	fibroblast growth factor 12a%2C transcript variant X2
rna28159	0.860169	1.75778	8.95265	0.00277068	0.0222426	393648	rer1	retention in endoplasmic reticulum sorting receptor 1
rna28192	-0.925121	4.98888	11.0162	0.000903185	0.00945978	436774	sypb	synaptophysin b%2C transcript variant 1
rna28212	0.929086	1.9212	12.2526	0.000464621	0.00560688	567861	gfpt1	glutamine--fructose-6-phosphate transaminase 1
rna28213	0.958582	2.82697	15.262	9.35822e-05	0.00154375	567861	gfpt1	glutamine--fructose-6-phosphate transaminase 1
rna28221	1.3269	1.29081	14.014	0.000181452	0.00262764	387000	slc25a37	solute carrier family 25 (mitochondrial iron transporter)%2C member 37
rna28231	-1.20894	1.49335	18.3254	1.86211e-05	0.000417805	436920	egr3	early growth response 3
rna28234	0.69171	3.46667	8.98684	0.00271931	0.0219241	323976	bin3	bridging integrator 3
rna28236	-1.50699	-1.18032	9.53117	0.00202011	0.0176032	100535807	LOC100535807	cGMP-dependent protein kinase 1-like%2C transcript variant X1
rna28247	0.952742	3.74102	17.8913	2.33892e-05	0.000500438	572452	bmp1a	bone morphogenetic protein 1a
rna28248	1.01678	4.17638	23.6489	1.15611e-06	4.16532e-05	572452	bmp1a	bone morphogenetic protein 1a
rna28294	1.5216	-0.110082	18.0725	2.12645e-05	0.000465614	100462698	arid5a	AT rich interactive domain 5A (MRF1-like)
rna28297	-1.17093	-0.625474	8.39051	0.00377186	0.0280838	406459	zgc:77112	zgc:77112
rna28298	-1.23027	0.653107	11.2412	0.000799999	0.00860451	100002455	phyhip	phytanoyl-CoA 2-hydroxylase interacting protein
rna28299	2.33479	2.26976	29.6622	5.14291e-08	2.98189e-06	553228	LOC553228	gamma-glutamyl hydrolase
rna28302	1.79265	4.9801	63.3176	1.75929e-15	6.67551e-13	100537576	tgoln2	trans-golgi network protein 2
rna28313	-1.12381	5.93122	9.97204	0.00158935	0.0145651	641421	zgc:123194	zgc:123194
rna28338	1.39835	0.129827	8.48811	0.00357476	0.0269036	402915	sult1st4	sulfotransferase family 1%2C cytosolic sulfotransferase 4
rna28361	-0.872104	4.86256	13.0138	0.000309207	0.00404928	100319849	magi1a	membrane associated guanylate kinase%2C WW and PDZ domain containing 1a
rna28364	1.40363	-1.64234	7.08168	0.0077876	0.0476313	100332221	LOC100332221	uncharacterized LOC100332221
rna28367	1.16206	1.43429	13.4392	0.000246427	0.00338228	101882756	LOC101882756	interleukin-17 receptor E-like
rna28386	0.6675	3.69632	8.18693	0.00421932	0.0305267	100333019	LOC100333019	acylamino-acid-releasing enzyme-like
rna28387	-0.796813	1.61283	8.18631	0.00422078	0.0305267	101884715	LOC101884715	serine/threonine-protein kinase WNK2-like
rna28409	1.2884	2.11711	22.8882	1.71705e-06	5.75729e-05	402998	plxnd1	plexin D1
rna2841	1.73002	4.0286	28.6531	8.65752e-08	4.60138e-06	541344	prdx1	peroxiredoxin 1
rna28430	-0.939173	2.52848	14.6835	0.000127156	0.00198522	553696	lims2	LIM and senescent cell antigen-like domains 2
rna28432	-4.3054	-3.92103	10.5211	0.00118018	0.0115991	799259	LOC799259	high-affinity choline transporter 1-like
rna28434	-2.43413	-2.69236	10.8767	0.000973812	0.0100141	103911590	LOC103911590	high-affinity choline transporter 1-like
rna28458	1.0614	0.0574198	11.5551	0.000675653	0.00751238	572021	zgc:91849	zgc:91849%2C transcript variant X1
rna28464	1.53575	3.51974	16.3557	5.24983e-05	0.0009625	101883373	LOC101883373	prostaglandin F2 receptor negative regulator-like
rna2847	1.11054	2.7904	8.04966	0.00455123	0.0322829	101886095	LOC101886095	flocculation protein FLO11-like
rna28471	1.12721	0.304452	8.51044	0.00353115	0.0266638	555303	si:dkeyp-118h9.7	si:dkeyp-118h9.7
rna2848	1.13112	4.06373	18.4296	1.76298e-05	0.000401879	337838	gng5	guanine nucleotide binding protein (G protein)%2C gamma 5
rna28492	0.789667	0.403965	7.18567	0.00734881	0.0455438	447937	zgc:101851	zgc:101851
rna28498	-1.96778	2.13737	15.2287	9.52451e-05	0.00156614	100004272	slc15a1a	solute carrier family 15 (oligopeptide transporter)%2C member 1a
rna2850	2.08063	2.45697	37.2685	1.02934e-09	9.544e-08	556921	arl14	ADP-ribosylation factor-like 14
rna28502	-1.24445	-1.10441	8.51668	0.00351906	0.0265979	101884782	LOC101884782	disintegrin and metalloproteinase domain-containing protein 23-like
rna28505	-1.04623	0.781945	9.62419	0.00192031	0.0169154	101883674	LOC101883674	FERM%2C RhoGEF and pleckstrin domain-containing protein 1-like
rna28508	1.77872	1.81979	16.3977	5.13488e-05	0.000944894	557302	casp8l2	caspase 8%2C apoptosis-related cysteine peptidase%2C like 2
rna28520	-0.996191	2.10175	8.18316	0.00422811	0.0305623	561338	pde11a	phosphodiesterase 11a
rna28521	0.682252	1.79085	8.18874	0.00421512	0.0305052	386801	agps	alkylglycerone phosphate synthase
rna28522	0.898936	0.198368	9.89694	0.00165554	0.0150247	386801	agps	alkylglycerone phosphate synthase
rna28525	0.777332	5.33481	9.85811	0.00169085	0.0152665	360149	nfe2l2a	nuclear factor%2C erythroid 2-like 2a%2C transcript variant X1
rna28545	1.19267	-1.05026	8.66855	0.00323749	0.025025	30407	hoxd13a	homeobox D13a
rna28592	1.23784	0.444467	10.7105	0.00106531	0.0107016	503893	itga6a	integrin%2C alpha 6a%2C transcript variant X1
rna28594	0.862377	2.93153	8.43216	0.00368641	0.0276053	552960	cybrd1	cytochrome b reductase 1
rna286	-1.33314	-0.684979	13.8167	0.000201538	0.00285912	553947	uncx4.1	Unc4.1 homeobox (C. elegans)
rna28629	-0.959633	1.01253	7.52611	0.0060811	0.0397833	100330491	kcnj3a	potassium inwardly-rectifying channel%2C subfamily J%2C member 3a
rna28634	0.600639	4.41874	8.29876	0.00396721	0.0292046	321555	prpf40a	PRP40 pre-mRNA processing factor 40 homolog A (S. cerevisiae)
rna28647	-1.71386	-0.276267	14.2774	0.000157744	0.002349	103911606	LOC103911606	nuclear receptor subfamily 4 group A member 2
rna28652	1.40555	-1.10389	10.4252	0.00124305	0.0120471	100331105	LOC100331105	activin receptor type-1C-like
rna28659	0.800779	1.33516	10.1962	0.00140731	0.0132605	561333	abhd13	abhydrolase domain containing 13
rna28682	1.28105	0.405087	15.8332	6.91765e-05	0.00121478	100150581	mfsd9	major facilitator superfamily domain containing 9
rna28691	1.26886	1.57571	17.5506	2.7977e-05	0.000577972	751633	coa5	cytochrome C oxidase assembly factor 5
rna28697	1.01384	4.59696	22.4259	2.18407e-06	7.04683e-05	492339	creg2	cellular repressor of E1A-stimulated genes 2
rna28715	1.57631	-0.579932	12.2603	0.000462686	0.00558802	561686	dnajb2	DnaJ (Hsp40) homolog%2C subfamily B%2C member 2%2C transcript variant X1
rna28716	1.47426	0.822952	14.1029	0.000173074	0.00252652	561686	dnajb2	DnaJ (Hsp40) homolog%2C subfamily B%2C member 2
rna28718	-1.22627	1.72879	8.75095	0.0030944	0.0241875	792024	si:ch73-199e17.1	si:ch73-199e17.1%2C transcript variant X1
rna2872	-1.12361	1.34901	10.9132	0.000954794	0.00986765	559428	ddr2	discoidin domain receptor family%2C member 2
rna28721	0.961797	0.689857	11.3217	0.000766057	0.00831703	100333283	si:ch1073-349o24.2	si:ch1073-349o24.2
rna28739	1.17425	6.19966	18.7745	1.47124e-05	0.000347259	572001	irs2	insulin receptor substrate 2
rna28745	0.72654	2.62082	9.90204	0.00165096	0.0149982	337199	rab20	RAB20%2C member RAS oncogene family
rna28766	1.07418	5.27598	23.0805	1.55362e-06	5.32853e-05	325470	zgc:55512	zgc:55512
rna28773	0.816625	5.4655	7.52314	0.00609114	0.0398403	266987	cbsb	cystathionine-beta-synthase b
rna28781	-1.24154	0.212767	8.74664	0.00310173	0.0242255	503741	zgc:113337	zgc:113337
rna28798	-1.02816	0.729688	11.4888	0.000700169	0.00773048	558841	prmt2	protein arginine methyltransferase 2
rna28799	-3.84481	-3.49242	8.34311	0.00387153	0.0286409	100384896	ugt1a6	UDP glucuronosyltransferase 1 family%2C polypeptide A6
rna28800	-2.83235	-0.916805	20.2632	6.74866e-06	0.000183075	100384897	ugt1a5	UDP glucuronosyltransferase 1 family%2C polypeptide A5
rna28803	-1.84987	-1.7586	9.61013	0.00193507	0.0170254	100379286	ugt1a2	UDP glucuronosyltransferase 1 family%2C polypeptide A2
rna28804	-1.43985	1.72932	8.67257	0.00323036	0.0249952	641488	ugt1a1	UDP glucuronosyltransferase 1 family polypeptide a1
rna28805	-3.44821	0.72653	44.4561	2.60126e-11	4.16981e-09	100384891	ugt1a7	UDP glucuronosyltransferase 1 family%2C polypeptide A7
rna28806	-1.23921	1.73272	7.89655	0.00495292	0.0344072	570003	nxph2a	neurexophilin 2a
rna28819	0.85675	2.701	11.0133	0.000904604	0.00947133	100331155	chpfa	chondroitin polymerizing factor a
rna28821	-1.06075	-0.601334	7.20559	0.00726767	0.0452171	30171	wnt10a	wingless-type MMTV integration site family%2C member 10a
rna28840	0.717525	6.15801	7.69498	0.00553746	0.0372678	100151255	itgav	integrin%2C alpha V
rna28841	0.784791	4.15395	14.053	0.00017773	0.00258252	334307	zc3h15	zinc finger CCCH-type containing 15
rna28843	-1.0287	2.41685	9.51835	0.00203427	0.0176806	565294	znf804a	zinc finger protein 804A
rna28850	0.80228	2.81355	11.6029	0.000658484	0.0073597	553803	tmem41aa	transmembrane protein 41aa
rna28851	0.887318	2.39146	8.62411	0.00331742	0.0254639	100136839	igf2bp2a	insulin-like growth factor 2 mRNA binding protein 2a%2C transcript variant X1
rna28863	0.735051	2.72303	6.99278	0.00818392	0.0493704	100001628	glb1l	galactosidase%2C beta 1-like
rna28897	-0.662882	4.44714	7.35923	0.00667193	0.0425256	30369	fzd7a	frizzled class receptor 7a
rna28909	-2.0875	3.41498	28.8424	7.85139e-08	4.24825e-06	557237	tmem237a	transmembrane protein 237a
rna28947	-1.03579	1.35926	7.43916	0.00638197	0.0411083	558829	si:ch211-67e16.11	si:ch211-67e16.11
rna28961	3.05463	-2.79674	9.42668	0.00213851	0.0183566	794954	LOC794954	uncharacterized LOC794954
rna28965	2.31226	-2.16818	8.55447	0.00344674	0.0261856	101883591	LOC101883591	uncharacterized LOC101883591%2C transcript variant X1
rna28966	1.12913	1.44299	16.2897	5.43572e-05	0.00099173	797527	crfb4	cytokine receptor family member b4%2C transcript variant X1
rna28967	1.28574	1.49971	23.4344	1.29244e-06	4.58441e-05	797527	crfb4	cytokine receptor family member b4
rna28985	1.07764	1.03259	10.5643	0.00115293	0.0113948	570366	stx19	syntaxin 19
rna28986	1.09391	0.218759	10.0842	0.00149547	0.0139261	100003444	im:6909388	im:6909388
rna28987	1.98213	1.07824	29.1124	6.82989e-08	3.74283e-06	569407	cln5	ceroid-lipofuscinosis%2C neuronal 5
rna29008	-1.08226	-0.932681	7.25683	0.00706318	0.0443684	368684	scel	sciellin%2C transcript variant X1
rna2901	1.1384	1.03177	8.10534	0.0044135	0.0315148	799574	LOC799574	uncharacterized LOC799574
rna29017	1.83925	6.59894	43.3296	4.62542e-11	6.69161e-09	431737	rgcc	regulator of cell cycle
rna29031	1.19808	-0.385336	9.5708	0.00197696	0.0173228	100331628	tnfsf11	tumor necrosis factor (ligand) superfamily%2C member 11
rna29046	1.50883	1.60051	11.583	0.000665592	0.00741977	101884931	epsti1	epithelial stromal interaction 1
rna29047	1.0883	2.61161	15.2706	9.31576e-05	0.00153774	445082	dnajc15	DnaJ (Hsp40) homolog%2C subfamily C%2C member 15
rna29052	-0.997324	0.410013	8.65939	0.0032538	0.0251122	100319240	serp2	stress-associated endoplasmic reticulum protein family member 2
rna29057	-0.994341	2.29595	10.3097	0.0013233	0.0126347	792402	kctd4	potassium channel tetramerization domain containing 4
rna29078	0.745326	1.31502	7.52919	0.00607073	0.0397495	492798	slc37a1	solute carrier family 37 (glucose-6-phosphate transporter)%2C member 1
rna29087	0.919454	1.51468	11.8363	0.000580857	0.00665333	570351	wdr4	WD repeat domain 4
rna29103	4.33394	-4.15131	7.67417	0.0056017	0.03754	101883614	LOC101883614	fibroblast growth factor 4B-like
rna29130	1.68998	4.18557	15.418	8.61648e-05	0.00145125	558045	parp4	poly (ADP-ribose) polymerase family%2C member 4
rna29138	1.01317	3.01066	19.4105	1.05428e-05	0.00026463	447824	gdap2	ganglioside induced differentiation associated protein 2
rna2915	0.661481	2.42097	7.96935	0.00475761	0.0333889	327232	dcun1d1	DCN1%2C defective in cullin neddylation 1%2C domain containing 1 (S. cerevisiae)
rna29155	-1.14869	0.973066	10.5288	0.00117529	0.0115586	334017	pla1a	phospholipase A1 member A
rna29158	0.905734	3.65335	13.5306	0.000234702	0.00324769	447914	cox17	COX17 cytochrome c oxidase copper chaperone
rna29168	0.764261	4.09142	14.4553	0.000143525	0.00218392	567674	lats2	large tumor suppressor kinase 2%2C transcript variant X1
rna29207	0.855664	3.26813	12.8231	0.000342363	0.00438763	569993	zgc:162944	zgc:162944
rna2922	-1.53032	-1.06862	12.6255	0.000380514	0.00476653	541398	kcnmb2	potassium large conductance calcium-activated channel%2C subfamily M%2C beta member 2
rna29286	1.68301	1.69795	12.6645	0.000372654	0.00469333	678516	tnfaip6	tumor necrosis factor%2C alpha-induced protein 6
rna29304	0.97423	2.72623	14.3399	0.000152594	0.00228138	436864	rnd3b	Rho family GTPase 3b
rna29321	-0.909049	1.1173	7.43027	0.00641358	0.0412473	564964	tmem163a	transmembrane protein 163a%2C transcript variant X1
rna29348	1.119	1.97323	11.0315	0.000895763	0.00939845	791754	si:ch211-219a4.3	si:ch211-219a4.3
rna29349	0.941692	2.91682	9.27312	0.00232541	0.0195202	553238	esyt3	extended synaptotagmin-like protein 3
rna2935	3.55455	-4.15183	7.1503	0.00749516	0.0461629	492795	dia1a	deleted in autism 1a%2C transcript variant X1
rna29351	1.42032	2.95597	22.5901	2.00517e-06	6.5979e-05	556393	dhrs12	dehydrogenase/reductase (SDR family) member 12
rna29355	1.90114	1.04689	18.8051	1.44782e-05	0.00034254	556612	serpine3	serpin peptidase inhibitor%2C clade E (nexin%2C plasminogen activator inhibitor type 1)%2C member 3
rna29360	2.47817	-1.63573	9.70488	0.00183779	0.0163374	792746	asb18	ankyrin repeat and SOCS box containing 18%2C transcript variant X2
rna29362	0.877559	4.0104	13.5803	0.000228574	0.00317504	393198	cops8	COP9 signalosome subunit 8
rna29406	-2.14198	-3.38233	7.10077	0.00770508	0.0472133	767707	zgc:153901	zgc:153901
rna29408	1.17159	0.727633	10.8443	0.000991015	0.0101457	494100	nabp1a	nucleic acid binding protein 1a%2C transcript variant X1
rna29412	-1.15692	1.38785	15.4288	8.56711e-05	0.0014468	100004613	tmeff2a	transmembrane protein with EGF-like and two follistatin-like domains 2a%2C transcript variant X1
rna29445	0.77725	6.13832	12.7898	0.000348512	0.00445501	406248	itm2bb	integral membrane protein 2Bb
rna29465	4.01226	-4.35687	7.83658	0.00511995	0.035217	101882593	LOC101882593	uncharacterized LOC101882593
rna29466	4.00651	-4.21527	10.3347	0.00130553	0.0125311	103911648	LOC103911648	uncharacterized LOC103911648
rna29469	-1.20224	1.88694	17.2473	3.28156e-05	0.000657058	393329	slc10a2	solute carrier family 10 (sodium/bile acid cotransporter)%2C member 2
rna29478	1.41101	0.655483	15.3912	8.7395e-05	0.00146601	393905	kdelc1	KDEL (Lys-Asp-Glu-Leu) containing 1
rna29515	0.682476	3.75357	7.78731	0.00526146	0.0358938	553082	klf7b	Kruppel-like factor 7b
rna29540	0.916212	1.79112	8.29817	0.00396851	0.029207	556875	tmem177	transmembrane protein 177
rna29549	4.02038	-4.12262	8.31442	0.00393315	0.0289855	569401	LOC569401	2-oxoglutarate receptor 1
rna29554	1.6499	3.1148	38.1481	6.55746e-10	6.50882e-08	322544	dnajc3a	DnaJ (Hsp40) homolog%2C subfamily C%2C member 3a
rna29564	0.715626	3.7307	9.10638	0.00254719	0.020879	100126232	fdx1	ferredoxin 1
rna29585	-1.45189	1.36127	13.1934	0.000280937	0.00375283	553630	trim13	tripartite motif containing 13%2C transcript variant X4
rna29594	1.89315	-2.61254	10.9361	0.000943064	0.00977837	103911673	LOC103911673	uncharacterized LOC103911673
rna29596	2.04445	-1.09642	18.5907	1.62013e-05	0.00037589	101885868	LOC101885868	uncharacterized LOC101885868
rna29606	1.23751	3.19644	26.4731	2.67232e-07	1.18851e-05	557649	dcbld2	discoidin%2C CUB and LCCL domain containing 2%2C transcript variant X1
rna29627	1.70509	-1.89721	9.07537	0.00259075	0.0211436	571327	rpgra	retinitis pigmentosa GTPase regulator a
rna29636	5.04899	-2.79957	10.3158	0.00131893	0.0126108	794946	si:dkey-18p12.4	si:dkey-18p12.4
rna29637	2.20129	1.83066	53.2563	2.9274e-13	7.19276e-11	619272	zgc:113314	zgc:113314
rna29650	2.75428	2.09183	81.4701	1.77929e-19	1.66675e-16	558758	acp6	acid phosphatase 6%2C lysophosphatidic
rna29651	0.71962	4.19307	10.3322	0.00130727	0.0125318	558830	si:dkey-229b18.3	si:dkey-229b18.3
rna29652	2.48153	-2.6592	9.54044	0.00200993	0.0175628	101884285	LOC101884285	zinc finger BED domain-containing protein 1-like
rna29664	-0.935967	0.709566	7.89257	0.00496384	0.0344595	560043	klf5b	Kruppel-like factor 5b
rna2967	-0.90781	1.92839	7.6306	0.00573864	0.038244	100003595	ak5	adenylate kinase 5
rna29671	1.47387	0.270888	17.19	3.38214e-05	0.00067141	556770	gpr183a	G protein-coupled receptor 183a
rna29672	2.50438	-3.35102	9.36349	0.0022135	0.0188179	798560	si:ch211-184m13.4	si:ch211-184m13.4%2C transcript variant X1
rna29694	-1.42507	1.37625	11.9929	0.000534044	0.00624844	554050	itgbl1	integrin%2C beta-like 1
rna29696	-1.22397	-0.807268	7.78939	0.00525539	0.0358938	497642	fgf14	fibroblast growth factor 14%2C transcript variant X1
rna297	-1.27339	2.57364	7.0632	0.00786835	0.0479588	791210	ugt5b4	UDP glucuronosyltransferase 5 family%2C polypeptide B4
rna29702	1.54458	-1.99868	8.14482	0.00431843	0.0310207	561174	LOC561174	uncharacterized LOC561174%2C transcript variant X1
rna29728	2.43263	5.3443	63.9842	1.2542e-15	5.22167e-13	282676	hspd1	heat shock 60 protein 1
rna2974	0.744581	4.14275	10.775	0.00102881	0.0104329	492492	cope	coatomer protein complex%2C subunit epsilon
rna29743	0.9065	0.928514	7.67526	0.0055983	0.037534	403048	rabl3	RAB%2C member of RAS oncogene family-like 3
rna29753	-2.88468	-1.05511	28.6079	8.86185e-08	4.69334e-06	100001484	olig1	oligodendrocyte transcription factor 1%2C transcript variant X1
rna29756	-1.2479	1.34918	11.3263	0.00076416	0.00830298	325288	olig2	oligodendrocyte lineage transcription factor 2
rna29760	4.16803	-3.96517	7.18096	0.00736811	0.0456336	337663	mxe	myxovirus (influenza virus) resistance E%2C transcript variant X1
rna29773	-1.31395	-0.611345	7.50753	0.00614414	0.0400338	568123	cnga4	cyclic nucleotide gated channel alpha 4
rna29780	4.28337	-0.873801	14.4269	0.000145705	0.00220588	100002541	zgc:172053	zgc:172053
rna29781	-0.95586	4.24567	9.14985	0.00248738	0.0205122	114410	casq2	calsequestrin 2
rna298	-1.58659	1.5379	12.926	0.000324041	0.00420132	100415792	ugt5b3	UDP glucuronosyltransferase 5 family%2C polypeptide B3
rna2980	0.814783	3.51005	13.6558	0.000219568	0.00307559	393904	gipc2	GIPC PDZ domain containing family%2C member 2
rna2981	0.971716	2.81169	8.29142	0.00398328	0.0293013	324900	txndc12	thioredoxin domain containing 12 (endoplasmic reticulum)
rna29851	3.55567	-4.24973	7.03181	0.00800743	0.0485794	103911677	LOC103911677	uncharacterized LOC103911677
rna2986	0.780493	4.58079	13.0457	0.000303989	0.0039949	352919	selt1a	selenoprotein T%2C 1a
rna29872	0.708123	4.93553	8.79604	0.00301886	0.0237765	563328	LOC563328	lysosome-associated membrane glycoprotein 1-like
rna29883	-1.14979	-0.462865	7.59372	0.00585721	0.0388528	664748	shox	short stature homeobox%2C transcript variant 1
rna29887	-1.1069	1.80418	8.00909	0.0046543	0.0328586	566370	slc25a6	solute carrier family 25 (mitochondrial carrier%3B adenine nucleotide translocator)%2C member 6
rna2989	1.53248	-1.79365	7.28192	0.00696519	0.0438632	101886800	LOC101886800	uncharacterized LOC101886800%2C transcript variant X1
rna2990	0.830378	3.22304	14.2182	0.000162787	0.0024031	550327	pcyt1aa	phosphate cytidylyltransferase 1%2C choline%2C alpha a
rna29910	-0.843568	6.99807	9.09746	0.00255964	0.0209524	170846	appb	amyloid beta (A4) precursor protein b
rna29912	-1.19683	1.661	7.96905	0.00475839	0.0333889	114441	ncam2	neural cell adhesion molecule 2%2C transcript variant X1
rna29941	0.819634	2.36027	9.3282	0.00225654	0.0190702	555952	si:dkey-3d4.3	si:dkey-3d4.3
rna29944	-1.98534	3.0682	14.9896	0.000108108	0.00174135	556684	slc15a2	solute carrier family 15 (oligopeptide transporter)%2C member 2
rna29959	-1.2173	-0.570311	7.59932	0.00583904	0.0387752	562357	si:dkey-219c10.4	si:dkey-219c10.4
rna29985	1.16686	4.67372	31.6813	1.81667e-08	1.19161e-06	321127	ddx18	DEAD (Asp-Glu-Ala-Asp) box polypeptide 18
rna29986	-2.12683	-1.49968	8.93991	0.00279007	0.0223624	103911681	LOC103911681	uncharacterized LOC103911681
rna29992	1.03111	1.09512	13.2807	0.000268154	0.00361105	394157	bcs1l	BC1 (ubiquinol-cytochrome c reductase) synthesis-like
rna29993	-1.08131	3.68998	13.8627	0.000196664	0.00280324	402831	cyp27a7	cytochrome P450%2C family 27%2C subfamily A%2C polypeptide 7
rna29994	-1.75811	-1.92686	8.00187	0.0046729	0.0329588	795106	cyp27a1.2	cytochrome P450%2C family 27%2C subfamily A%2C polypeptide 1%2C gene 2
rna30051	-1.16383	0.0696308	7.63758	0.00571644	0.0381384	798441	mstnb	myostatin b
rna30059	1.62162	-2.08053	9.46664	0.00209242	0.0180548	368636	ankar	ankyrin and armadillo repeat containing
rna30061	0.595295	2.88165	7.02503	0.00803783	0.0487145	368827	asnsd1	asparagine synthetase domain containing 1
rna30063	1.25854	3.77199	30.1978	3.90146e-08	2.31584e-06	368478	wdr75	WD repeat domain 75
rna30072	1.35206	0.526385	10.4302	0.00123973	0.0120226	573407	LOC573407	novel protein similar to signal transduction and activation of transcription 1 (stat1)
rna30077	1.44808	0.462453	18.5381	1.66538e-05	0.000384899	564685	nab1b	NGFI-A binding protein 1b (EGR1 binding protein 1)%2C transcript variant X1
rna3010	1.659	2.43724	40.5657	1.90119e-10	2.19193e-08	114464	sec22ba	SEC22 vesicle trafficking protein homolog B (S. cerevisiae)%2C a
rna30106	-1.02363	4.62234	14.0758	0.000175588	0.00255754	564123	col18a1	collagen type XVIII%2C alpha 1
rna3011	1.10905	2.17794	19.8949	8.18171e-06	0.00021401	393237	imp3	IMP3%2C U3 small nucleolar ribonucleoprotein%2C homolog (yeast)
rna30132	1.39029	1.44443	8.51034	0.00353134	0.0266638	368498	fkbp7	FK506 binding protein 7
rna30175	1.3647	1.30926	22.1444	2.52886e-06	8.02171e-05	100331333	itga4	integrin alpha 4
rna30176	1.48035	1.04779	25.487	4.4537e-07	1.8452e-05	103911688	LOC103911688	integrin alpha-4-like
rna3018	-1.07896	1.19003	9.44214	0.00212055	0.0182608	100004809	LOC100004809	protein FAM78B-like
rna30184	-1.40893	-0.912566	10.7343	0.00105167	0.0105931	564465	pde1a	phosphodiesterase 1A%2C calmodulin-dependent%2C transcript variant X1
rna3019	0.884321	4.49114	12.6639	0.000372792	0.00469333	406383	cmpk	cytidylate kinase
rna30195	1.09949	3.01483	18.9728	1.32598e-05	0.000318236	557858	dnajc10	DnaJ (Hsp40) homolog%2C subfamily C%2C member 10
rna30202	1.08082	2.26209	10.5476	0.0011634	0.0114729	557797	itgb2	integrin%2C beta 2
rna30205	-1.20903	0.257028	11.2018	0.000817193	0.00875176	335309	zgc:165571	zgc:165571%2C transcript variant X1
rna30220	-2.15915	2.8645	21.7471	3.11064e-06	9.65265e-05	559107	LOC559107	lactase-phlorizin hydrolase
rna30221	-2.12556	0.148559	20.3718	6.37634e-06	0.000174554	796436	lct	lactase
rna30222	0.700049	3.77938	8.20094	0.00418686	0.0304108	30276	cx43.4	connexin 43.4
rna30236	-3.18717	-1.55526	26.9039	2.13832e-07	9.80095e-06	103908663	LOC103908663	frizzled-9
rna3024	-1.3955	2.76657	13.4578	0.000243995	0.00335658	567406	si:ch73-252g14.4	si:ch73-252g14.4
rna30308	1.33593	4.15411	12.9556	0.000318963	0.00414624	100148315	klhl41a	kelch-like family member 41a
rna3031	1.19679	2.36664	20.2227	6.89294e-06	0.000185812	393548	gadd45aa	growth arrest and DNA-damage-inducible%2C alpha%2C a
rna30310	-1.68679	2.31499	20.284	6.67549e-06	0.000181583	100294690	col28a1a	collagen type XXVIII alpha 1 a
rna30313	-1.51955	0.0457528	9.28998	0.00230411	0.0193794	378440	rdh1	retinol dehydrogenase 1%2C transcript variant X1
rna30314	-1.92489	0.750214	21.4552	3.62196e-06	0.000109858	378440	rdh1	retinol dehydrogenase 1
rna30329	1.27499	-0.155436	8.4134	0.00372466	0.0278083	100331984	LOC100331984	polypeptide N-acetylgalactosaminyltransferase 3
rna30352	-1.70709	2.43045	18.8594	1.40717e-05	0.000334772	565888	fap	fibroblast activation protein%2C alpha
rna30353	1.74246	0.248859	12.1815	0.000482654	0.00576537	436584	gcgb	glucagon b
rna30355	1.5747	0.369565	14.3674	0.000150381	0.00225843	767660	tank	TRAF family member-associated NFKB activator
rna30357	1.52376	0.257135	14.6743	0.000127776	0.00198972	767660	tank	TRAF family member-associated NFKB activator
rna30384	0.781597	2.51186	7.19399	0.00731481	0.0454161	449848	xrcc5	X-ray repair complementing defective repair in Chinese hamster cells 5
rna30436	-2.54256	2.56891	24.3909	7.86382e-07	2.97732e-05	436730	egfl6	EGF-like-domain%2C multiple 6
rna30449	2.10572	-3.12958	7.94637	0.00481838	0.0336726	101886067	LOC101886067	uncharacterized LOC101886067%2C transcript variant X1
rna30460	-1.10772	3.1663	11.3447	0.000756644	0.0082417	503756	gpm6bb	glycoprotein M6Bb
rna30466	1.14887	2.37724	17.8083	2.44315e-05	0.000519034	560294	tbl1x	transducin (beta)-like 1X-linked
rna30468	-0.994545	0.193179	8.01411	0.00464143	0.0327754	101885784	LOC101885784	uncharacterized LOC101885784
rna30489	0.832536	4.03734	12.8482	0.000337809	0.00434599	550129	sept10	septin 10
rna30494	1.00798	0.897219	7.00417	0.008132	0.0491323	30583	lcp1	lymphocyte cytosolic protein 1 (L-plastin)
rna30497	2.16801	-2.85028	9.26669	0.0023336	0.0195779	101885626	LOC101885626	leucine-rich repeat-containing protein 63-like
rna30498	0.606767	4.97655	8.74787	0.00309964	0.0242218	406250	actr3	ARP3 actin-related protein 3 homolog (yeast)
rna305	1.77114	1.34262	21.7807	3.0566e-06	9.50463e-05	368229	pmm2	phosphomannomutase 2
rna30509	0.737762	3.66742	8.58173	0.00339553	0.0259125	792676	LOC792676	N-myc-interactor
rna3054	4.00572	-4.21554	10.3317	0.00130765	0.0125318	492774	glmna	glomulin%2C FKBP associated protein a
rna30544	1.60295	2.74458	39.1678	3.88896e-10	4.07606e-08	100148867	lrrc32	leucine rich repeat containing 32
rna30554	-1.00623	4.02678	18.2297	1.95803e-05	0.000434126	403146	akt2l	v-akt murine thymoma viral oncogene homolog 2%2C like
rna30568	-1.10102	3.07456	19.0697	1.26029e-05	0.000305157	555918	LOC555918	probable palmitoyltransferase ZDHHC8
rna30569	-1.01476	3.07076	8.37099	0.00381258	0.0283447	572216	arvcfa	armadillo repeat gene deleted in velocardiofacial syndrome a
rna30609	1.13281	0.179567	11.2824	0.000782455	0.00845409	793584	LOC793584	galactosylceramide sulfotransferase-like
rna30613	2.54068	-1.72227	27.5352	1.54261e-07	7.57813e-06	794255	c3ar1	C3a anaphylatoxin chemotactic receptor
rna30637	-2.46613	-2.0173	11.9568	0.000544472	0.00633582	494087	nxnl2	nucleoredoxin-like 2
rna3064	0.580132	3.81813	7.9751	0.00474251	0.0333349	567819	mrpl37	mitochondrial ribosomal protein L37
rna30653	1.27046	3.31377	31.4737	2.02164e-08	1.30869e-06	445399	ddx56	DEAD (Asp-Glu-Ala-Asp) box helicase 56
rna30663	0.612555	4.95796	7.20417	0.00727343	0.0452339	405757	oclna	occludin a
rna30677	0.620952	3.52047	7.53731	0.00604341	0.0396632	415162	ube2l3a	ubiquitin-conjugating enzyme E2L 3a
rna30678	-1.70232	3.83712	16.4765	4.92576e-05	0.000912547	327506	ckmt2a	creatine kinase%2C mitochondrial 2a (sarcomeric)
rna30690	0.858861	-0.0741116	7.81661	0.00517683	0.0354861	436739	brap	BRCA1 associated protein%2C transcript variant X1
rna30694	0.991787	4.85065	18.1422	2.05012e-05	0.000450545	321550	tmed2	transmembrane emp24 domain trafficking protein 2
rna30696	0.770502	3.73119	14.2753	0.000157928	0.0023494	333979	ptpn11a	protein tyrosine phosphatase%2C non-receptor type 11%2C a
rna30723	1.50226	0.445599	17.7849	2.47334e-05	0.000524705	100002406	LOC100002406	thymic stromal cotransporter homolog
rna30763	0.697789	3.21512	9.07103	0.00259691	0.0211823	553981	sptlc1	serine palmitoyltransferase%2C long chain base subunit 1
rna30769	1.3077	5.00757	31.551	1.94267e-08	1.26235e-06	445509	nfil3	nuclear factor%2C interleukin 3 regulated
rna30772	-2.58272	-3.06237	8.63764	0.00329287	0.025342	405769	syk	spleen tyrosine kinase%2C transcript variant X2
rna30782	2.18568	3.67543	60.3993	7.744e-15	2.57927e-12	103911711	LOC103911711	uncharacterized LOC103911711
rna30783	2.45279	3.80052	64.8938	7.90463e-16	3.43405e-13	100006778	il6st	interleukin 6 signal transducer%2C transcript variant X1
rna30801	2.91328	-3.88216	7.98284	0.00472228	0.0332367	103911714	LOC103911714	uncharacterized LOC103911714
rna3081	-0.881342	0.853226	7.49692	0.00618045	0.040179	568158	slc44a5a	solute carrier family 44%2C member 5a
rna30813	0.726094	1.98156	9.04302	0.002637	0.0214309	559336	zgc:114200	zgc:114200
rna30817	1.13542	5.7868	26.2079	3.06564e-07	1.33959e-05	337237	reep5	receptor accessory protein 5
rna3085	0.642955	3.11253	8.55012	0.003455	0.0262195	641570	impad1	inositol monophosphatase domain containing 1
rna30880	0.579323	5.47865	7.5714	0.00593018	0.0392327	406582	ppp2cb	protein phosphatase 2%2C catalytic subunit%2C beta isozyme
rna30884	0.79664	2.66498	7.12172	0.00761554	0.0467315	550289	pcyox1	prenylcysteine oxidase 1
rna30889	0.68949	1.42172	7.14666	0.00751036	0.0462281	619249	snx24	sorting nexin 24
rna30895	0.768772	5.91208	12.1025	0.00050353	0.00594713	323329	mat2aa	methionine adenosyltransferase II%2C alpha a
rna30951	-0.977366	1.11869	10.0156	0.00155216	0.0143117	101884949	gpr21	G protein-coupled receptor 21
rna30958	3.2858	0.922306	32.2198	1.37678e-08	9.27425e-07	100333484	LOC100333484	integrin alpha-2
rna30959	2.67616	1.07009	16.4893	4.89244e-05	0.000908086	103911724	LOC103911724	integrin alpha-2-like
rna30960	2.23376	3.40098	29.438	5.77356e-08	3.29027e-06	100536533	itga2.2	integrin%2C alpha 2 (CD49B%2C alpha 2 subunit of VLA-2 receptor)%2C tandem duplicate 2
rna30963	1.09973	2.50857	21.0366	4.50584e-06	0.000129837	566538	fstb	follistatin b%2C transcript variant 2
rna30964	1.15699	1.71614	15.3562	8.9028e-05	0.00148509	566538	fstb	follistatin b%2C transcript variant 1
rna30969	1.20387	1.2765	15.4896	8.29602e-05	0.00141216	548603	snx18b	sorting nexin 18b
rna30971	2.1392	5.38306	91.3527	1.20214e-21	1.56676e-18	445085	rasgef1bb	RasGEF domain family%2C member 1Bb
rna30978	0.977348	3.60215	18.5992	1.6129e-05	0.000375085	492336	anxa3b	annexin A3b
rna30997	0.809961	3.99235	12.1237	0.000497847	0.00590327	559834	rc3h2	ring finger and CCCH-type domains 2
rna31030	0.997104	4.61402	23.0867	1.54855e-06	5.31722e-05	353224	nrarpa	notch-regulated ankyrin repeat protein a
rna31034	0.70404	3.34473	9.13895	0.00250225	0.0205838	553944	ugcg	UDP-glucose ceramide glucosyltransferase
rna31058	1.146	4.6649	7.23995	0.00712991	0.0447032	791783	plac8.1	placenta-specific 8%2C tandem duplicate 1
rna31059	-0.891202	0.620485	9.21921	0.00239489	0.0199706	553315	srek1ip1	SREK1-interacting protein 1
rna31069	4.33966	-4.28467	9.50036	0.00205432	0.017808	101885632	LOC101885632	uncharacterized LOC101885632
rna31089	0.972416	3.71716	6.97945	0.00824511	0.0496495	368621	si:busm1-57f23.1	si:busm1-57f23.1
rna31092	1.14097	1.20931	12.5243	0.000401699	0.00499434	334010	il11ra	interleukin 11 receptor%2C alpha%2C transcript variant X1
rna31094	-1.03226	3.87937	12.9867	0.000313711	0.00409394	368438	cntfr	ciliary neurotrophic factor receptor
rna31095	0.975463	0.71272	11.7793	0.000598941	0.00681361	791130	galt	galactose-1-phosphate uridylyltransferase%2C transcript variant X1
rna31099	0.998898	0.203361	9.05357	0.00262183	0.0213275	393952	sigmar1	sigma non-opioid intracellular receptor 1
rna31104	0.827206	2.41394	11.1105	0.000858387	0.00911154	554110	ier3ip1	immediate early response 3 interacting protein 1
rna31120	1.27904	4.36904	15.4703	8.38111e-05	0.00142422	553515	si:ch211-95j8.2	si:ch211-95j8.2
rna31121	1.26177	0.264148	12.6529	0.000374978	0.00470898	567620	LOC567620	claudin-23-like
rna31122	1.76516	3.68526	23.7676	1.08696e-06	3.94943e-05	100536739	parm1	prostate androgen-regulated mucin-like protein 1
rna31124	6.09904	2.20412	36.6207	1.435e-09	1.27643e-07	100270761	scpp8	secretory calcium-binding phosphoprotein 8
rna31125	-1.47973	2.34584	15.4803	8.33717e-05	0.00141756	432385	spp1	secreted phosphoprotein 1
rna31136	1.24074	4.22626	33.5458	6.96055e-09	5.16459e-07	553068	im:7148292	im:7148292
rna31153	1.13274	6.75268	15.6036	7.81073e-05	0.00134098	393923	zfand5b	zinc finger%2C AN1-type domain 5b
rna31196	-1.48664	-0.52435	11.7872	0.00059639	0.00679232	100331302	ctxn3	cortexin 3
rna31199	-1.47247	-0.796627	9.0142	0.0026789	0.0216742	562634	LOC562634	fibrillin-2
rna31202	-1.75027	-0.284462	13.6405	0.000221354	0.00309628	558217	fbn2a	fibrillin 2a
rna31205	1.07643	2.03587	12.8162	0.000343638	0.00440021	568835	slc27a6	solute carrier family 27 (fatty acid transporter)%2C member 6
rna31210	1.47974	2.74789	39.3383	3.56383e-10	3.82901e-08	394006	stoml2	stomatin (EPB72)-like 2
rna31246	1.17173	1.55697	6.96666	0.00830426	0.0499055	564849	slc2a11l	solute carrier family 2 (facilitated glucose transporter)%2C member 11-like
rna31257	1.10459	3.74682	19.9496	7.95101e-06	0.000208521	336823	drg1	developmentally regulated GTP binding protein 1
rna31260	0.950605	4.84795	20.5024	5.95565e-06	0.000165218	564572	stard7	StAR-related lipid transfer (START) domain containing 7
rna31261	1.41008	4.01318	28.8046	8.00617e-08	4.31642e-06	321541	slc20a1b	solute carrier family 20 (phosphate transporter)%2C member 1b%2C transcript variant X1
rna31271	-1.45565	1.51243	8.21311	0.00415888	0.0302442	795469	ccl19b	chemokine (C-C motif) ligand 19b
rna31273	-0.875586	1.55216	8.93999	0.00278995	0.0223624	558943	kiaa1045	KIAA1045 ortholog%2C transcript variant X1
rna31287	0.933587	5.72956	15.6444	7.64375e-05	0.00131987	554650	bnip3lb	BCL2/adenovirus E1B interacting protein 3-like b
rna31310	0.592427	4.19264	7.96258	0.00477542	0.0334849	436977	pbdc1	polysaccharide biosynthesis domain containing 1
rna31318	1.79157	0.843736	17.9178	2.30655e-05	0.000495281	558746	wu:fj58g06	wu:fj58g06
rna31323	2.2124	1.9442	44.2789	2.84764e-11	4.46915e-09	565508	loxl2a	lysyl oxidase-like 2a%2C transcript variant X1
rna31329	0.962201	2.02729	8.53713	0.00347974	0.0263806	100321082	ddhd2	DDHD domain containing 2%2C transcript variant X1
rna31347	1.34224	-1.32878	8.93909	0.00279131	0.0223663	100006341	rassf2b	Ras association (RalGDS/AF-6) domain family member 2b
rna31354	-0.836673	3.81505	7.73504	0.00541592	0.0367136	100006496	pcdh1a	protocadherin 1a%2C transcript variant X1
rna31362	1.79994	6.17787	50.4177	1.24267e-12	2.64186e-10	266989	etf1b	eukaryotic translation termination factor 1b
rna31375	1.19566	-0.231951	7.1041	0.00769078	0.0471449	553986	pcdh1g2	protocadherin 1 gamma 2
rna31380	-1.13734	1.2388	8.00048	0.0046765	0.0329764	553997	pcdh1g9	protocadherin 1 gamma 9
rna31385	-1.31082	2.56996	13.6119	0.00022476	0.00313076	103911742	LOC103911742	protocadherin gamma-C5-like
rna31386	-1.60839	3.81347	20.2013	6.9707e-06	0.000187402	554012	pcdh1g26	protocadherin 1 gamma 26
rna31398	0.981236	2.27697	8.50475	0.0035422	0.0267042	100332428	LOC100332428	poly [ADP-ribose] polymerase 14
rna31401	-1.81773	-1.65597	12.7621	0.000353718	0.00450809	494089	kcnip1b	Kv channel interacting protein 1 b%2C transcript variant X1
rna31403	-1.12639	-0.969133	7.09538	0.00772829	0.0473265	494089	kcnip1b	Kv channel interacting protein 1 b%2C transcript variant X2
rna31404	0.707617	5.94709	10.7964	0.00101697	0.0103338	266985	npm1a	nucleophosmin 1a (nucleolar phosphoprotein B23%2C numatrin)
rna31405	-0.941176	-0.0153684	9.28641	0.00230861	0.019406	266965	tlx3b	T-cell leukemia%2C homeobox 3b
rna31412	1.17815	1.07458	10.2517	0.00136562	0.0129503	550165	ponzr2	plac8 onzin related protein 2
rna31413	1.87923	5.94579	41.5503	1.14877e-10	1.42295e-08	60635	cldn7b	claudin 7b
rna31423	2.54434	-0.597759	21.4379	3.65485e-06	0.000110441	564384	zgc:172339	zgc:172339
rna3143	0.836167	3.62731	13.3553	0.00025769	0.00350955	335049	ebna1bp2	EBNA1 binding protein 2
rna31436	-0.929132	2.39042	10.0172	0.00155087	0.0143086	446130	si:ch211-237l4.6	si:ch211-237l4.6
rna3144	-0.816333	2.55169	9.72907	0.00181376	0.0161573	573743	zbtb41	zinc finger and BTB domain containing 41
rna31450	-2.23084	-3.3133	7.42151	0.00644489	0.0414131	321378	arrb2a	arrestin%2C beta 2a%2C transcript variant X1
rna31455	-0.836682	3.70292	10.0844	0.00149533	0.0139261	336290	rnasekb	ribonuclease%2C RNase K b
rna31464	-3.6391	-4.21685	7.15859	0.0074606	0.046002	793455	si:dkey-175g6.2	si:dkey-175g6.2%2C transcript variant X4
rna31468	-0.706577	2.59098	8.62919	0.00330819	0.0254142	393579	slc25a1a	solute carrier family 25 (mitochondrial carrier%3B citrate transporter)%2C member 1a
rna31472	1.04427	3.74484	23.0513	1.57737e-06	5.38339e-05	100000122	si:dkey-175g6.5	si:dkey-175g6.5
rna31480	4.54052	-3.26075	7.34522	0.00672414	0.0427811	101884707	LOC101884707	C-type lectin domain family 4 member K-like
rna31504	2.13244	6.08636	44.7197	2.27364e-11	3.72544e-09	494042	slc43a2b	solute carrier family 43 (amino acid system L transporter)%2C member 2b%2C transcript variant X1
rna31506	1.58716	-0.0599072	15.6472	7.63237e-05	0.00131866	101886332	si:ch73-60g14.3	si:ch73-60g14.3
rna31519	0.820442	2.75143	13.4087	0.000250464	0.00343297	335810	vps36	vacuolar protein sorting 36 homolog (S. cerevisiae)
rna31520	0.774525	1.15194	8.35667	0.00384275	0.0285336	797520	thsd1	thrombospondin%2C type I%2C domain containing 1
rna31525	0.981001	4.38174	19.1974	1.17872e-05	0.000288906	556700	smpd1	sphingomyelin phosphodiesterase 1%2C acid lysosomal
rna31526	0.738385	4.8934	10.7478	0.00104404	0.0105445	393543	ilk	integrin-linked kinase
rna31527	0.976808	1.47611	16.1082	5.9825e-05	0.00107836	550527	timm10b	translocase of inner mitochondrial membrane 10 homolog B (yeast)
rna31549	-1.20157	1.89572	9.87978	0.00167105	0.015147	103911749	LOC103911749	metabotropic glutamate receptor 5-like
rna31572	-2.19669	3.82929	26.1176	3.21238e-07	1.3976e-05	378983	postna	periostin%2C osteoblast specific factor a
rna31576	1.1214	3.86434	21.1287	4.29448e-06	0.00012474	322756	ufm1	ubiquitin-fold modifier 1
rna31620	3.64528	3.92687	79.8563	4.02653e-19	3.44855e-16	678552	f9b	coagulation factor IXb
rna31641	0.786814	3.55331	14.8659	0.000115432	0.0018337	559410	frmd8	FERM domain containing 8
rna31645	1.17773	1.70405	13.4676	0.000242725	0.00334371	558658	mrpl49	mitochondrial ribosomal protein L49
rna31646	0.762937	2.24586	7.7238	0.00544975	0.0368271	550564	faub	Finkel-Biskis-Reilly murine sarcoma virus (FBR-MuSV) ubiquitously expressed b
rna31658	1.33446	4.54731	18.9377	1.35056e-05	0.000323357	447839	ehd1b	EH-domain containing 1b
rna31659	1.21517	4.07614	25.9348	3.53148e-07	1.51445e-05	791793	cxadr	coxsackie virus and adenovirus receptor
rna31671	2.10985	5.00943	65.0004	7.48825e-16	3.301e-13	562242	LOC562242	ribosomal protein S6 kinase beta-1-like
rna31672	2.7793	-1.85358	21.1665	4.21055e-06	0.000122752	100033581	mir21-1	microRNA 21-1
rna31674	1.53573	1.83764	17.4278	2.98425e-05	0.000606681	791795	ptrh2	peptidyl-tRNA hydrolase 2
rna31679	1.52595	1.20379	32.9844	9.29011e-09	6.58346e-07	492479	btg3	B-cell translocation gene 3%2C transcript variant X1
rna3169	-4.74199	-1.27238	13.9694	0.000185815	0.0026753	798310	si:dkey-34k9.3	si:dkey-34k9.3
rna31704	0.575494	3.7221	7.15852	0.00746086	0.046002	556277	cblb	Cbl proto-oncogene B%2C E3 ubiquitin protein ligase
rna31715	-1.20901	0.235011	9.28574	0.00230944	0.019406	560177	zpld1a	zona pellucida-like domain containing 1a
rna31760	1.30489	0.815041	17.2267	3.31735e-05	0.000661617	562093	crebzf	CREB/ATF bZIP transcription factor%2C transcript variant X2
rna31800	2.50991	4.79235	52.3132	4.73189e-13	1.09956e-10	327133	hyou1	hypoxia up-regulated 1
rna31801	0.700271	2.11431	7.58203	0.0058953	0.0390622	101884317	LOC101884317	zona pellucida-like domain-containing protein 1
rna31804	1.16589	2.91617	22.8819	1.72268e-06	5.76329e-05	406382	zpr1	ZPR1 zinc finger
rna31828	-2.22258	-1.21373	17.4767	2.90848e-05	0.000595582	100149056	panx3	pannexin 3
rna31835	-2.17074	-2.06038	12.2101	0.00047531	0.00569688	560765	robo4	roundabout%2C axon guidance receptor%2C homolog 4 (Drosophila)%2C transcript variant X1
rna31849	1.68142	0.097475	24.1281	9.01376e-07	3.36484e-05	567969	foxo1b	forkhead box O1 b
rna31854	-0.681209	3.4722	7.28537	0.00695183	0.0438158	30283	wnt11r	wingless-type MMTV integration site family%2C member 11%2C related
rna3186	-0.977178	1.86493	9.57846	0.00196873	0.0172709	337142	cnn3b	calponin 3%2C acidic b
rna31866	0.78371	3.68774	11.4694	0.000707517	0.00779152	566813	zbtb21	zinc finger and BTB domain containing 21
rna31885	1.29947	-0.803458	13.0838	0.000297857	0.00393156	101885935	LOC101885935	collagen alpha-1(XXVI) chain-like
rna31886	1.84085	2.05174	43.101	5.19865e-11	7.31618e-09	406444	bcl7ba	B-cell CLL/lymphoma 7B%2C a
rna31891	0.707371	1.60642	7.03335	0.00800054	0.0485474	100332559	c2cd2	C2 calcium-dependent domain containing 2%2C transcript variant X1
rna31907	0.978899	0.164047	8.62377	0.00331805	0.0254639	796604	il2rga	interleukin 2 receptor%2C gamma a
rna31908	2.70039	-0.7042	34.9112	3.45095e-09	2.7808e-07	792628	LOC792628	heat shock factor protein 1-like
rna31909	0.921742	1.54639	9.04274	0.00263739	0.0214309	792532	c21orf59	c21orf59 homolog (H. sapiens)
rna3191	0.719427	2.29296	8.83442	0.00295602	0.023428	378998	arhgap29b	Rho GTPase activating protein 29b
rna31934	1.2857	-0.741326	12.5058	0.000405687	0.00503556	793110	LOC793110	serine protease HTRA2%2C mitochondrial-like
rna3195	-2.47997	-1.06873	21.4258	3.67782e-06	0.000111024	450002	tecrl2	trans-2%2C3-enoyl-CoA reductase-like 2
rna31994	1.07906	3.64996	24.2042	8.66436e-07	3.24248e-05	751635	alg5	asparagine-linked glycosylation 5 (dolichyl-phosphate beta-glucosyltransferase)
rna32008	-1.03244	2.50089	13.0791	0.000298617	0.00393811	100004727	ypel2	yippee-like 2 (Drosophila)
rna32013	1.07896	2.67879	20.7222	5.30976e-06	0.000150156	100005623	tmem120a	transmembrane protein 120A
rna32014	2.16368	0.231056	38.7018	4.93759e-10	5.03432e-08	568202	por	P450 (cytochrome) oxidoreductase
rna3202	-1.15017	9.20903	8.62436	0.00331698	0.0254639	406539	amy2a	amylase%2C alpha 2A (pancreatic)
rna32029	-0.892067	4.28846	10.8173	0.00100555	0.0102491	101883905	LOC101883905	APC membrane recruitment protein 2-like
rna32101	1.33319	-1.26729	7.87395	0.00501518	0.0347114	337376	alox5ap	arachidonate 5-lipoxygenase-activating protein
rna32102	2.57645	0.214706	36.1476	1.82926e-09	1.58023e-07	101885611	LOC101885611	uncharacterized LOC101885611
rna32113	3.77601	-4.3206	7.01483	0.00808373	0.0489136	103911770	LOC103911770	uncharacterized LOC103911770
rna32128	-1.6514	3.65546	22.441	2.167e-06	7.00734e-05	447903	dhrs13a.2	dehydrogenase/reductase (SDR family) member 13a%2C tandem duplicate 2
rna32129	2.48691	2.84061	46.5797	8.79672e-12	1.60787e-09	492491	dhrs13a.1	dehydrogenase/reductase (SDR family) member 13a%2C tandem duplicate 1
rna32150	-1.59566	-1.8432	10.1071	0.00147702	0.0137843	100150814	ksr1a	kinase suppressor of ras 1a%2C transcript variant X1
rna32166	-2.93213	-3.78631	7.15915	0.00745825	0.046002	565449	si:ch211-55a7.1	si:ch211-55a7.1%2C transcript variant X3
rna32189	1.22251	-1.27533	8.23191	0.00411602	0.0299942	103911775	LOC103911775	uncharacterized LOC103911775
rna32193	5.27935	3.32451	41.5231	1.16488e-10	1.43108e-08	387293	mmp13a	matrix metallopeptidase 13a (collagenase 3)
rna32196	-1.56286	4.8756	16.6842	4.41461e-05	0.000831757	678531	mmp30	matrix metallopeptidase 30
rna32198	1.60069	3.65434	44.7191	2.27434e-11	3.72544e-09	494080	tmprss2	transmembrane protease%2C serine 2
rna32203	-1.5936	2.63004	13.6862	0.00021604	0.00303469	386848	pcp4a	Purkinje cell protein 4a
rna32221	0.593781	5.26771	7.52214	0.00609454	0.0398457	266797	stt3a	STT3A%2C subunit of the oligosaccharyltransferase complex (catalytic)
rna32224	1.19868	-1.08152	7.55891	0.00597142	0.0394355	83776	cry5	cryptochrome 5%2C transcript variant X1
rna32235	-0.880366	1.58243	8.29519	0.00397503	0.0292478	567179	clmp	CXADR-like membrane protein
rna3226	-0.956617	0.27598	8.60228	0.00335743	0.0256872	103910033	LOC103910033	uncharacterized LOC103910033
rna32331	1.86651	0.800028	20.6974	5.37895e-06	0.000151397	402861	rab11fip1b	RAB11 family interacting protein 1 (class I) b%2C transcript variant X1
rna32333	0.655434	3.99373	10.4276	0.00124143	0.0120353	678522	agpat6	1-acylglycerol-3-phosphate O-acyltransferase 6 (lysophosphatidic acid acyltransferase%2C zeta)
rna32355	1.015	1.64214	12.4986	0.000407255	0.00504666	402892	orai1b	ORAI calcium release-activated calcium modulator 1b
rna32356	1.47949	-0.48655	17.3894	3.04518e-05	0.000615524	550359	morn3	MORN repeat containing 3
rna32358	1.74895	-2.28002	9.93307	0.00162335	0.0148034	798580	tmem120b	transmembrane protein 120B
rna32359	1.5567	0.877473	22.6127	1.9817e-06	6.52784e-05	573655	rhof	ras homolog family member F
rna3237	-2.353	3.49429	34.1442	5.11751e-09	3.95367e-07	566120	grk7a	G protein-coupled receptor kinase 7a
rna32374	1.26657	3.4054	32.5428	1.16598e-08	8.01637e-07	797422	stambpa	STAM binding protein a
rna32375	1.52498	0.108258	18.2466	1.94073e-05	0.000430928	550417	dusp11	dual specificity phosphatase 11 (RNA/RNP complex 1-interacting)
rna32376	1.56371	0.731567	25.0628	5.54945e-07	2.2121e-05	550417	dusp11	dual specificity phosphatase 11 (RNA/RNP complex 1-interacting)%2C transcript variant X1
rna32377	1.82278	0.683506	41.5282	1.16185e-10	1.43108e-08	798445	LOC798445	caspase-3-like
rna32378	1.46335	1.69899	20.113	7.29992e-06	0.000194682	101886133	LOC101886133	caspase-3-like
rna32381	2.87682	-3.73154	9.50995	0.00204361	0.0177358	431748	dbnla	drebrin-like a%2C transcript variant X1
rna3239	-1.08329	1.16983	15.5812	7.90378e-05	0.00135462	100002203	LOC100002203	uncharacterized LOC100002203
rna32408	0.978726	3.02063	12.8294	0.000341213	0.00437851	386639	zcchc9	zinc finger%2C CCHC domain containing 9
rna32412	0.839128	3.22881	8.95956	0.00276021	0.0221764	541340	tmem167a	transmembrane protein 167A
rna32434	2.49631	-0.709774	14.7394	0.000123438	0.00193423	101885589	LOC101885589	uncharacterized LOC101885589
rna32436	2.3102	7.34115	50.3479	1.28769e-12	2.71829e-10	447866	arrdc3b	arrestin domain containing 3b
rna32444	-1.26741	2.24025	21.6161	3.33043e-06	0.000101766	445325	sept5b	septin 5b
rna32445	1.62992	3.25809	20.1414	7.19244e-06	0.000192157	450023	cldn5b	claudin 5b
rna32446	-0.925621	2.43221	7.50375	0.00615706	0.0400617	445288	acads	acyl-CoA dehydrogenase%2C C-2 to C-3 short chain
rna32458	0.885862	1.80471	11.7001	0.00062498	0.00705893	780843	rilpl1	Rab interacting lysosomal protein-like 1
rna32463	-0.930275	1.96199	8.0537	0.00454108	0.0322186	570815	dusp26	dual specificity phosphatase 26 (putative)
rna32464	-2.12605	-2.65231	10.9061	0.000958488	0.00989381	103908670	LOC103908670	piggyBac transposable element-derived protein 3-like%2C transcript variant X1
rna32473	0.850225	1.11428	9.19386	0.00242828	0.0201637	780843	rilpl1	Rab interacting lysosomal protein-like 1
rna32491	-1.40451	-1.24822	8.88625	0.00287326	0.0228884	431777	tuba7l	tubulin%2C alpha 7 like
rna32492	-2.67154	2.27711	29.9118	4.52157e-08	2.65762e-06	566865	LOC566865	SEC14-like protein 2
rna32524	-0.885208	2.82184	12.507	0.000405431	0.00503447	100333835	LOC100333835	kinesin-like protein KIF2A
rna32531	-2.51119	6.12658	40.0384	2.49024e-10	2.79579e-08	503730	col2a1b	collagen%2C type II%2C alpha 1b
rna32541	0.957166	0.442923	9.63124	0.00191296	0.0168655	678618	avil	advillin
rna32542	0.930619	4.93313	20.5013	5.95905e-06	0.000165218	103911796	LOC103911796	leucine-rich repeat flightless-interacting protein 2-like
rna32543	0.730407	6.10383	10.7412	0.00104775	0.0105607	64608	alas1	aminolevulinate%2C delta-%2C synthase 1
rna32553	-1.76172	-1.24116	7.74796	0.00537733	0.0365347	793309	LOC793309	25-hydroxyvitamin D-1 alpha hydroxylase%2C mitochondrial
rna32586	1.13155	-0.645293	8.68041	0.00321649	0.0249205	100149633	LOC100149633	MKRN2 opposite strand protein-like
rna32594	0.646855	1.83798	7.0793	0.00779794	0.0476401	641323	tamm41	TAM41%2C mitochondrial translocator assembly and maintenance protein%2C homolog (S. cerevisiae)
rna3260	-1.1593	-0.645688	8.97128	0.00274257	0.022076	100136860	fam131a	family with sequence similarity 131%2C member A
rna32601	-1.51004	5.39457	15.5279	8.1298e-05	0.00138702	492490	slc6a1b	solute carrier family 6 (neurotransmitter transporter)%2C member 1b
rna32605	-1.38741	-0.399602	13.9994	0.00018287	0.00264434	557430	atp2b2	ATPase%2C Ca++ transporting%2C plasma membrane 2
rna32610	0.73855	5.79498	10.1974	0.00140639	0.0132573	334393	iars	isoleucyl-tRNA synthetase
rna32650	3.16901	4.30854	34.6548	3.93667e-09	3.13845e-07	100006044	LOC100006044	protein lifeguard 2-like
rna32651	1.27214	3.82031	9.49967	0.00205508	0.0178095	571948	nr1d4b	nuclear receptor subfamily 1%2C group D%2C member 4b
rna32654	1.23303	-0.432273	7.38574	0.00657431	0.0420837	58045	hoxc6b	homeobox C6b%2C transcript variant X3
rna32670	0.692621	2.56248	8.02218	0.0046208	0.0326836	571608	znf740a	zinc finger protein 740a%2C transcript variant X19
rna32703	-2.90656	-4.12275	7.40797	0.00649357	0.0416595	100535634	LOC100535634	phosphatidylinositol 5-phosphate 4-kinase type-2 gamma-like%2C transcript variant X1
rna32712	3.98935	-1.63488	24.7648	6.47708e-07	2.51173e-05	553745	zgc:113184	zgc:113184
rna32741	0.627384	4.11845	8.92077	0.00281945	0.0225496	325855	timeless	timeless circadian clock
rna32750	-0.954267	6.04287	11.6489	0.000642393	0.00722023	406303	tuba2	tubulin%2C alpha 2
rna32759	0.875166	3.04093	9.37771	0.0021964	0.0187214	192339	ddx19	DEAD/H (Asp-Glu-Ala-Asp/His) box polypeptide 19 (DBP5 homolog%2C yeast)
rna32760	-1.01406	3.57394	9.3806	0.00219293	0.0187067	555986	LOC555986	calcium/calmodulin-dependent protein kinase II inhibitor 2-like
rna32763	0.920108	3.85941	12.2489	0.000465544	0.00561349	402979	cda	cytidine deaminase
rna32771	0.674376	5.08601	8.21767	0.00414844	0.0301902	325561	rpn1	ribophorin I
rna32776	0.948812	4.12077	13.5887	0.00022755	0.00316228	321897	gnl3	guanine nucleotide binding protein-like 3 (nucleolar)
rna32794	1.47809	4.64378	28.0368	1.19027e-07	6.0783e-06	30707	cse1l	CSE1 chromosome segregation 1-like (yeast)
rna32796	0.938167	3.31846	17.6453	2.66179e-05	0.000556741	406347	slc35e1	solute carrier family 35%2C member E1
rna32806	1.11487	3.26403	18.0515	2.15013e-05	0.00046977	562799	arid3a	AT rich interactive domain 3A (BRIGHT-like)
rna32827	1.0928	4.53962	22.1143	2.56888e-06	8.12285e-05	570276	vsg1	vessel-specific 1
rna32835	1.56715	4.21492	25.755	3.87613e-07	1.63649e-05	406779	tax1bp3	Tax1 (human T-cell leukemia virus type I) binding protein 3
rna32842	-1.09822	1.02459	9.89251	0.00165952	0.0150563	559131	LOC559131	serine/threonine-protein kinase NIM1-like
rna32844	0.77724	2.35595	11.5139	0.000690764	0.00765484	553594	ctns	cystinosin%2C lysosomal cystine transporter
rna32845	0.905264	2.34087	9.33318	0.00225041	0.0190292	394115	ranbp3a	RAN binding protein 3a
rna32850	3.49522	-0.706456	20.5941	5.67718e-06	0.000158306	565767	zgc:162969	zgc:162969
rna32856	-1.01064	2.71501	12.016	0.000527458	0.0061823	550457	rab3ab	RAB3A%2C member RAS oncogene family%2C b
rna32859	0.614169	2.42859	7.14572	0.00751432	0.0462334	386632	ddx49	DEAD (Asp-Glu-Ala-Asp) box polypeptide 49
rna32869	2.15815	2.46893	42.4426	7.27866e-11	9.87263e-09	799859	LOC799859	dysbindin-like
rna32875	-0.619468	6.27879	7.36877	0.00663663	0.0423727	393874	tmem38a	transmembrane protein 38A
rna32890	-0.888198	0.851623	7.9626	0.00477537	0.0334849	565583	si:dkey-197i20.6	si:dkey-197i20.6
rna32891	2.19234	-2.16541	10.3432	0.00129951	0.0124893	30518	vtg3	vitellogenin 3%2C phosvitinless
rna32921	1.95924	0.610629	22.5095	2.09106e-06	6.81322e-05	393998	prkacba	protein kinase%2C cAMP-dependent%2C catalytic%2C beta a
rna32926	-0.859306	5.18971	10.4681	0.00121452	0.0118244	436604	uox	urate oxidase
rna32944	2.08332	-2.29696	8.39844	0.00375543	0.0279892	101885717	LOC101885717	uncharacterized LOC101885717
rna32947	1.16968	1.88414	15.8943	6.69812e-05	0.00118386	550264	fcf1	FCF1 rRNA-processing protein
rna32963	-2.28879	-2.99836	7.48056	0.00623687	0.0404375	100149630	LOC100149630	guanine nucleotide exchange factor DBS%2C transcript variant X4
rna32970	1.11615	5.60498	14.8757	0.000114834	0.0018271	799058	psmd14	proteasome (prosome%2C macropain) 26S subunit%2C non-ATPase%2C 14
rna32987	-1.45177	4.29321	10.8345	0.000996287	0.0101796	100170785	col9a1a	collagen%2C type IX%2C alpha 1a
rna32990	-1.51821	-1.61604	7.9271	0.00486999	0.0339416	100147862	LOC100147862	hydrolethalus syndrome protein 1 homolog%2C transcript variant X1
rna33007	-1.90557	6.69727	37.4247	9.50105e-10	8.928e-08	406844	krt15	keratin 15
rna33020	1.19076	4.02221	19.1943	1.18065e-05	0.000289145	556640	wu:fi27h03	wu:fi27h03
rna33031	0.837709	6.61908	11.143	0.000843471	0.00899783	407726	npepps	aminopeptidase puromycin sensitive
rna33040	2.08068	-2.76176	8.15392	0.00429682	0.0309247	101882801	LOC101882801	uncharacterized LOC101882801
rna33078	-2.90854	-3.7867	7.94856	0.00481258	0.0336431	322129	rbb4l	retinoblastoma binding protein 4%2C like%2C transcript variant X2
rna33088	-1.58939	0.391186	12.3974	0.00042993	0.00527068	556619	chrna4b	cholinergic receptor%2C nicotinic%2C alpha 4b
rna331	3.22683	7.35704	45.1849	1.79282e-11	3.0886e-09	337315	fgb	fibrinogen beta chain
rna33107	-3.18843	2.63065	33.0783	8.8522e-09	6.30293e-07	571189	abcb11b	ATP-binding cassette%2C sub-family B (MDR/TAP)%2C member 11b
rna33117	2.49127	0.0800198	26.4221	2.74382e-07	1.2167e-05	335206	arrdc2	arrestin domain containing 2%2C transcript variant X1
rna33118	1.80272	3.60078	33.5327	7.00754e-09	5.18662e-07	335206	arrdc2	arrestin domain containing 2
rna33169	-1.90587	1.65458	23.3076	1.3805e-06	4.84565e-05	570702	slc1a8a	solute carrier family 1 (glutamate transporter)%2C member 8a
rna33170	0.642215	6.05752	8.20404	0.00417972	0.0303663	335985	rpn2	ribophorin II
rna33176	3.34298	-3.99675	7.14583	0.00751383	0.0462334	103911821	LOC103911821	uncharacterized LOC103911821
rna33201	0.905584	0.868799	9.67195	0.00187102	0.0165542	415250	rpf1	ribosome production factor 1 homolog (S. cerevisiae)%2C transcript variant 1
rna33203	1.20781	4.66922	26.7507	2.31469e-07	1.04653e-05	445305	arpc4l	actin related protein 2/3 complex%2C subunit 4%2C like
rna33206	-1.2089	0.782581	13.2112	0.000278288	0.00372742	560402	hmces	5-hydroxymethylcytosine (hmC) binding%2C ES cell-specific
rna33207	0.87369	6.16073	18.9143	1.3672e-05	0.0003263	393902	rab7	RAB7%2C member RAS oncogene family
rna33222	-1.0415	0.122842	8.31857	0.00392418	0.0289479	768127	fam19a4b	family with sequence similarity 19 (chemokine (C-C motif)-like)%2C member A4b
rna33240	0.983101	1.84312	18.8373	1.42357e-05	0.000337603	445101	rpusd4	RNA pseudouridylate synthase domain containing 4
rna33251	0.651732	3.63032	7.37736	0.00660502	0.0422428	335985	rpn2	ribophorin II
rna33254	0.854884	-0.377562	7.3245	0.0068021	0.043126	563780	LOC563780	uncharacterized LOC563780%2C transcript variant X1
rna33255	1.64608	5.14236	20.7378	5.26649e-06	0.000149214	563713	mustn1	musculoskeletal%2C embryonic nuclear protein 1
rna33269	2.78086	-2.73296	9.93139	0.00162484	0.0148051	100334195	LOC100334195	uncharacterized LOC100334195
rna33276	1.68685	4.62183	41.6434	1.09535e-10	1.36261e-08	100150844	prkcd	protein kinase C%2C delta
rna33292	0.90432	0.514923	8.32908	0.00390155	0.0288203	103911835	LOC103911835	uncharacterized LOC103911835
rna333	3.05444	7.90657	39.1984	3.82853e-10	4.05527e-08	378986	fga	fibrinogen alpha chain
rna33316	-4.93966	-3.49869	13.53	0.000234779	0.00324769	368250	prickle2b	prickle homolog 2 (Drosophila)
rna33318	1.14352	5.69468	19.0024	1.30555e-05	0.000313834	393261	psmd6	proteasome (prosome%2C macropain) 26S subunit%2C non-ATPase%2C 6
rna33355	3.17699	2.37207	23.1129	1.52762e-06	5.25741e-05	103911834	LOC103911834	uncharacterized LOC103911834%2C transcript variant X2
rna33356	3.25457	5.69499	25.0215	5.6695e-07	2.24207e-05	103911834	LOC103911834	uncharacterized LOC103911834%2C transcript variant X1
rna33366	3.85637	-0.710081	19.5652	9.72238e-06	0.000247685	101884415	LOC101884415	myb-related transcription factor%2C partner of profilin-like
rna33370	-1.64159	4.24024	13.887	0.000194142	0.00277255	791822	fmoda	fibromodulin a
rna33371	-2.06362	0.583258	17.7186	2.56115e-05	0.000538827	553753	zgc:113307	zgc:113307
rna33376	1.26803	5.06489	34.5427	4.17004e-09	3.30691e-07	327321	mapkapk2a	mitogen-activated protein kinase-activated protein kinase 2a
rna33382	1.05037	1.15306	11.7632	0.000604117	0.00685687	437024	ikbke	inhibitor of kappa light polypeptide gene enhancer in B-cells%2C kinase epsilon%2C transcript variant X1
rna33405	1.11958	3.06637	27.1382	1.89418e-07	8.91364e-06	541482	tmem183a	transmembrane protein 183A
rna33419	-1.13895	3.82846	7.47991	0.00623911	0.0404375	558051	si:dkey-25f1.2	si:dkey-25f1.2
rna33444	1.83452	-2.64782	10.0333	0.00153732	0.0142099	101882447	LOC101882447	uncharacterized LOC101882447
rna33455	-1.34263	5.42179	11.7461	0.000609697	0.00691236	406819	chia.3	chitinase%2C acidic.3
rna33456	-1.66592	-2.61777	8.17179	0.00425468	0.0307025	101886411	LOC101886411	chitinase-3-like protein 1
rna33465	1.64896	6.20169	33.5085	7.09531e-09	5.23864e-07	405805	trib3	tribbles pseudokinase 3
rna33506	0.93259	4.0222	15.9539	6.49035e-05	0.00115669	336553	cyb5r1	cytochrome b5 reductase 1
rna33507	0.934273	2.89514	17.0286	3.68209e-05	0.000720062	436740	adipor1a	adiponectin receptor 1a%2C transcript variant X1
rna33517	2.55289	-2.63731	10.4071	0.00125533	0.0121387	550567	shisa4	shisa family member 4%2C transcript variant X1
rna33520	1.12014	4.00257	21.7118	3.16829e-06	9.8011e-05	386636	timm17a	translocase of inner mitochondrial membrane 17 homolog A (yeast)
rna33547	-2.71511	2.80416	42.0016	9.11981e-11	1.1633e-08	564158	LOC564158	ubiquitin carboxyl-terminal hydrolase CYLD-like
rna33549	1.16315	4.20971	19.6298	9.3994e-06	0.000240202	378868	sb:cb827	sb:cb827
rna33555	0.764747	2.64638	9.93115	0.00162505	0.0148051	114463	mafbb	v-maf avian musculoaponeurotic fibrosarcoma oncogene homolog Bb
rna33571	-2.27465	6.54306	31.9369	1.59259e-08	1.05385e-06	30435	opn1sw2	opsin 1 (cone pigments)%2C short-wave-sensitive 2
rna33575	-2.41198	7.62062	26.3218	2.89011e-07	1.27325e-05	436716	opn1lw2	opsin 1 (cone pigments)%2C long-wave-sensitive%2C 2
rna33591	-0.742255	2.73777	7.92924	0.00486422	0.0339172	565450	grm6b	glutamate receptor%2C metabotropic 6b
rna33597	-1.7728	3.65919	13.823	0.000200863	0.00285223	100151589	LOC100151589	probable glutamate receptor
rna3360	5.48129	-2.23224	34.0356	5.4114e-09	4.15929e-07	100536707	LOC100536707	putative ferric-chelate reductase 1
rna33611	0.866523	3.61572	15.0803	0.000103035	0.0016804	447856	utp3	UTP3%2C small subunit (SSU) processome component%2C homolog (S. cerevisiae)
rna33621	1.48923	0.846233	20.0578	7.5135e-06	0.000199138	561736	LOC561736	fer-1-like protein 4%2C transcript variant X1
rna33626	1.33309	1.52016	21.1721	4.19836e-06	0.000122752	445567	st3gal2l	ST3 beta-galactoside alpha-2%2C3-sialyltransferase 2%2C like%2C transcript variant X1
rna33644	-1.35538	-1.35889	9.85015	0.00169818	0.0153142	431718	hdac11	histone deacetylase 11
rna33671	1.08751	3.73791	28.1817	1.10443e-07	5.72774e-06	777750	ece1	endothelin converting enzyme 1
rna33677	1.27977	4.20912	11.039	0.000892147	0.00937191	100003669	LOC100003669	guanylin
rna33705	-1.9999	-1.20111	10.3595	0.00128807	0.0124056	553422	chd5	chromodomain helicase DNA binding protein 5%2C transcript variant X2
rna33712	-1.89474	0.775457	25.8573	3.67604e-07	1.56081e-05	100001692	nr0b1	nuclear receptor subfamily 0%2C group B%2C member 1
rna33734	1.27635	-0.576308	7.88799	0.00497643	0.0345069	102997062	zmp:0000001271	zmp:0000001271
rna33753	-0.917716	4.44411	9.1726	0.00245665	0.0203203	445044	rs1a	retinoschisin 1a
rna33763	-1.51008	-0.8658	13.6385	0.000221589	0.00309812	795261	ugt1b7	UDP glucuronosyltransferase 1 family%2C polypeptide B7
rna33766	2.87107	-1.93788	10.3493	0.00129525	0.0124564	795050	ugt1b4	UDP glucuronosyltransferase 1 family%2C polypeptide B4
rna33768	-2.72714	-0.719417	31.7787	1.7278e-08	1.1358e-06	100384893	ugt1b2	UDP glucuronosyltransferase 1 family%2C polypeptide B2
rna33769	-1.04866	1.18083	9.11187	0.00253955	0.0208335	558508	ugt1b1	UDP glucuronosyltransferase 1 family%2C polypeptide B1
rna33770	1.21299	2.46378	24.0591	9.34227e-07	3.47018e-05	373114	cflara	CASP8 and FADD-like apoptosis regulator a%2C transcript variant X1
rna33781	-1.11502	2.49394	16.8644	4.01473e-05	0.00077194	767702	tmem178	transmembrane protein 178
rna33793	-0.938464	0.802859	7.85281	0.00507419	0.0349705	100332125	LOC100332125	tau-tubulin kinase 1-like%2C transcript variant X5
rna33797	0.848845	3.67085	11.9748	0.000539236	0.00629444	393689	zgc:73111	zgc:73111
rna33828	4.1867	-3.5696	11.0697	0.00087752	0.00926542	103911845	LOC103911845	proline and serine-rich protein 1-like
rna33844	-0.934443	3.32702	8.60429	0.00335372	0.0256653	561336	pcdh17	protocadherin 17%2C transcript variant X1
rna33848	-2.66027	-0.377815	30.303	3.69548e-08	2.21109e-06	561946	nkpd1	NTPase%2C KAP family P-loop domain containing 1
rna33853	1.20516	1.79889	17.5419	2.81046e-05	0.00058021	554019	lims1	LIM and senescent cell antigen-like domains 1
rna33868	-1.33615	4.73811	19.4789	1.01718e-05	0.000256443	569755	col6a1	collagen%2C type VI%2C alpha 1
rna33872	1.18751	0.608265	13.6373	0.000221732	0.00309866	101886763	LOC101886763	probable cation-transporting ATPase 13A3
rna33892	0.719757	3.79477	11.972	0.000540054	0.00629811	556190	pfkfb4	6-phosphofructo-2-kinase/fructose-2%2C6-biphosphatase 4
rna33893	1.9477	3.5249	71.8578	2.3128e-17	1.28386e-14	790934	mapkapk3	mitogen-activated protein kinase-activated protein kinase 3
rna33899	1.09959	0.937717	12.1951	0.000479143	0.00573365	445144	chchd4	coiled-coil-helix-coiled-coil-helix domain containing 4
rna33904	0.970986	2.18437	10.8627	0.000981227	0.010072	100073328	slc38a3a	solute carrier family 38%2C member 3a
rna33905	0.708389	5.2108	8.84768	0.00293461	0.0232904	336421	gnai2a	guanine nucleotide binding protein (G protein)%2C alpha inhibiting activity polypeptide 2a
rna33918	2.32138	2.13636	48.5373	3.24066e-12	6.34915e-10	562445	arl8bb	ADP-ribosylation factor-like 8Bb
rna33919	1.28552	6.16577	24.1237	9.03395e-07	3.36818e-05	324413	bhlhe40	basic helix-loop-helix family%2C member e40
rna33958	1.23358	5.47341	14.3818	0.000149239	0.00224389	403011	psma5	proteasome (prosome%2C macropain) subunit%2C alpha type%2C5
rna3397	1.14658	2.565	8.68461	0.00320909	0.0248696	246227	ptgs2a	prostaglandin-endoperoxide synthase 2a
rna33982	4.90741	-4.08297	9.37313	0.0022019	0.0187565	103911859	LOC103911859	uncharacterized LOC103911859
rna3399	2.14721	3.15217	38.8922	4.47861e-10	4.59763e-08	30554	pla2g4aa	phospholipase A2%2C group IVAa (cytosolic%2C calcium-dependent)
rna3400	1.68961	4.057	18.4028	1.78796e-05	0.000405468	336504	arpc5a	actin related protein 2/3 complex%2C subunit 5A
rna34028	0.905955	1.75305	11.6094	0.000656204	0.0073397	100003741	creld1	cysteine-rich with EGF-like domains 1
rna3405	1.00106	3.77042	21.9726	2.76572e-06	8.69026e-05	406268	riok1	RIO kinase 1 (yeast)
rna34078	-0.772321	5.77655	8.25657	0.00406048	0.0297378	447862	nucks1a	nuclear casein kinase and cyclin-dependent kinase substrate 1a
rna34087	0.818491	2.64726	12.2835	0.00045699	0.00553707	553695	zgc:112255	zgc:112255
rna34089	0.646779	5.39995	8.71245	0.00316044	0.0245879	336839	cdc42	cell division cycle 42%2C transcript variant 1
rna34104	1.41905	3.45724	26.3208	2.89157e-07	1.27325e-05	58107	per3	period circadian clock 3
rna3411	1.05334	4.80477	17.5964	2.73099e-05	0.00056732	553324	dnajc1	DnaJ (Hsp40) homolog%2C subfamily C%2C member 1
rna34133	2.35439	1.75776	22.4801	2.12327e-06	6.89089e-05	100330331	LOC100330331	tumor necrosis factor receptor superfamily member 21-like
rna34137	-1.26826	0.860573	14.4771	0.000141875	0.00216211	791217	slc45a1	solute carrier family 45%2C member 1
rna34146	0.671959	2.64067	7.06696	0.00785184	0.0478972	450009	mrps16	mitochondrial ribosomal protein S16
rna34165	1.16526	3.41867	19.999	7.74845e-06	0.000204102	550350	mrto4	mRNA turnover 4 homolog (S. cerevisiae)
rna34166	1.81234	0.731804	25.4382	4.56777e-07	1.87987e-05	100534822	LOC100534822	intermediate filament family orphan 2-like
rna3417	2.47082	4.51494	64.0854	1.1914e-15	5.03007e-13	553257	klhl40a	kelch-like family member 40a
rna34187	-1.00484	3.76755	11.3155	0.000768614	0.00834177	559776	zgc:175088	zgc:175088
rna34191	-0.913842	0.859355	8.92252	0.00281676	0.0225341	100329402	dnajc11	DnaJ (Hsp40) homolog%2C subfamily C%2C member 11
rna34204	3.95405	0.880289	38.0517	6.88929e-10	6.77093e-08	550402	arf4b	ADP-ribosylation factor 4b
rna34206	3.73921	0.443867	33.215	8.25109e-09	5.95987e-07	550265	zgc:110286	zgc:110286
rna34207	1.24734	0.00432864	8.42754	0.00369579	0.0276686	799490	LOC799490	ADP-ribosylation factor 5-like
rna34208	1.08968	2.08892	17.5897	2.74065e-05	0.000568538	445196	arf4a	ADP-ribosylation factor 4a
rna34209	0.929911	1.10809	11.3531	0.000753205	0.00821618	692319	pde12	phosphodiesterase 12
rna34231	1.73537	-1.92568	8.52756	0.00349809	0.0264884	101886747	LOC101886747	acylphosphatase-2-like
rna34235	-1.21759	4.64241	14.7065	0.000125612	0.00196521	322462	sult6b1	sulfotransferase family%2C cytosolic%2C 6b%2C member 1
rna34236	2.38293	2.32166	53.2297	2.96744e-13	7.23187e-11	100000558	vip2	vasoactive intestinal polypeptide type II
rna34244	1.07685	2.75182	18.285	1.90203e-05	0.000423904	415213	ralbb	v-ral simian leukemia viral oncogene homolog Bb (ras related)
rna34262	-0.923117	0.650803	7.5279	0.00607506	0.0397608	557801	il1rapl1b	interleukin 1 receptor accessory protein-like 1b
rna34266	-1.10277	0.4163	11.0463	0.00088864	0.0093479	100004879	zgc:158292	zgc:158292
rna34276	1.01254	0.294407	8.57955	0.00339959	0.0259289	767700	ero1lb	ERO1-like beta (S. cerevisiae)%2C transcript variant X1
rna34292	1.22547	3.53936	36.5399	1.49572e-09	1.32259e-07	449943	im:7140483	im:7140483
rna34293	-0.772558	3.27409	7.95269	0.00480159	0.0335898	571547	si:dkey-93h22.6	si:dkey-93h22.6
rna3430	1.29532	4.23669	34.3518	4.59984e-09	3.60012e-07	492355	ralab	v-ral simian leukemia viral oncogene homolog Ab (ras related)
rna3431	0.811337	1.4754	10.7596	0.00103738	0.0104878	325979	zgc:55781	zgc:55781
rna34314	-0.928764	2.46942	10.284	0.00134187	0.0127573	436917	notum1b	notum pectinacetylesterase homolog 1b (Drosophila)
rna34315	0.687966	5.45527	10.9466	0.000937747	0.00974346	394053	eif4a3	eukaryotic translation initiation factor 4A3
rna34330	0.678482	4.41094	8.96998	0.00274452	0.0220858	100334988	trappc10	trafficking protein particle complex 10
rna34332	-0.776996	2.94862	7.73324	0.00542133	0.0367337	321886	srsf11	serine/arginine-rich splicing factor 11%2C transcript variant X1
rna34344	-1.65799	2.41365	15.7387	7.27193e-05	0.00126635	100333572	LOC100333572	myosin heavy chain%2C skeletal muscle-like
rna34345	-1.32806	-1.56834	8.04553	0.00456161	0.0323336	103910607	LOC103910607	uncharacterized LOC103910607
rna3435	0.637696	6.80433	8.81212	0.00299236	0.0236174	140617	rab2a	RAB2A%2C member RAS oncogene family
rna34379	-1.11034	1.73734	16.2776	5.47075e-05	0.000997514	100073330	pts	6-pyruvoyltetrahydropterin synthase
rna34383	-0.95952	1.4048	7.75328	0.00536151	0.0364602	100008592	hs3st3l	heparan sulfate (glucosamine) 3-O-sulfotransferase 3-like
rna34390	0.785617	3.6284	11.4136	0.000729096	0.00798224	101885814	LOC101885814	uncharacterized LOC101885814
rna34391	-2.58596	-3.13636	8.82393	0.00297305	0.0234959	405767	bsk146	brain specific kinase 146
rna34396	2.01725	0.873349	22.9242	1.68513e-06	5.67566e-05	338214	sult2st1	sulfotransferase family 2%2C cytosolic sulfotransferase 1
rna3441	-0.761091	3.21728	8.1598	0.0042829	0.0308542	573995	fam110b	family with sequence similarity 110%2C member B
rna34417	3.97393	-4.32109	7.01574	0.00807964	0.0488987	336518	polr3e	polymerase (RNA) III (DNA directed) polypeptide E%2C transcript variant X1
rna34421	-1.7091	-1.32736	16.1834	5.74951e-05	0.00104263	101885634	LOC101885634	uncharacterized LOC101885634
rna34425	-1.06293	1.27927	9.0591	0.00261391	0.0212752	101885743	LOC101885743	ras-related protein Rab-26-like
rna34426	0.863431	2.48149	12.317	0.00044885	0.00546052	101885815	LOC101885815	ectonucleotide pyrophosphatase/phosphodiesterase family member 2-like
rna34433	0.755878	4.07137	9.35187	0.00222758	0.018884	335720	cops3	COP9 signalosome subunit 3
rna34443	-1.23131	0.113567	11.5107	0.000691955	0.00766237	100142652	vstm4b	V-set and transmembrane domain containing 4b
rna34450	-1.6792	0.31489	20.3958	6.29695e-06	0.000172855	794493	gdf10b	growth differentiation factor 10b
rna34468	0.778944	3.4881	8.41464	0.00372212	0.0278032	550427	prkar1ab	protein kinase%2C cAMP-dependent%2C regulatory%2C type I%2C alpha (tissue specific extinguisher 1) b
rna34472	2.16969	-2.85204	8.37915	0.0037955	0.0282317	100330175	si:dkey-202c14.3	si:dkey-202c14.3
rna34474	-1.93181	2.0413	27.3251	1.71962e-07	8.2608e-06	795167	rac3b	ras-related C3 botulinum toxin substrate 3b (rho family%2C small GTP binding protein Rac3)%2C transcript variant X1
rna34486	0.615169	5.25718	10.2798	0.00134496	0.0127827	406422	lsm12b	LSM12 homolog b (S. cerevisiae)
rna34489	-0.960131	4.72217	12.1162	0.000499864	0.00591315	335127	tanc2b	tetratricopeptide repeat%2C ankyrin repeat and coiled-coil containing 2b
rna34492	-1.61213	4.18656	8.20564	0.00417604	0.0303469	563241	LOC563241	putative all-trans-retinol 13%2C14-reductase
rna34493	-1.37053	6.03238	13.6667	0.00021829	0.00306485	797361	gngt2b	guanine nucleotide binding protein (G protein)%2C gamma transducing activity polypeptide 2b
rna34498	0.84393	1.85033	9.51069	0.00204278	0.0177337	100141351	coa3	cytochrome C oxidase assembly factor 3
rna34500	0.869279	2.42155	14.3695	0.000150216	0.00225709	407684	vps25	vacuolar protein sorting 25 homolog (S. cerevisiae)
rna34512	1.13209	0.15161	11.1362	0.000846603	0.0090216	393671	cabp5a	calcium binding protein 5a%2C transcript variant X1
rna3452	1.46669	2.65332	22.9854	1.63232e-06	5.52888e-05	497399	lrrc8da	leucine rich repeat containing 8 family%2C member Da
rna34524	2.15298	2.79277	33.7714	6.19823e-09	4.6566e-07	100000629	si:ch211-136m16.8	si:ch211-136m16.8
rna34525	-1.28444	3.4473	9.68212	0.0018607	0.016508	100150385	si:ch211-180a12.2	si:ch211-180a12.2
rna34551	-1.74883	0.501003	7.91604	0.00489983	0.034102	768190	ca15c	carbonic anhydrase XV c
rna34557	0.82321	2.85851	7.07908	0.00779892	0.0476401	799647	trpm4c	transient receptor potential cation channel%2C subfamily M%2C member 4c
rna34570	-0.725052	4.77983	8.27117	0.00402795	0.0295863	100000342	mapta	microtubule-associated protein tau a
rna34577	-1.45254	-1.14301	9.5602	0.00198841	0.017418	100329481	cd79b	CD79b molecule%2C immunoglobulin-associated beta
rna34579	1.53947	1.16092	21.0692	4.42993e-06	0.000128301	564048	plekhm1	pleckstrin homology domain containing%2C family M (with RUN domain) member 1%2C transcript variant X1
rna34580	1.51966	2.62281	26.7305	2.33904e-07	1.05595e-05	564048	plekhm1	pleckstrin homology domain containing%2C family M (with RUN domain) member 1
rna34589	-0.871865	3.11633	7.12073	0.00761977	0.0467479	100329612	si:ch211-149k17.5	si:ch211-149k17.5
rna34613	-1.12154	-1.21172	7.90257	0.00493646	0.0343091	100331874	itga3b	integrin%2C alpha 3b%2C transcript variant X1
rna34621	3.12302	-3.33958	10.9281	0.000947185	0.00980636	566751	si:ch211-131k2.3	si:ch211-131k2.3%2C transcript variant X1
rna34628	0.727002	3.20752	10.0526	0.00152135	0.0141062	566563	sgms1	sphingomyelin synthase 1
rna34631	-1.12524	3.37798	9.15594	0.00247912	0.0204722	100499491	rltgr	RAMP-like triterpene glycoside receptor
rna34649	0.955183	4.79408	21.1253	4.30201e-06	0.000124838	324015	ube2d1b	ubiquitin-conjugating enzyme E2D 1b
rna34659	2.30566	4.29847	76.0629	2.74777e-18	1.83038e-15	445158	slc16a9b	solute carrier family 16%2C member 9b
rna3469	-1.09119	-0.795087	7.16301	0.00744223	0.0459691	556635	zgc:161973	zgc:161973
rna34696	-1.6394	-2.06983	7.63112	0.00573698	0.0382414	30190	egr2b	early growth response 2b
rna34705	0.854112	4.1531	14.4285	0.000145579	0.00220509	393130	reep3b	receptor accessory protein 3b
rna34706	-1.42663	0.984422	17.6154	2.70384e-05	0.000564024	30381	cyp26a1	cytochrome P450%2C family 26%2C subfamily A%2C polypeptide 1
rna34712	5.38153	-3.57755	21.1001	4.35904e-06	0.00012637	100005593	adam8b	ADAM metallopeptidase domain 8b%2C transcript variant X1
rna34719	0.779627	3.85051	10.4591	0.00122044	0.0118663	386966	erbb2	v-erb-b2 erythroblastic leukemia viral oncogene homolog 2%2C neuro/glioblastoma derived oncogene homolog
rna34723	-0.977659	2.55499	11.3125	0.000769888	0.00834955	436706	dnajc9	DnaJ (Hsp40) homolog%2C subfamily C%2C member 9
rna34735	-1.09834	3.28939	13.396	0.000252156	0.00344877	100331262	ppp1r9bb	protein phosphatase 1%2C regulatory subunit 9Bb
rna34750	1.23809	3.01082	25.539	4.33529e-07	1.80744e-05	564317	smarcd2	SWI/SNF related%2C matrix associated%2C actin dependent regulator of chromatin%2C subfamily d%2C member 2
rna34751	1.14345	5.5747	21.4061	3.71594e-06	0.000111679	445285	psmc5	proteasome (prosome%2C macropain) 26S subunit%2C ATPase%2C 5
rna34755	-0.923254	0.0212738	7.14314	0.00752511	0.0462808	431770	mpp2b	membrane protein%2C palmitoylated 2b (MAGUK p55 subfamily member 2)
rna34767	0.646563	5.61168	7.43184	0.00640797	0.0412289	322549	uqcrc2b	ubiquinol-cytochrome c reductase core protein IIb
rna34771	1.34181	4.77879	22.5379	2.06041e-06	6.74268e-05	327204	rac1a	ras-related C3 botulinum toxin substrate 1a (rho family%2C small GTP binding protein Rac1)
rna34778	3.21933	-3.8069	10.4777	0.00120822	0.0117896	393849	myof	myoferlin%2C transcript variant X1
rna34797	0.649532	3.93782	10.0685	0.00150824	0.0140361	796309	get4	golgi to ER traffic protein 4 homolog (S. cerevisiae)
rna34800	1.38689	4.6074	39.6463	3.04382e-10	3.34218e-08	565082	htra1b	HtrA serine peptidase 1b
rna34823	1.29174	-1.17998	9.22402	0.00238861	0.0199335	101883927	LOC101883927	serine-rich coiled-coil domain-containing protein 2-like%2C transcript variant X1
rna34838	-1.96836	-0.46842	11.3985	0.000735021	0.00802952	100148532	si:ch211-125g7.4	si:ch211-125g7.4
rna34839	1.61904	3.35759	46.0181	1.17163e-11	2.07815e-09	394111	pelo	pelota homolog (Drosophila)
rna34840	1.08949	4.59181	22.5473	2.05029e-06	6.71689e-05	327301	ppp1cab	protein phosphatase 1%2C catalytic subunit%2C alpha isozyme b
rna34849	1.59228	2.49101	16.523	4.80647e-05	0.00089379	30647	psme2	proteasome (prosome%2C macropain) activator subunit 2 (PA28 beta)
rna3485	0.904159	0.639115	8.73328	0.00312454	0.0243719	335897	sap130b	Sin3A-associated protein b%2C transcript variant X1
rna34872	-1.14667	3.11353	12.033	0.000522658	0.00614159	567145	adam11	ADAM metallopeptidase domain 11
rna34881	1.96909	-2.89794	8.05653	0.004534	0.0321836	100537720	LOC100537720	uncharacterized LOC100537720
rna34890	2.34597	-3.17909	10.1735	0.00142471	0.0134004	103911902	LOC103911902	chromobox protein homolog 5-like
rna34892	3.18849	-3.29821	10.6314	0.00111182	0.011054	103911903	LOC103911903	uncharacterized LOC103911903
rna34913	-1.01159	1.54526	9.83699	0.00171037	0.015415	562244	arhgap23b	Rho GTPase activating protein 23b
rna34916	-1.13341	1.94251	11.326	0.000764309	0.00830298	562569	plcd3b	phospholipase C%2C delta 3b
rna34924	2.40698	1.66244	10.4705	0.00121297	0.0118194	101885994	LOC101885994	uncharacterized LOC101885994
rna34958	-5.23584	-3.64302	10.5847	0.00114027	0.0112957	100001785	si:dkey-239j18.3	si:dkey-239j18.3
rna34963	2.7227	-3.43151	10.8672	0.000978821	0.0100552	564835	MGC174152	Cathepsin L1-like
rna34981	1.7692	-0.601586	8.61543	0.00333326	0.025561	494109	ch25h	cholesterol 25-hydroxylase
rna34986	1.53794	1.94025	17.8812	2.35135e-05	0.000502027	393244	ankrd22	ankyrin repeat domain 22
rna34987	0.864056	4.48545	18.3963	1.7941e-05	0.000406202	406713	lipf	lipase%2C gastric
rna34991	0.841844	2.73009	11.4874	0.000700696	0.00773061	368412	atad1b	ATPase family%2C AAA domain containing 1b
rna34992	1.20558	3.92867	21.8834	2.89731e-06	9.03744e-05	80939	papss2b	3'-phosphoadenosine 5'-phosphosulfate synthase 2b
rna35006	0.630116	3.54351	8.11725	0.00438461	0.0313832	393103	ccz1	CCZ1 vacuolar protein trafficking and biogenesis associated homolog (S. cerevisiae)
rna3501	1.81169	-2.65161	8.10987	0.0044025	0.0314512	561964	mfsd12a	major facilitator superfamily domain containing 12a%2C transcript variant X1
rna35022	1.18588	0.693885	7.69375	0.00554123	0.0372765	567635	tmem130	transmembrane protein 130
rna3504	0.835267	3.96875	15.348	8.94174e-05	0.00148827	406431	prrx1a	paired related homeobox 1a
rna35043	0.601949	2.24594	7.1908	0.00732784	0.0454549	100003670	msrb1b	methionine sulfoxide reductase B1b
rna35048	2.88487	3.99378	51.6879	6.50641e-13	1.48882e-10	792824	pgp	phosphoglycolate phosphatase
rna35049	0.746242	2.22439	9.63131	0.00191288	0.0168655	561817	zdhhc4	zinc finger%2C DHHC-type containing 4
rna35061	2.42012	-2.74299	7.92407	0.00487815	0.0339748	559638	mkl1b	megakaryoblastic leukemia (translocation) 1b%2C transcript variant X4
rna35065	1.5499	2.21329	28.0432	1.1864e-07	6.06887e-06	793871	desi1b	desumoylating isopeptidase 1b
rna3508	1.57023	3.99564	42.022	9.0252e-11	1.15899e-08	334334	ivns1abpb	influenza virus NS1A binding protein b
rna35106	2.30132	1.15863	31.3043	2.20596e-08	1.39801e-06	557884	slc16a8	solute carrier family 16 (monocarboxylate transporter)%2C member 8
rna35107	1.09847	4.5974	18.4246	1.76759e-05	0.000402318	322973	slc16a8	solute carrier family 16 (monocarboxylic acid transporters)%2C member 8
rna35108	1.14098	-0.38511	9.55525	0.00199378	0.01746	100006678	sh3bp1	SH3-domain binding protein 1
rna35118	0.931489	5.48745	18.2994	1.8877e-05	0.000422281	393307	maff	v-maf avian musculoaponeurotic fibrosarcoma oncogene homolog F
rna35119	0.69007	3.34997	7.54108	0.00603078	0.0396187	321232	tomm22	translocase of outer mitochondrial membrane 22 homolog (yeast)
rna35132	2.61528	-1.40638	29.2962	6.21185e-08	3.46109e-06	103911911	LOC103911911	uncharacterized LOC103911911
rna35133	1.54591	-1.80002	11.2629	0.000790727	0.00852167	103911929	LOC103911929	uncharacterized LOC103911929
rna35140	1.57869	-1.00971	7.20954	0.0072517	0.0451894	563335	zgc:163057	zgc:163057
rna35141	4.02505	-3.75717	12.4596	0.000415844	0.0051361	30596	hbbe3	hemoglobin beta embryonic-3
rna35143	1.88593	5.22986	14.6495	0.000129466	0.00200769	405772	hbbe2	hemoglobin beta embryonic-2
rna35144	5.30804	2.08041	56.3543	6.05217e-14	1.74885e-11	561790	hbz	hemoglobin zeta
rna35146	0.948893	3.92322	15.4041	8.68011e-05	0.00145686	447923	aqp8a.1	aquaporin 8a%2C tandem duplicate 1
rna35153	0.948125	1.985	14.6212	0.000131431	0.00203185	103908640	LOC103908640	guanine nucleotide-binding protein subunit alpha-13
rna35158	0.963521	3.30792	19.5466	9.81756e-06	0.00024915	492678	snx11	sorting nexin 11
rna35161	0.980975	3.30218	14.1692	0.000167083	0.00245634	323735	stx4	syntaxin 4
rna35163	0.795537	2.939	10.3217	0.00131474	0.0125792	492771	snf8	SNF8%2C ESCRT-II complex subunit%2C homolog (S. cerevisiae)
rna35168	-1.27279	0.195095	7.97505	0.00474265	0.0333349	790901	gip	gastric inhibitory polypeptide
rna35219	1.58663	1.61361	25.9058	3.58487e-07	1.53296e-05	450067	ormdl3	ORMDL sphingolipid biosynthesis regulator 3
rna35237	1.02146	4.40861	11.7254	0.000616527	0.00697967	336597	capgb	capping protein (actin filament)%2C gelsolin-like b
rna35238	-2.05281	1.69602	27.2689	1.77039e-07	8.46401e-06	797371	LOC797371	E3 ubiquitin-protein ligase TRIM39-like
rna3524	4.3479	-2.81285	20.8676	4.92161e-06	0.000140505	561283	LOC561283	uncharacterized LOC561283
rna35240	-3.6256	-4.36025	7.1694	0.00741575	0.0458649	103911919	LOC103911919	uncharacterized LOC103911919%2C transcript variant X2
rna35244	1.25708	0.444321	13.9147	0.000191294	0.00273972	564410	zcchc4	zinc finger%2C CCHC domain containing 4
rna35266	-1.35935	1.72612	15.6226	7.73238e-05	0.00133287	799136	mkxa	mohawk homeobox a
rna35281	1.44707	0.739339	18.7191	1.51456e-05	0.000355803	563727	map3k8	mitogen-activated protein kinase kinase kinase 8
rna35282	0.772391	1.83828	12.6495	0.000375661	0.00471391	563801	mtpap	mitochondrial poly(A) polymerase
rna35301	2.17386	-0.665476	23.0315	1.59372e-06	5.42262e-05	103911931	LOC103911931	uncharacterized LOC103911931
rna35348	3.71041	3.08307	81.0191	2.23551e-19	1.97093e-16	100329613	hcar1-4	hydroxycarboxylic acid receptor 1-4
rna3536	1.4178	0.926706	20.6733	5.44689e-06	0.000153024	415238	rpp40	ribonuclease P/MRP 40 subunit
rna35365	-2.54127	2.98814	32.0629	1.4926e-08	9.98712e-07	100002805	si:dkey-193p11.2	si:dkey-193p11.2
rna35366	-1.10552	5.81668	7.89421	0.00495933	0.0344362	553679	sncgb	synuclein%2C gamma b (breast cancer-specific protein 1)
rna3538	0.919223	2.53041	13.3128	0.000263604	0.00356097	568602	oxsr1a	oxidative stress responsive 1a
rna3539	-2.78265	-1.50977	29.592	5.33238e-08	3.07391e-06	100007819	si:dkey-24c2.6	si:dkey-24c2.6
rna35400	-1.5155	-2.23557	7.78839	0.00525829	0.0358938	751707	acsf2	acyl-CoA synthetase family member 2%2C transcript variant 2
rna35401	-1.57454	3.31917	24.0824	9.23002e-07	3.43274e-05	394038	chad	chondroadherin
rna35406	1.7506	2.39498	44.9548	2.01636e-11	3.35792e-09	565514	LOC565514	monocarboxylate transporter 6-like
rna35425	1.12547	5.25016	32.4905	1.19777e-08	8.19731e-07	798901	bc2	putative breast adenocarcinoma marker
rna35439	-0.814972	2.10122	9.29469	0.00229819	0.019335	58052	hoxb5b	homeobox B5b
rna35448	1.07031	3.73173	18.777	1.46926e-05	0.000347066	30649	psme3	proteasome (prosome%2C macropain) activator subunit 3 (PA28 gamma%3B Ki)
rna35452	1.03509	4.03041	23.0498	1.5786e-06	5.38339e-05	407612	tmem106a	transmembrane protein 106A
rna35456	1.94984	2.54422	61.2287	5.08162e-15	1.79208e-12	436723	meox1	mesenchyme homeobox 1
rna35460	1.00216	3.33519	18.339	1.84886e-05	0.000415142	567862	spata20	spermatogenesis associated 20
rna35474	1.09553	5.45609	11.8041	0.000590995	0.00674368	322265	psmd11b	proteasome (prosome%2C macropain) 26S subunit%2C non-ATPase%2C 11b
rna35475	-0.968927	4.07629	11.7783	0.00059924	0.00681442	436788	cdk5r1b	cyclin-dependent kinase 5%2C regulatory subunit 1b (p35)
rna3549	0.898301	1.78494	7.76231	0.00533477	0.0363278	560578	tgfbr1a	transforming growth factor%2C beta receptor 1 a
rna35491	1.17179	3.17486	29.3136	6.15616e-08	3.44929e-06	415195	cdk5rap3	CDK5 regulatory subunit associated protein 3
rna355	2.43644	-1.02188	15.1643	9.85496e-05	0.00161781	100536909	LOC100536909	OX-2 membrane glycoprotein-like
rna35523	2.99916	-3.50372	7.64222	0.00570177	0.0380745	58078	mxtx2	mix-type homeobox gene 2
rna35524	1.09038	4.40981	20.0874	7.3982e-06	0.000196603	553241	bms1	BMS1 ribosome biogenesis factor
rna35527	-1.00439	2.76532	10.2072	0.00139896	0.0132121	101882495	LOC101882495	pro-neuregulin-3%2C membrane-bound isoform-like
rna35554	-1.38193	1.67007	18.321	1.86637e-05	0.000418446	567428	vwa2	von Willebrand factor A domain containing 2
rna35569	-0.988201	0.312076	7.35507	0.0066874	0.042606	557194	adrb1	adrenoceptor beta 1
rna35570	0.885388	2.37282	7.43647	0.00639151	0.0411495	100535163	nhlrc2	NHL repeat containing 2
rna35576	1.6466	0.0637648	10.3325	0.00130711	0.0125318	768181	zgc:153920	zgc:153920
rna35577	2.12414	2.92083	47.1999	6.41035e-12	1.21618e-09	557029	zgc:158404	zgc:158404
rna35584	1.28368	2.5829	15.0459	0.000104927	0.00170108	724004	nrap	nebulin-related anchoring protein
rna3560	-0.914369	0.265415	9.07852	0.00258629	0.0211245	563802	kcnh2a	potassium voltage-gated channel%2C subfamily H (eag-related)%2C member 2a
rna35630	1.90365	4.11763	42.382	7.5078e-11	1.01376e-08	405868	lrrc59	leucine rich repeat containing 59
rna35632	-0.78744	2.15689	7.41415	0.00647127	0.041547	100333648	LOC100333648	glutamate receptor ionotropic%2C NMDA 2C-like
rna35635	0.864829	4.14292	13.3329	0.00026079	0.00354042	436797	rab40b	RAB40B%2C member RAS oncogene family
rna35648	-1.14948	0.742484	16.7236	4.32399e-05	0.000819318	30173	nog3	noggin 3
rna35653	-1.46093	-1.47538	8.04801	0.00455537	0.032297	100538330	rbfox3	RNA binding protein%2C fox-1 homolog (C. elegans) 3%2C transcript variant X3
rna35655	0.888927	6.20972	19.1143	1.23117e-05	0.00029883	406533	csnk1db	casein kinase 1%2C delta b
rna35664	0.898607	2.16701	14.4798	0.000141672	0.00216211	436942	zgc:91940	zgc:91940
rna35665	1.06755	3.50618	24.787	6.40287e-07	2.49263e-05	436614	narf	nuclear prelamin A recognition factor
rna3567	0.891228	6.16983	16.2212	5.63601e-05	0.00102515	30616	vmhc	ventricular myosin heavy chain
rna35686	0.575313	4.4146	7.86084	0.00505168	0.0348674	797451	arl3	ADP-ribosylation factor-like 3
rna35697	3.08709	5.22903	76.999	1.71048e-18	1.22079e-15	406596	socs3b	suppressor of cytokine signaling 3b
rna35705	2.05274	-3.30013	7.11882	0.00762791	0.0467883	794333	bahcc1	BAH domain and coiled-coil containing 1%2C transcript variant X2
rna35709	0.960123	3.06019	14.1482	0.00016896	0.00247544	100148088	enthd2	ENTH domain containing 2
rna35717	1.16763	2.15119	17.5909	2.7389e-05	0.000568538	553378	tbcc	tubulin folding cofactor C
rna35737	-0.86613	3.39963	8.82308	0.00297445	0.0235008	799158	LOC799158	neurotrypsin-like
rna3575	0.867649	2.87604	14.1516	0.000168653	0.00247435	562947	ano8a	anoctamin 8a
rna35762	0.799441	1.04143	8.19905	0.00419124	0.0304131	100001432	kcnj16	potassium inwardly-rectifying channel%2C subfamily J%2C member 16
rna35764	-0.954141	0.418311	7.55225	0.00599352	0.0394999	100001306	LOC100001306	uncharacterized LOC100001306
rna3577	0.93962	3.85973	11.909	0.000558619	0.00644541	100136858	si:dkey-208k22.3	si:dkey-208k22.3
rna35789	0.872448	3.47829	14.603	0.000132704	0.00204781	407706	st6galnac	ST6 (alpha-N-acetyl-neuraminyl-2%2C3-beta-galactosyl-1%2C3)-N-acetylgalactosaminide alpha-2%2C6-sialyltransferase
rna358	0.925265	6.9952	15.3693	8.84147e-05	0.00147732	64273	atp1b1b	ATPase%2C Na+/K+ transporting%2C beta 1b polypeptide
rna35803	-1.4347	1.26379	18.4098	1.7814e-05	0.000404819	563263	btbd17	BTB (POZ) domain containing 17
rna35804	-1.77278	-0.954763	17.6884	2.60211e-05	0.000546256	65239	map2k6	mitogen-activated protein kinase kinase 6
rna35805	-1.51417	1.49949	25.6998	3.98862e-07	1.6769e-05	65239	map2k6	mitogen-activated protein kinase kinase 6%2C transcript variant X1
rna35806	-1.25716	-0.92553	10.1041	0.00147938	0.0137977	100329339	hs3st3a1	heparan sulfate (glucosamine) 3-O-sulfotransferase 3A1
rna35817	-0.925543	1.09466	10.8002	0.00101487	0.0103265	558084	hs3st3b1b	heparan sulfate (glucosamine) 3-O-sulfotransferase 3B1b
rna35837	1.18488	-0.415183	9.95759	0.00160188	0.0146528	101884977	dnai2	dynein%2C axonemal%2C intermediate chain 2
rna35840	-0.812383	1.19644	8.94751	0.00277848	0.0222814	100151075	abca5	ATP-binding cassette%2C sub-family A (ABC1)%2C member 5%2C transcript variant X1
rna3595	-1.0594	1.02691	8.14513	0.00431768	0.0310207	563472	si:rp71-39b20.4	si:rp71-39b20.4
rna3598	2.02754	5.79876	33.8092	6.07891e-09	4.58996e-07	406658	cnn2	calponin 2
rna36002	-1.02854	0.357185	6.99414	0.00817769	0.0493491	101885621	LOC101885621	transcription elongation regulator 1-like protein
rna36003	-0.958875	1.27033	11.959	0.00054383	0.00633082	100534833	LOC100534833	cadherin-18-like
rna36004	-0.998863	1.78098	7.30756	0.00686651	0.0433967	101886358	tcerg1l	transcription elongation regulator 1-like
rna36006	0.616587	3.7829	7.68485	0.00556862	0.0373769	449777	glrx3	glutaredoxin 3
rna36023	1.28769	0.400666	11.6449	0.000643795	0.00723058	100000502	clrn3	clarin 3
rna3603	3.10766	-0.10808	33.0967	8.7688e-09	6.25842e-07	101886665	gdf15	growth differentiation factor 15
rna3604	0.660673	2.91122	7.85955	0.00505531	0.0348844	100534685	LOC100534685	microtubule-associated serine/threonine-protein kinase 3-like
rna36049	-6.90214	-2.63052	10.3494	0.0012952	0.0124564	101883224	LOC101883224	sushi%2C nidogen and EGF-like domain-containing protein 1
rna36051	4.30686	-3.57126	11.7971	0.000593246	0.00676422	101882077	LOC101882077	sushi%2C nidogen and EGF-like domain-containing protein 1
rna36052	3.38103	-2.84729	17.2499	3.27723e-05	0.000656673	103911947	LOC103911947	uncharacterized LOC103911947
rna36068	7.24011	-2.92816	14.0272	0.000180187	0.00261184	571499	LOC571499	sushi%2C nidogen and EGF-like domain-containing protein 1%2C transcript variant X1
rna36077	1.36676	-1.10464	6.99204	0.00818729	0.0493807	101882719	LOC101882719	integumentary mucin C.1-like
[truncated: 2,998 more rows]
