# Supplementary material for: Zebrafish Models for Human Acute Organophosphorus Poisoning
Source: Sci Rep. 2015 Oct 22;5:15591. doi: 10.1038/srep15591 (PMC4614985; doi:10.1038/srep15591)
Supplement: Supplementary Dataset 7 [file srep15591-s10.xls]

## Sheet: Grade 3 Pathways down
Supplementary Data 7. Significantly down-regulated KEGG pathways for grade 3 larvae
Pathways	p.geomean	stat.mean	p.val	q.val	set.size	EL4526	EL4527	EL4516	EL4517
dre04080 Neuroactive ligand-receptor interaction	4.29495e-06	-4.12625	1.46091e-16	2.01605e-14	373	9.85525e-10	7.2869e-07	7.84708e-05	0.0395413
dre04744 Phototransduction	0.000410889	-3.48106	1.81146e-11	1.24991e-09	36	0.00279264	0.000369749	9.49123e-05	0.000390288
dre04512 ECM-receptor interaction	0.00820855	-2.34398	1.98586e-06	7.46139e-05	67	0.0738861	0.00541706	0.00759113	0.00253727
dre04020 Calcium signaling pathway	0.00575452	-2.31047	2.16272e-06	7.46139e-05	231	0.000556648	0.000325894	0.0455985	0.202768
dre00340 Histidine metabolism	0.0222415	-2.02954	5.2902e-05	0.0014601	19	0.108282	0.00399662	0.0110159	0.0575277
dre00071 Fatty acid degradation	0.0310764	-1.67952	0.000519799	0.0115202	40	0.102429	0.00130733	0.0753855	0.199116
dre00534 Glycosaminoglycan biosynthesis - heparan sulfate / heparin	0.0475573	-1.65638	0.000584358	0.0115202	29	0.0792374	0.0167507	0.0408338	0.112091
dre04310 Wnt signaling pathway	0.0627793	-1.45683	0.00185141	0.0319369	143	0.180204	0.0405687	0.107737	0.0282286
dre00410 beta-Alanine metabolism	0.0534022	-1.45843	0.00233648	0.0358261	27	0.224114	0.00431572	0.12987	0.125936
