# Supplementary material for: Zebrafish Models for Human Acute Organophosphorus Poisoning
Source: Sci Rep. 2015 Oct 22;5:15591. doi: 10.1038/srep15591 (PMC4614985; doi:10.1038/srep15591)
Supplement: Supplementary Dataset 8 [file srep15591-s11.xls]

## Sheet: Grade 3 Pathways Up
Supplementary Data 8. Significantly up-regulated KEGG pathways for grade 3 larvae
Pathways	p.geomean	stat.mean	p.val	q.val	set.size	EL4526	EL4527	EL4516	EL4517
dre04141 Protein processing in endoplasmic reticulum	2.35619e-08	5.60269	5.46458e-28	7.54112e-26	165	2.45109e-08	2.68474e-08	2.4847e-08	2.32991e-08
dre03050 Proteasome	2.43864e-08	5.75999	1.04445e-25	7.20672e-24	51	2.92837e-06	0.000811857	5.69284e-12	9.97523e-11
dre03008 Ribosome biogenesis in eukaryotes	0.000313568	3.43468	1.28629e-11	5.91693e-10	65	1.8721e-05	9.47975e-05	0.000768252	0.0102949
dre05132 Salmonella infection	0.000638566	3.23994	1.00112e-10	3.45387e-09	84	0.000361516	0.000241738	0.000256316	0.00870745
dre03040 Spliceosome	0.0010934	2.90164	5.42468e-09	1.49721e-07	117	6.43824e-05	0.00266434	0.00206326	0.0255775
dre04060 Cytokine-cytokine receptor interaction	0.00189944	2.82852	1.06814e-08	2.45673e-07	137	0.000289879	0.00181659	0.000435352	0.0639283
dre04142 Lysosome	0.00229348	2.81435	1.27589e-08	2.51533e-07	121	0.0273624	0.00140882	0.000883309	0.000953051
dre00970 Aminoacyl-tRNA biosynthesis	0.00303948	2.79738	3.23806e-08	5.58566e-07	37	0.000683165	0.00707844	0.000918277	0.0206817
dre03060 Protein export	0.00390156	2.77345	7.93882e-08	1.21729e-06	22	0.00108789	0.0170429	0.00199572	0.00773596
dre04620 Toll-like receptor signaling pathway	0.00400636	2.57675	1.85774e-07	2.33062e-06	90	0.0181047	0.000239978	0.00254309	0.0376871
dre04630 Jak-STAT signaling pathway	0.00406411	2.60331	1.31708e-07	1.81757e-06	102	0.00760512	0.00137718	0.00264493	0.0185011
dre04621 NOD-like receptor signaling pathway	0.00640569	2.48492	6.07234e-07	6.98319e-06	45	0.0137664	0.000851857	0.00366262	0.0461468
dre03020 RNA polymerase	0.00682168	2.42064	2.11673e-06	2.24699e-05	27	0.00216922	0.0031467	0.00342625	0.181228
dre04623 Cytosolic DNA-sensing pathway	0.0145595	2.1742	1.05258e-05	0.000103754	38	0.00732773	0.00591136	0.00947282	0.114663
dre04120 Ubiquitin mediated proteolysis	0.0184552	2.07886	1.79254e-05	0.000164913	122	0.0408622	0.00826117	0.0133285	0.0280032
dre04810 Regulation of actin cytoskeleton	0.0194386	1.96647	4.43303e-05	0.000359857	238	0.00762091	0.00838083	0.0156293	0.19293
dre04144 Endocytosis	0.0196341	2.05394	2.1031e-05	0.000181392	240	0.0388388	0.011252	0.0326103	0.0106708
dre00520 Amino sugar and nucleotide sugar metabolism	0.0208527	1.82014	0.000179796	0.00130588	53	0.00140288	0.314296	0.00900311	0.0970188
dre05168 Herpes simplex infection	0.0216984	1.9204	6.69171e-05	0.000513031	145	0.0239501	0.00187868	0.0370096	0.164533
dre03013 RNA transport	0.0323519	1.73028	0.000290318	0.0019078	136	0.00876798	0.0540818	0.0189581	0.20512
dre00600 Sphingolipid metabolism	0.0392269	1.74391	0.000279685	0.0019078	56	0.0281607	0.0728956	0.0331349	0.0444267
dre04622 RIG-I-like receptor signaling pathway	0.0400537	1.69952	0.000399255	0.00250442	48	0.174576	0.0183273	0.0428959	0.0248365
dre04910 Insulin signaling pathway	0.042763	1.63632	0.000557887	0.00320785	156	0.0711878	0.219904	0.0158013	0.0165759
dre04530 Tight junction	0.0440715	1.66259	0.00046093	0.00276558	158	0.0166887	0.0251695	0.0651609	0.151675
dre04520 Adherens junction	0.0477946	1.62383	0.000630162	0.0034785	79	0.0460967	0.0202323	0.0364216	0.178003
dre03015 mRNA surveillance pathway	0.060421	1.50321	0.00141996	0.00753672	76	0.0289868	0.14343	0.0413568	0.101505
dre04145 Phagosome	0.0727515	1.36278	0.00332934	0.0170167	126	0.0547505	0.235976	0.0344623	0.0988319
dre00900 Terpenoid backbone biosynthesis	0.080055	1.37389	0.00375599	0.0178733	18	0.041329	0.188261	0.0740012	0.100257
dre04130 SNARE interactions in vesicular transport	0.0808306	1.36025	0.0036312	0.0178733	36	0.136109	0.128661	0.139193	0.0199651
dre04370 VEGF signaling pathway	0.0872314	1.30756	0.00466812	0.0214734	74	0.129628	0.0349426	0.0716186	0.213501
dre00450 Selenocompound metabolism	0.0873147	1.32726	0.00530625	0.0228832	14	0.0651903	0.133282	0.047882	0.205809
dre00920 Sulfur metabolism	0.0909539	1.36373	0.00487587	0.0217055	10	0.0458433	0.158773	0.144142	0.0776516
dre00510 N-Glycan biosynthesis	0.0931009	1.25912	0.00634465	0.0265322	45	0.0689562	0.314421	0.0605705	0.0710826
dre04010 MAPK signaling pathway	0.100888	1.17703	0.00938816	0.0381049	276	0.296432	0.0325779	0.101065	0.147896
