# Supplementary material for: Zebrafish Models for Human Acute Organophosphorus Poisoning
Source: Sci Rep. 2015 Oct 22;5:15591. doi: 10.1038/srep15591 (PMC4614985; doi:10.1038/srep15591)
Supplement: Supplementary Dataset 9 [file srep15591-s12.xls]

## Sheet: Reads
Supplementary Data 9. Number of uniquely mapped reads for each library in the RNAseq procedure.
Library	Uniquely mapped reads
EL4506	23828919
EL4507	24742267
EL4505	29421462
EL4515	22600643
EL4523	22504252
EL4522	22620902
EL4520	22265527
EL4521	23056014
EL4511	21227509
EL4508	33990145
EL4509	21934544
EL4510	27109383
EL4526	22152625
EL4527	23178973
EL4516	25776585
EL4517	21857953
